# Supplementary material for: OrthoList: A Compendium of C. elegans Genes with Human Orthologs
Source: PLoS One. 2011 May 25;6(5):e20085. doi: 10.1371/journal.pone.0020085 (PMC3102077; doi:10.1371/journal.pone.0020085)
Supplement: Table S1 — Compiling OrthoList. A) Lists of C. elegans genes found by the four different orthology detection programs. B) Compiled OrthoList and distribution of hits among the different orthology prediction programs. C) Ensembl Compara results (C. elegans-human orthologs). D) OrthoMCL results (C. elegans genes and the orthologous groups they belong to). E) InParanoid results (C. elegans and human proteins grouped by orthologous clusters). F) HomoloGene results (C. elegans and human genes grouped by orthologous clusters). (XLS) [file pone.0020085.s001.xls]

## Sheet: A) Original Lists
Ensembl Compara v.57 (6467)	OrthoMCL v.4 (5687)	InParanoid v.7 (5619)	Homologene rel.64 (4141)
Y110A7A.10	Y110A7A.10	B0303.15	Y110A7A.10
F27C8.1	F27C8.1	B0464.1	F27C8.1
F07C3.7	F07C3.7	C14B9.1	F07C3.7
F52H2.2	F52H2.2	C14B9.7	F52H2.2
M79.1	M79.1	C29E4.1	F12B6.1
F12B6.1	F12B6.1	C29E4.7	Y39D8C.1
Y39D8C.1	Y39D8C.1	C30A5.7	W09B12.1
Y53C10A.9	Y53C10A.9	C30C11.1	C42D8.5
W09B12.1	W09B12.1	C30C11.2	ZK455.1
Y44E3A.2	Y44E3A.2	C30C11.4	F54H12.1
Y48B6A.8	C42D8.5	C40H1.6	C31H5.3
Y48B6A.7	ZK455.1	C50C3.6	F27B3.2
C42D8.5	F54H12.1	D2007.4	T04C12.6
ZK455.1	F25G6.3	D2007.5	T04C12.5
F54H12.1	F27B3.2	F02A9.4	T04C12.4
K11G12.2	T04C12.6	F09G8.6	M03F4.2
K11G12.7	T04C12.5	F44B9.4	T25C8.2
K03F8.2	T04C12.4	F44E2.6	F17C8.1
T09A5.3	M03F4.2	F54C8.1	C10F3.3
C40C9.2	T25C8.2	F54C8.5	T01C2.1
R02E12.8	F17C8.1	F54F2.1	F39C12.2
D2092.3	C10F3.3	F54F2.8	C04A11.4
T05C12.2	T01C2.1	F54G8.3	ZK154.7
F25G6.4	F39C12.2	F55H2.2	T20H4.4
F25G6.3	F57F5.4	F55H2.5	Y50D7A.7
F53E10.2	C04A11.4	F55H2.6	C02H7.3
F28F8.1	ZK154.7	F58A4.10	Y87G2A.4
C31H5.3	T20H4.4	F58A4.4	B0334.8
R06A4.10	Y50D7A.7	F58A4.8	F32A6.4
F27B3.2	C02H7.3	F59B2.3	C25A1.11
F48E3.7	Y87G2A.4	F02A9.6	F58E10.4
F59B1.9	B0334.8	K12H4.1	B0207.4
T04C12.6	F32A6.4	K12H4.3	D1022.7
T04C12.5	Y62E10A.5	K12H4.4	C12D8.10
T04C12.4	C25A1.11	R107.8	F28H6.1
M03F4.2	C41G7.5	R05D3.2	F48F7.1
T25C8.2	F58E10.4	R08D7.1	T07D3.7
F17C8.1	B0207.4	R08D7.2	F54D8.3
C10F3.3	D1022.7	R08D7.3	K04F1.15
C44F1.5	C12D8.10	R107.7	F36H1.6
F39C12.2	F28H6.1	R10E11.4	T05H4.13
C04A11.4	F48F7.1	R10E12.1	T08B1.3
ZK154.7	T07D3.7	T05G5.3	F56D12.1
T20H4.4	F54D8.3	T05G5.6	F45H10.1
Y50D7A.7	K04F1.15	T23G5.1	F13D12.4
C02H7.3	F36H1.6	T26G10.1	F01F1.6
Y87G2A.4	T05H4.13	ZC262.2	C54D1.4
B0334.8	T08B1.3	ZK1098.4	F42G9.5
F32A6.4	F56D12.1	ZK1098.5	Y69F12A.2
Y62E10A.5	F45H10.1	ZK1098.8	F36A4.7
C25A1.11	F13D12.4	ZK1236.2	R13G10.2
C41G7.5	F01F1.6	ZK353.6	ZK973.6
F58E10.4	C54D1.4	ZK353.7	C08B6.9
K07C11.2	F42G9.5	ZK353.8	VF36H2L.1
B0207.4	Y69F12A.2	ZK370.5	ZC434.6
C25A11.4	F23B2.6	ZK512.4	C42D8.8
D1022.7	M18.7	ZK512.5	F55A12.7
C12D8.10	F36A4.7	ZK632.1	W03G9.4
F28H6.1	R13G10.2	ZK632.11	F02E8.3
F54D8.3	ZK973.6	ZK632.2	Y105E8A.9
K04F1.15	C08B6.9	ZK632.3	F29G9.3
F36H1.6	K06H7.6	ZK632.6	Y71H2B.10
T05H4.13	VF36H2L.1	ZK632.8	T20B5.1
T08B1.3	ZC434.6	ZK637.11	W09G10.4
F56D12.1	C42D8.8	ZK637.3	R11A5.1
F45H10.1	F55A12.7	ZK637.5	F53H8.1
F13D12.4	W03G9.4	ZK643.2	Y48G8AL.14
F01F1.6	F02E8.3	ZK652.1	W04G3.4
C54D1.4	Y105E8A.9	ZK652.3	F32A5.5
F42G9.5	F29G9.3	ZK652.4	C01G6.1
Y69F12A.2	Y71H2B.10	ZK686.3	Y69E1A.7
F36A4.7	T20B5.1	ZK688.2	F40F9.9
R13G10.2	W09G10.4	ZK688.3	C35A5.1
F25C8.2	R11A5.1	K11H3.3	C32C4.2
ZK973.6	F53H8.1	T20G5.1	M02F4.8
C08B6.9	Y48G8AL.14	C48B4.1	ZK1320.6
K06H7.6	W04G3.4	C07A9.2	F01G4.2
F15H10.3	C01G6.1	T20G5.2	B0336.2
F35G12.9	Y69E1A.7	F09G8.5	F57H12.1
F46F3.4	F40F9.9	B0303.2	Y116A8C.12
VF36H2L.1	C32C4.2	ZK370.3	F54C9.10
ZC434.6	M02F4.8	C27D11.1	F19H8.3
C42D8.8	K02G10.7	F54H12.6	ZK632.8
F55A12.7	K07A1.16	B0303.3	F45E4.1
W03G9.4	ZK1320.6	ZK1098.7	Y57G11C.13
K04G2.8	F01G4.2	T16G12.6	C38D4.8
F02E8.3	B0336.2	T07C4.7	F53H8.2
Y105E8A.9	F57H12.1	D2045.8	F28H1.3
F29G9.3	Y116A8C.12	T20G5.10	C15F1.6
Y71H2B.10	F54C9.10	T07C4.1	Y71F9AL.16
T20B5.1	F19H8.3	D2045.2	Y79H2A.6
W09G10.4	ZK632.8	B0285.4	Y37D8A.1
R11A5.1	Y57G11C.13	R07E5.2	C35D10.16
F53H8.1	C38D4.8	R07E5.1	Y53F4B.15
Y48G8AL.14	F53H8.2	R07E5.13	B0252.2
W04G3.4	F28H1.3	R07E5.8	ZK455.4
F32A5.5	C15F1.6	F56F3.5	W03G1.7
C01G6.1	Y71F9AL.16	F09F7.4	R12H7.2
Y69E1A.7	K07C5.1	B0336.2	F26D10.9
F40F9.9	Y79H2A.6	T26A5.3	C38C6.2
C35A5.1	Y6D11A.1	F37A4.2	Y48G1BL.2
C32C4.2	Y37D8A.1	F37A4.1	W04D2.1
M02F4.8	C35D10.16	B0280.3	C34E10.6
K02G10.7	M01B12.3	F37C12.2	F27C1.7
F01G4.2	F35G12.10	F37C12.1	B0207.12
B0336.2	F02E8.1	R151.3	R11G10.1
F57H12.1	Y53F4B.15	C07H6.4	B0464.7
Y116A8C.12	K07A12.3	C07H6.2	K08F8.4
F54C9.10	C53B7.4	PAR2.1	Y105E8A.5
F19H8.3	B0252.2	B0336.8	F20D12.3
ZK632.8	ZK455.4	B0336.10	T25F10.5
F45E4.1	W03G1.7	C18F10.7	T19E7.3
Y57G11C.13	H22K11.1	T26A5.9	C54C6.2
C38D4.8	R12H7.2	R01H2.5	F56C11.1
F53H8.2	F45E6.2	B0280.9	K04F10.4
W02B12.6	F26D10.9	F37C12.9	F23B12.8
F28H1.3	C38C6.2	R151.9	C53B4.7
C15F1.6	T06E4.3	T20H4.5	Y73E7A.7
Y71F9AL.16	Y48G1BL.2	B0361.6	F45E12.2
K07C5.1	W04D2.1	C07H6.5	F57B9.5
Y79H2A.6	C34E10.6	PAR2.4	F54D8.4
Y6D11A.1	F27C1.7	B0272.1	D1022.8
Y37D8A.1	D2045.1	B0272.2	K05G3.3
C35D10.16	B0207.12	B0272.3	R173.1
M01B12.3	R11G10.1	B0393.1	C01G6.8
F35G12.10	B0464.7	B0393.2	D2024.6
F02E8.1	F57B10.11	C01G6.1	M106.5
Y53F4B.15	K08F8.4	C01G6.4	F41G4.2
K07A12.3	F20D12.3	C01G6.6	W01C8.6
C53B7.4	T25F10.5	C03C10.1	B0432.5
B0252.2	M7.3	C03C10.3	F32G8.6
ZK455.4	T19E7.3	C14B1.4	R10E11.1
W03G1.7	C54C6.2	C36E8.1	T28F2.5
Y39B6A.20	T27F2.3	C38D4.5	Y56A3A.20
T18H9.2	F56C11.1	C38D4.8	T10B9.10
R12H7.2	K04F10.4	C38D4.9	F08F3.7
F21F8.3	F23B12.8	D2013.2	ZK177.5
F21F8.7	F13H8.10	D2013.6	ZC518.3
K08F8.2	F54B11.6	D2013.7	T05C12.7
F45E6.2	K04C2.4	D2089.5	T21B10.7
F26D10.9	C53B4.7	E03A3.2	K01C8.10
C38C6.2	Y73E7A.7	F17C8.1	C07G2.3
T06E4.3	T12G3.8	F17C8.2	F01F1.8
Y48G1BL.2	F45E12.2	F17C8.4	C43E11.10
W04D2.1	F15D4.1	F35G12.10	C17G10.4
C34E10.6	F57B9.5	F35G12.3	R07G3.1
F27C1.7	C23H4.1	F35G12.9	C15B12.7
D2045.1	D1022.8	F35H8.5	F25F2.2
B0207.12	K05G3.3	F35H8.6	F15B9.7
R11G10.1	R01E6.3	F43D9.2	B0034.3
B0464.7	R173.1	F44F4.6	T05G5.3
F57B10.11	C01G6.8	F56F3.4	F18H3.5
C54D1.6	D2024.6	K03H1.2	T27E9.3
K08F8.4	M106.5	M01F1.1	Y39G10AL.3
F20D12.3	F41G4.2	M01F1.2	F39H11.3
T25F10.5	W01C8.6	M01F1.3	H25P06.2
M7.3	B0432.5	M88.1	Y47H9C.4
T19E7.3	F32G8.6	M88.6	Y41D4B.13
C54C6.2	T13F2.8	R01H10.6	C48D1.2
T27F2.3	R10E11.1	R07E5.14	C02F4.1
C50B8.2	C54D2.5	R07E5.3	F08F1.5
F56C11.1	T28F2.5	R08D7.7	C09G12.8
K04F10.4	Y56A3A.20	R74.6	Y106G6E.5
F23B12.8	F26E4.9	T02C12.1	W03A3.1
F13H8.10	T10B9.10	T02C12.2	R13A5.5
F54B11.6	ZK177.5	T02C12.3	F31E3.1
C53B4.7	ZC518.3	T04A8.10	C33D12.7
Y39E4B.9	T05C12.7	T04A8.11	C33D12.1
T12G3.8	T21B10.7	T04A8.12	C10G8.7
F45E12.2	K01C8.10	T04A8.16	C28A5.4
R06C7.8	C07G2.3	T04A8.5	Y54F10AM.4
F57B9.5	F01F1.8	T04A8.6	C03D6.3
C23H4.1	C43E11.10	T04A8.7	T23D8.8
F54D8.4	C17G10.4	T04A8.9	F27E11.3
D1022.8	K06A5.7	T09A5.11	C07H6.5
K05G3.3	F16B4.8	T09A5.2	Y38C9A.2
R01E6.3	ZK637.11	T09A5.6	T14G8.1
R173.1	R07G3.1	T09A5.9	F38G1.1
D2024.6	C47D2.2	ZK1058.2	F18C12.1
M106.5	F49E8.4	ZK1058.3	C27A7.4
F41G4.2	C15B12.7	ZK1058.4	B0024.8
W01C8.6	F25F2.2	ZK1098.3	F59C6.7
F32G8.6	F08B4.2	ZK512.6	Y39H10A.7
T13F2.8	F15B9.7	ZK632.12	Y60A3A.12
R10E11.1	B0034.3	ZK669.4	T09B4.10
C54D2.5	T05G5.3	C05D11.10	C48D1.3
T28F2.5	F18H3.5	C05D11.3	Y110A7A.13
Y56A3A.20	T27E9.3	C05D11.5	C04F6.3
F26E4.9	Y39G10AL.3	C05D11.8	H14E04.5
T10B9.10	F39H11.3	C26E6.4	F44B9.3
F08F3.7	H25P06.2	C26E6.5	C52B9.1
ZK177.5	R06F6.1	C27F2.4	T27A10.3
ZC518.3	Y54E10A.15	C27H5.1	C05H8.1
T05C12.7	ZK1236.2	C34E10.2	Y47D3A.4
T21B10.7	Y47H9C.4	C34E10.3	E04F6.11
K01C8.10	Y41D4B.13	C34E10.7	T06F4.2
C07G2.3	C48D1.2	C35D10.10	C07H4.2
F01F1.8	C02F4.1	C35D10.12	R07B7.1
C17G10.4	F56D2.7	C35D10.2	ZC395.2
K06A5.7	C48B4.4	C35D10.5	F07B10.1
F16B4.8	F08F1.5	E04F6.2	C01G8.2
ZK637.11	Y106G6E.5	E04F6.5	ZC190.1
R05H5.2	F16H11.4	E04F6.7	C06G4.2
R07G3.1	C27A12.5	F01F1.4	T04A8.16
C47D2.2	C16C2.1	F01F1.8	Y47H10A.1
F49E8.4	K02B12.1	F01F1.9	Y39A3CL.5
C15B12.7	ZK265.4	F31E3.1	Y77E11A.10
F08B4.2	W03A3.1	F21H11.3	Y77E11A.11
F15B9.7	R13A5.5	F23F12.6	R107.6
B0034.3	F46C8.5	F26F4.1	F55H2.6
T05G5.3	C13G5.1	F31E3.3	C50F7.2
F18H3.5	F31E3.1	F31E3.4	T21H3.3
T27E9.3	F29F11.5	F31E3.5	K07A9.2
Y39G10AL.3	F55B12.1	R03G5.1	F55C10.1
F39H11.3	C33D12.7	F32A5.7	C34E10.7
H25P06.2	C33D12.1	F42A10.1	Y17G7B.15
R06F6.1	W05E10.3	F42G9.2	Y39A1A.15
F35E8.11	C10G8.7	F54D8.2	ZK632.6
Y54E10A.15	C37E2.5	F54D8.4	C48E7.5
Y41D4B.13	C28A5.4	F54E7.1	C06G3.10
C48D1.2	Y54F10AM.4	F56C9.1	K08A8.3
C02F4.1	C03D6.3	F56D2.6	F29C4.8
F56D2.7	F43G9.11	F57B9.1	C24A11.9
C48B4.4	ZK909.4	F57B9.6	F57B9.4
F08F1.5	F33A8.3	K04G7.4	Y57G11C.11
C09G12.8	M01E11.5	R12B2.2	T03F1.2
ZK512.3	T23D8.8	R13A5.8	ZK652.9
Y106G6E.5	F27E11.3	R13A5.9	K07B1.2
F16H11.4	C07H6.5	T12A2.2	C35D10.4
C27A12.5	Y38C9A.2	T17E9.1	R01H10.3
C16C2.1	ZC416.8	T20B12.2	F28C6.3
K02B12.1	T14G8.1	T20B12.3	F56A8.6
C34C6.8	F38G1.1	T20B12.7	T03E6.7
ZK265.4	F18C12.1	T20B12.8	D1069.2
W03A3.1	C27A7.4	W06E11.1	C41D11.8
F33D11.4	B0024.8	ZC395.10	F32B5.8
R13A5.5	F59C6.7	ZC395.2	Y41C4A.4
F46C8.5	F56H1.1	ZC395.3	Y47G6A.8
C13G5.1	Y39H10A.7	ZK1236.1	C14A4.4
D1007.1	Y60A3A.12	C05C10.3	C14A4.5
ZC64.3	T09B4.10	C08B11.1	K04H4.6
F31E3.1	C48D1.3	C08B11.3	Y23H5A.7
F29F11.5	Y110A7A.13	C08B11.8	Y38A10A.5
ZK652.5	C04F6.3	C08B11.9	Y48G1C.2
F55B12.1	H14E04.5	C09G5.3	B0025.2
K12H4.1	F44B9.4	C09G5.4	B0547.1
F46F3.1	F44B9.3	C09G5.5	Y67H2A.6
K03A11.3	C52B9.1	C16C10.10	F40E10.3
C33D12.7	T27A10.3	C16C10.11	Y54G11A.6
C33D12.1	C05H8.1	C16C10.12	Y54G11A.5
W05E10.3	Y47D3A.4	C16C10.2	Y23H5A.5
C37E2.4	R07E5.8	C16C10.4	T20G5.2
C37E2.5	T27D12.2	C16C10.5	Y76A2A.2
F17A2.5	B0491.8	C16C10.6	D2045.6
Y54F10AM.4	E04F6.11	C16C10.7	ZK520.4
C03D6.3	T06F4.2	C16C10.8	Y108G3AL.1
F43G9.11	C07H4.2	C34C12.5	ZK856.1
ZK909.4	R07B7.1	C56G7.1	F25D7.1
F33A8.3	R01B10.1	D2013.9	R13A5.1
F46F11.2	K08B4.6	E02H1.2	C07H6.8
M01E11.5	ZC395.2	E02H1.3	K10B4.6
Y39A1C.3	F07B10.1	E02H1.5	W01B6.1
T23D8.8	C01G8.2	F10B5.1	C54G4.8
C18C4.2	ZC190.1	F10B5.2	C37A2.4
C07H6.5	C06G4.2	F10B5.5	F11H8.4
Y38C9A.2	T04A8.16	F10B5.6	ZK328.1
ZC416.8	Y47H10A.1	F19C6.1	K08E3.6
T14G8.1	Y39A3CL.5	F26C11.2	C52E4.6
C55B7.12	Y77E11A.10	F33H1.2	Y49A3A.5
F38G1.1	Y77E11A.11	F42A8.2	ZK520.5
F18C12.1	R107.6	F45H7.6	Y75B12B.5
C27A7.4	F55H2.6	F59E10.2	F59E10.2
B0024.8	T21H3.3	M106.5	F31C3.1
F59C6.7	K07A9.2	R03D7.1	F42G9.2
F56H1.1	F55C10.1	R03D7.4	Y75B12B.2
Y39H10A.7	C34E10.7	R06F6.9	D1009.2
Y60A3A.12	Y17G7B.15	R07B1.1	B0252.4
T09B4.10	Y39A1A.15	T09B9.4	T01B7.4
C48D1.3	ZK632.6	T10B9.1	C34D4.12
Y110A7A.13	R03C1.3	T10B9.10	Y116A8C.34
H14E04.5	C06G3.10	T10B9.2	F39H2.2
F44B9.4	K08A8.3	T10B9.3	Y87G2A.6
F44B9.3	F11G11.10	T10B9.5	Y17G7B.9
C28D4.2	M199.5	T10B9.7	F57B10.10
C52B9.1	C24A11.9	T10B9.8	F29C4.1
B0285.8	F57B9.4	T15H9.7	Y55D5A.5
B0285.9	Y57G11C.11	T15H9.3	B0412.2
B0285.10	T03F1.2	T15H9.6	T13C5.1
F22F7.5	ZK652.9	T19E10.1	F23B2.4
T27A10.3	K07B1.2	ZC506.3	F33H1.1
C05H8.1	C35D10.4	ZC506.4	C47E8.5
Y47D3A.4	R01H10.3	ZK1128.4	C25A1.10
R07E5.8	C40H1.1	ZK1128.5	C14A4.2
C15C8.2	C30B5.3	ZK1307.5	T23G5.5
C36B1.1	B0414.5	ZK1307.6	T25F10.2
T27D12.2	F28C6.3	ZK1307.9	C55B7.8
B0491.8	F56A8.6	ZK1320.1	K12H4.8
E04F6.11	T03E6.7	ZK1321.3	Y113G7A.9
T06F4.2	F43G9.9	ZK632.13	C47C12.6
C07H4.2	D1069.2	ZK675.2	E02H4.1
R07B7.1	F49D11.8	ZK892.2	F46H6.2
ZC395.2	F36D3.9	ZK945.3	F54G8.2
C07H6.6	F44C4.3	ZK945.8	T21E12.4
F07B10.1	W07B8.5	B0228.5	R06C7.3
C01G8.2	C25B8.3	B0412.2	C47E12.8
ZC190.1	C41D11.8	B0495.2	F55A12.4
C06G4.2	F32B5.8	B0495.8	T02E1.5
T04A8.16	F11C7.4	C13B9.3	C17G10.8
Y47H10A.1	Y41C4A.4	C14F5.1	E04F6.7
Y39A3CL.5	Y47G6A.8	C14F5.5	K10H10.3
Y77E11A.10	CD4.2	C17G10.1	Y32H12A.3
Y77E11A.11	C14A4.4	C18A3.4	Y39A1A.11
F56D1.4	C14A4.5	C18H9.3	F36H9.3
R107.6	K04H4.6	C18H9.7	R05D8.8
F55H2.6	Y23H5A.7	C23G10.3	R05D8.10
C50F7.2	Y38A10A.5	C28H8.1	C10F3.2
K07A9.2	F53H4.1	C28H8.11	C45B11.3
F55C10.1	Y48G1C.2	C28H8.12	T11F9.11
C34E10.7	Y59A8A.1	C28H8.4	F35B12.2
F14H8.6	B0025.2	C28H8.5	R11D1.11
F38E11.12	Y38C1AA.2	C32D5.2	C15H11.4
R01H10.8	Y55F3AM.15	C32D5.3	R08H2.1
Y17G7B.15	B0547.1	C32D5.5	F09E10.3
Y39A1A.15	Y67H2A.6	C32D5.6	ZK816.5
ZK632.6	F40E10.3	C32D5.9	M03A8.1
C48E7.5	Y54G11A.6	C45G9.7	T25G12.7
C06G3.10	Y54G11A.5	C56G2.15	F08B4.1
K08A8.3	Y23H5A.5	D2021.1	F49E8.5
F29C4.8	T20G5.2	EEED8.5	C04G2.6
C24A11.9	Y76A2A.2	EEED8.7	T26A5.9
F57B9.4	ZK652.11	F21H12.6	C25F6.2
Y57G11C.11	D2045.6	F25B5.4	C39E9.14
T03F1.2	ZK520.4	F25B5.5	F43G6.1
ZK652.9	Y108G3AL.1	F30H5.1	ZK593.5
K07B1.2	F45E12.3	F45E1.6	C28H8.12
C35D10.4	ZK856.1	F47D12.9	B0035.14
R01H10.3	K08E7.7	F58F12.1	B0035.2
C40H1.1	F25D7.1	K03H9.2	C55B6.2
C30B5.3	R13A5.1	K10B2.4	C56C10.13
B0414.5	C07H6.8	K10D2.1	F11G11.7
F28C6.3	K10B4.6	K10D2.3	F22B7.5
F56A8.6	W01B6.1	K10D2.6	F38A5.13
T03E6.7	ZC168.4	R07G3.1	F39B2.10
D1069.2	Y43E12A.1	R07G3.8	F54D5.8
C52E4.1	H31G24.4	R144.2	K02G10.8
F36D3.9	T06E6.2	T10F2.2	T03F6.2
T10H4.12	C54G4.8	T19C3.4	T05C3.5
F44C4.3	Y38F1A.5	T28D9.10	T15H9.7
W07B8.5	C37A2.4	B0491.1	T19B4.4
C25B8.3	F11H8.4	B0491.2	T23B12.7
C41D11.8	ZK328.1	B0491.7	T24H10.3
F32B5.8	K08E3.6	C06A1.1	W03A5.7
M04G12.2	C52E4.6	C06A1.5	Y47H9C.5
Y41C4A.4	Y49A3A.5	C07E3.9	Y54E10BL.4
Y47G6A.8	ZK520.5	C09H10.2	Y63D3A.6
C14A4.4	Y75B12B.5	C09H10.3	Y71F9B.16
C14A4.5	F59E10.2	C14A4.1	F33H2.1
K04H4.6	F31C3.1	C14A4.4	F54C1.2
Y23H5A.7	F42G9.2	C14A4.5	C09G4.3
Y38A10A.5	Y75B12B.2	C44F1.3	F15A8.5
F53H4.1	D1009.2	C47G2.2	K09G1.4
Y48G1C.2	T27D1.1	C47G2.4	T23F1.7
Y59A8A.1	B0252.4	F09B9.2	C27C12.7
B0025.2	T01B7.4	F13D12.2	K02F2.1
Y38C1AA.2	C34D4.12	F13D12.4	R11E3.8
Y55F3AM.15	Y116A8C.34	F13D12.6	F46E10.9
B0547.1	F39H2.2	F13D12.7	Y47D3B.10
Y67H2A.6	Y87G2A.6	F18H3.3	F22B7.10
Y48E1B.13	Y17G7B.9	F22B5.10	F47A4.2
Y73B6BL.7	M110.5	F22B5.2	R160.1
Y47H9C.6	B0412.1	F38A3.1	Y39A1B.3
F40E10.3	F57B10.10	F38A3.2	K04A8.6
MTCE.21	F29C4.1	F38B2.4	F15B10.2
Y54G11A.6	Y55D5A.5	F43G6.1	F53A2.5
Y54G11A.5	C05D2.1	F44G4.4	T12E12.4
Y23H5A.5	B0412.2	F46G10.3	B0464.1
T20G5.2	F23B2.4	F54C9.1	F10C2.6
Y76A2A.2	C10C5.6	F54C9.10	F47G6.1
D2045.6	R13H8.1	F54C9.5	C33G3.1
ZK520.4	T07A9.6	F54C9.6	F54C1.5
Y108G3AL.1	F33H1.1	K01C8.10	ZK520.3
F45E12.3	C47E8.5	K01C8.6	C04C3.5
ZK856.1	K07E3.3	K01C8.7	M04C9.5
K08E7.7	C25A1.10	K01C8.9	F46F6.4
F25D7.1	C14A4.2	K12D12.2	C02H7.1
R13A5.1	T23G5.5	K12D12.3	C27H5.7
C07H6.8	F56D1.7	M110.4	C02C6.1
K10B4.6	T25F10.2	M28.5	F15D3.1
W01B6.1	C55B7.8	R05H5.3	T11B7.4
ZC168.4	C26C6.5	R05H5.5	D2013.5
Y43E12A.1	K12H4.8	R07E3.5	ZK512.6
H31G24.4	Y113G7A.9	R53.1	B0365.3
T06E6.2	Y39A3CR.4	T01E8.4	K02A4.1
C54G4.8	ZC477.9	T05C12.3	C29F3.1
Y38F1A.5	C09E10.2	T05C12.7	F38H4.8
C37A2.4	F46H6.2	T06D8.3	R06F6.9
ZK328.1	F54G8.2	T06D8.5	F56B3.5
K08E3.6	T21B6.1	T06D8.6	T05G5.6
C52E4.6	T21E12.4	T06D8.7	F42A10.4
F59E10.2	R06C7.3	T06D8.8	C43F9.8
F31C3.1	C47E12.8	T09F3.2	ZK328.2
F42G9.2	F55A12.4	T09F3.3	F31E3.5
D1009.2	T02E1.5	T21C12.2	R03G5.1
T27D1.1	T05F1.10	T22C8.2	F16B3.1
B0252.4	C17G10.8	T22C8.5	C51E3.7
T01B7.4	E04F6.7	T24F1.1	F55A8.2
C34D4.12	Y32H12A.3	T24F1.2	B0348.4
F39H2.2	Y39A1A.11	T24F1.3	F28C1.2
Y17G7B.9	F36H9.3	W01C9.4	F58A3.2
M110.5	C10F3.2	ZC373.7	C48A7.1
B0412.1	C45B11.3	ZK970.2	W08D2.1
F57B10.10	T11F9.11	ZK970.3	F01D4.4
F25E2.5	F35B12.2	ZK970.4	M01D7.7
C05D2.1	R11D1.11	B0304.1	R07A4.1
F31F6.5	C15H11.4	B0416.5	F28B12.2
B0412.2	F09E10.3	C09B8.6	C27D11.1
R05D11.1	M03A8.1	C14F11.1	Y53H1C.2
T13C5.1	F27D9.6	C17G10.8	ZK1248.3
F23B2.4	T25G12.7	C29H12.2	Y54E2A.11
F01G10.8	F08B4.1	C30B5.4	T23D8.4
C10C5.6	F49E8.5	C33F10.2	R08D7.3
R13H8.1	C04G2.6	C33F10.14	B0511.10
T07A9.6	R01H10.1	C34D10.1	D2013.7
F33H1.1	T26A5.9	C35B8.1	F22B5.2
C47E8.5	C25F6.2	C35B8.3	C41D11.2
C25A1.10	C39E9.14	C44B7.7	Y74C10AR.1
C14A4.2	F33E2.2	C44B7.8	T16G1.11
T23G5.5	F43G6.1	C44B7.9	C47B2.5
F56D1.7	ZK593.5	C56C10.10	Y82E9BR.15
T25F10.2	C28H8.12	C56C10.12	D2024.3
C55B7.8	B0035.14	C56C10.3	C40H1.4
C26C6.5	B0035.2	C56C10.8	Y53F4B.2
K12H4.8	C55B6.2	C56C10.9	F38A6.2
Y113G7A.9	C56C10.13	D2021.8	Y80D3A.2
Y39A3CR.4	F11G11.7	F09E5.1	T04A8.14
ZC477.9	F22B7.5	F09E5.3	K10D2.6
C47C12.6	F38A5.13	F09E5.8	K04H4.1
K03B8.9	F39B2.10	F10C1.2	F32D8.6
E02H4.1	F54D5.8	F10C1.7	ZK809.4
T26H10.1	K02G10.8	F10G7.1	K08C7.3
C09E10.2	K08D10.2	F10G7.2	T04C10.2
F46H6.2	T03F6.2	F10G7.8	F09B9.3
F54G8.2	T05C3.5	F13H8.7	T07A9.5
T21E12.4	T15H9.7	F13H8.9	C01G8.5
R06C7.3	T19B4.4	F18C5.3	Y105E8B.8
C47E12.8	T23B12.7	F26A1.14	F35A5.8
C01G8.3	T24H10.3	F28B12.3	Y41E3.4
F55A12.4	W03A5.7	F59G1.5	T07A9.2
T02E1.5	Y47H9C.5	F41C3.5	T01D1.2
T05F1.10	Y54E10BL.4	F45E12.1	H38K22.1
F56D1.5	Y63D3A.6	F45E12.2	F22B5.1
C17G10.8	Y71F9B.16	F48E3.3	C33D9.1
E04F6.7	F33H2.1	F48E8.6	F35H8.5
K10H10.3	F54C1.2	F55D10.2	R09B3.1
Y32H12A.3	C09G4.3	F59A6.5	F12F3.1
Y39A1A.11	F15A8.5	K05F1.3	C49A1.4
F36H9.3	T23F1.7	K11G12.3	W06D12.3
C10F3.2	C27C12.7	K11G12.5	VZK822L.1
F29G9.6	K02F2.1	R12C12.1	F10D2.9
C45B11.3	R11E3.8	R12C12.6	K07A3.1
T11F9.11	T23G7.1	T05A7.2	C04F12.10
F35B12.2	F16F9.2	T10E10.7	F35D6.1
R11D1.11	F46E10.9	T19C3.8	T19C3.8
F09E10.3	Y47D3B.10	T24H7.2	F43G9.6
ZK816.5	F22B7.10	T24H7.3	T01C3.7
T25G12.7	Y59A8B.1	W06B4.2	F13B9.8
F08B4.1	R160.1	ZK1248.14	F36H1.1
F49E8.5	R13G10.1	ZK1248.2	C05C8.3
C04G2.6	Y39A1B.3	ZK1248.3	ZC455.10
R01H10.1	ZK863.6	ZK546.14	C50F2.6
T26A5.9	K04A8.6	B0334.4	F31D4.3
C25F6.2	F15B10.2	B0395.2	B0523.5
C39E9.14	F53A2.5	B0395.3	ZK783.4
F33E2.2	T12E12.4	B0457.1	K08C7.2
F43G6.1	B0464.1	C01F6.5	K08C7.5
ZK593.5	F10C2.6	C07G2.3	Y39A1A.19
C28H8.12	C34F11.9	C09G9.6	F53F4.5
B0035.14	F47G6.1	C09H10.6	H24K24.5
B0035.2	C33G3.1	C10C5.3	Y113G7A.8
C01G8.4	F54C1.5	C26D10.1	T04B2.2
C04A2.7	ZK520.3	C26D10.2	T08B2.9
C55B6.2	C04C3.5	C27B7.1	F22B5.9
C56C10.13	M04C9.5	C27B7.8	C26E6.5
F11G11.7	F46F6.4	C29F4.1	C54F6.14
F22B7.5	C02H7.1	C34C6.4	D1037.3
F38A5.13	C27H5.7	C34C6.5	F52D10.3
F39B2.10	C02C6.1	C34C6.6	H14A12.2
F54D5.8	F15D3.1	C34C12.8	K12H6.3
K02G10.8	T11B7.4	C34E11.1	C10F3.6
K08D10.2	D2013.5	C36A4.5	ZK1248.14
R74.4	ZK512.6	C36A4.9	ZK1307.6
T03F6.2	B0365.3	C53B4.5	ZC482.1
T05C3.5	C16C2.2	D1046.1	T05H4.14
T15H9.7	K02A4.1	D1046.3	T24C12.2
T19B4.4	C29F3.1	D1053.1	Y40H4A.1
T23B12.7	F38H4.8	D2085.3	K09A9.5
T24H10.3	R06F6.9	D2085.6	D2089.5
W03A5.7	F56B3.5	D2089.1	M05D6.7
W07A8.3	T05G5.6	E03G2.4	T19A5.2
Y47H9C.5	Y105E8A.4	F01G4.2	F37B12.2
Y54E10BL.4	F42A10.4	F02C12.2	C06B3.8
Y63D3A.6	Y102A5C.18	F07A11.2	M04G12.3
Y71F9B.16	C43F9.8	F07A11.4	T04D3.4
F33H2.1	F25H5.4	F07A11.5	C46E1.2
C09G4.3	F31E3.5	F08B12.1	C54E4.3
F15A8.5	R03G5.1	F08B12.2	Y57G11C.10
K09G1.4	F16B3.1	F08G12.1	F45H7.2
T23F1.7	C51E3.7	F11A10.5	T12A7.1
C27C12.7	F55A8.2	F11C1.6	F56A11.1
K02F2.1	B0348.4	F14E5.2	F28D1.10
F01F1.5	F22E12.4	F17H10.1	K02A11.1
R11E3.8	F28C1.2	F19H6.2	M04B2.3
F44B9.1	F58A3.2	F19H6.4	C45G3.3
T23G7.1	C48A7.1	F20C5.2	F11A5.10
F46E10.9	W08D2.1	F21D5.1	F25F8.2
Y47D3B.10	F01D4.4	F21D5.2	ZC317.3
F22B7.10	C04A2.3	F21D5.4	T23G11.3
Y59A8B.1	M01D7.7	F21D5.6	T21G5.3
F47A4.2	R07A4.1	F21D5.8	C55B7.1
R160.1	C04G2.7	T10C6.14	B0414.6
R13G10.1	R53.3	F45F2.3	T12F5.3
Y39A1B.3	F28B12.2	ZK131.4	Y105C5B.28
ZK863.6	C27D11.1	ZK131.8	C06E1.4
K04A8.6	F26A3.3	K06C4.10	B0280.12
F15B10.2	Y53H1C.2	ZK131.1	K10D3.1
F53A2.5	ZK616.10	K06C4.2	C06A8.9
T12E12.4	ZK1248.3	F17E9.12	ZC196.7
B0464.1	Y54E2A.11	C50F4.7	C12D12.2
F10C2.6	T23D8.4	K03A1.6	Y53C12A.2
C18B12.3	R08D7.3	B0035.9	C55B7.2
C34F11.9	B0511.10	F07B7.9	ZK688.8
C27A2.6	D2013.7	F54E12.3	Y116F11B.12
F47G6.1	F22B5.2	F55G1.11	Y46H3A.6
C33G3.1	C41D11.2	F22B3.1	Y45F10D.3
F54C1.5	Y74C10AR.1	T23D8.5	Y75B8A.9
ZK520.3	T16G1.11	T10C6.13	B0416.6
C04C3.5	C47B2.5	F45F2.13	M01F1.1
M04C9.5	Y41C4A.10	ZK131.3	C54C8.11
F46F6.4	Y82E9BR.15	ZK131.7	T15D6.2
C02H7.1	F56H11.4	K06C4.5	T15D6.3
C27H5.7	F11E6.5	ZK131.2	C03E10.4
C02C6.1	D2024.3	K06C4.13	B0024.12
F15D3.1	C40H1.4	F17E9.10	T23G11.2
T11B7.4	F56H11.3	F08G2.3	C26C6.2
Y48B6A.4	F38A6.2	B0035.10	F25H8.3
D2013.5	W09C2.1	F07B7.5	T01H8.5
ZK512.6	Y80D3A.2	F54E12.1	C34E10.3
K02A4.1	T04A8.14	F55G1.2	C34E10.2
C29F3.1	K10D2.6	F22B3.2	C34E10.1
F38H4.8	K04H4.1	F22B3.4	F18G5.3
R06F6.9	F10B5.6	F27C8.1	Y95B8A.5
F56B3.5	F32D8.6	F27C8.6	F13D12.7
T05G5.6	ZK809.4	F28C6.3	F52A8.2
Y105E8A.4	K08C7.3	F28C6.6	T09F3.3
F01G10.2	T04C10.2	F28C6.7	K10B3.8
F01G10.3	Y57G11C.24	F35C11.4	K10B3.7
F42A10.4	F09B9.3	F35G12.8	F33H1.2
Y102A5C.18	T07A9.5	F38E11.1	F59D12.4
Y48C3A.17	C01G8.5	F38E11.2	F19C6.1
C43F9.8	Y105E8B.8	F41E7.1	W02B3.2
ZK328.2	F35A5.8	F42E11.2	ZC395.6
F25H5.4	Y41E3.4	F42E11.4	T10F2.1
F16B3.1	T07A9.2	F42F12.3	R06A10.2
C51E3.7	T01D1.2	F44G4.8	Y18D10A.5
F55A8.2	H38K22.1	F46C5.8	F29F11.6
B0348.4	F22B5.1	F47B10.1	F56C9.1
F22E12.4	Y105E8A.22	F47B10.2	R107.7
F28C1.2	C33D9.1	F49C12.8	K08F4.6
T22B7.1	F35H8.5	F49C12.12	K08F4.11
C48A7.1	F26H11.5	F49E12.1	K08F4.7
W08D2.1	R09B3.1	F49E12.9	R03D7.6
F01D4.4	F12F3.1	F49E12.10	F11G11.3
Y37A1B.11	C49A1.4	F52D10.2	F11G11.2
C04A2.3	W08D2.4	F52D10.3	F11G11.1
M01D7.7	T13F2.1	F52H3.1	R05F9.5
R07A4.1	W06D12.3	F52H3.2	Y45G12C.2
C04G2.7	VZK822L.1	F52H3.5	F37B1.2
R53.3	F10D2.9	F54D5.7	T26C5.1
F28B12.2	F56E3.4	F54D5.8	F37B1.3
C27D11.1	F56H11.1	F54F7.1	F37B1.4
K11G9.4	K07A3.1	F58G6.1	F37B1.5
Y53H1C.2	C04F12.10	F59A2.6	F37B1.6
ZK1248.3	F48F5.5	F59B8.2	F37B1.7
Y54E2A.11	Y54F10AM.2	F59F3.1	F37B1.8
T23D8.4	F35D6.1	F59F5.6	Y48E1B.10
R08D7.3	T19C3.8	K01A11.2	ZK697.6
B0511.10	F43G9.6	K01H12.1	F21H7.1
D2013.7	T01C3.7	K01H12.2	T28A11.11
F22B5.2	F36H1.1	K02A4.1	F37B1.1
C41D11.2	Y18D10A.19	K02A4.2	F37F2.3
Y74C10AR.1	C05C8.3	K03H1.5	Y53F4B.29
T16G1.11	C50F2.6	M7.1	Y53F4B.30
C47B2.5	F31D4.3	M03C11.1	Y53F4B.31
Y41C4A.10	T14G12.4	M03C11.2	Y53F4B.32
Y82E9BR.15	F26D12.1	M03C11.4	ZK546.11
W03H1.2	B0523.5	M03C11.5	Y53F4B.35
D2024.3	ZK783.4	M03C11.7	Y53F4B.37
C40H1.4	K08C7.2	M153.1	C02A12.1
Y53F4B.2	K08C7.5	M195.1	Y1H11.1
F38A6.2	Y39A1A.19	R09A8.3	Y1H11.2
W09C2.1	F53F4.5	R10E4.4	R07B1.4
Y80D3A.2	H24K24.5	R10E4.5	Y32G9A.1
T04A8.14	C03C11.2	R12H7.2	F35E8.8
K10D2.6	T07D1.4	R53.2	Y53F4B.33
K04H4.1	Y113G7A.8	R53.3	R13D7.7
F10B5.6	F59G1.7	R53.5	D1053.1
F32D8.6	T04B2.2	R166.2	Y71F9AL.5
ZK809.4	ZK270.2	R166.3	Y46G5A.31
K08C7.3	T04C9.6	R166.4	K04D7.3
Y57G11C.24	C24A11.8	T01B7.3	C05C12.3
F09B9.3	Y38C1AB.8	T01B7.4	F54D1.5
T07A9.5	C51F7.1	T01B7.7	T10G3.6
C01G8.5	H09G03.2	T01H3.1	C30H6.6
Y105E8B.8	F25H9.5	T04F8.1	F57A10.3
F35A5.8	T08B2.9	T05A1.2	W09D6.6
Y41E3.4	F22B5.9	T05H10.7	Y48G8AL.11
T07A9.2	C26E6.5	T08A11.2	ZC395.7
T01D1.2	C54F6.14	T08D10.1	C46A5.9
F29G9.4	D1037.3	T11B7.4	ZK1055.1
H38K22.1	F52D10.3	T13H5.5	T06E4.1
F22B5.1	H14A12.2	T14G8.1	C53A5.3
Y105E8A.22	K08F8.3	T21B6.1	R06C1.1
C33D9.1	K12H6.3	T23G7.3	C26D10.2
F35H8.5	C10F3.6	T23G7.4	W06D4.1
F26H11.5	ZK1248.14	T23G7.5	K02E10.2
R09B3.1	ZK1307.6	T24B8.1	Y73B6BL.9
F12F3.1	ZC482.1	T24B8.2	F22F1.1
C49A1.4	T05H4.14	T24H10.1	C18G1.5
W08D2.4	T24C12.2	T24H10.3	B0414.3
T13F2.1	ZK899.8	T24H10.6	F59A7.4
W06D12.3	Y40H4A.1	T28C6.6	F28B3.7
VZK822L.1	K09A9.5	T28C6.4	F15G9.4
F10D2.9	D2089.5	W01B6.1	ZK1127.11
H12I13.4	M05D6.7	W02B12.3	T10C6.13
F21H12.5	T19A5.2	W02B12.8	T10C6.12
F56H11.1	F37B12.2	W02B12.9	T10C6.11
K07A3.1	F08B1.2	W02B12.10	F45F2.13
C04F12.10	T07D1.1	W03C9.3	F45F2.4
F48F5.5	C06B3.8	W04G3.5	F45F2.12
Y54F10AM.2	F57F5.2	ZK455.1	ZK131.3
F35D6.1	M04G12.3	ZK455.3	ZK131.5
T19C3.8	T04D3.4	ZK507.6	ZK131.6
F43G9.6	C46E1.2	ZK512.2	ZK131.7
T01C3.7	Y57G11C.10	ZK792.5	ZK131.9
F36H1.1	F45H7.2	ZK792.6	ZK131.10
Y18D10A.19	F32H2.1	ZK809.2	K06C4.5
C05C8.3	W10D5.3	ZK1098.1	K06C4.11
ZC455.10	T12A7.1	B0286.3	K06C4.4
C50F2.6	R12A1.4	B0286.4	K06C4.3
F31D4.3	F56A11.1	B0286.5	K06C4.12
B0511.1	F28D1.10	B0403.4	M163.3
Y18D10A.25	K02A11.1	B0412.3	ZK131.2
T14G12.4	M04B2.3	C02F12.7	K06C4.13
F26D12.1	C45G3.3	C03G5.1	F35H10.11
F40H3.4	F11A5.10	C04F6.3	F35H10.1
B0523.5	F25F8.2	C04F6.4	F17E9.10
F02D10.5	ZC317.3	C06A6.3	F17E9.13
ZK783.4	ZC308.1	C06E4.3	F17E9.9
K08C7.2	Y105C5B.28	C06E4.6	C50F4.13
K08C7.5	F02A9.6	C06E7.1	C50F4.5
Y39A1A.19	C06E1.4	C06E7.3	F08G2.3
F53F4.5	B0280.12	C07A12.4	F08G2.2
H24K24.5	K10D3.1	C07H6.7	F08G2.1
Y54E10A.4	C06A8.9	C09G4.3	B0035.10
T07D1.4	ZC196.7	C16A3.4	B0035.7
Y113G7A.8	C12D12.2	C16A3.5	B0035.8
F59G1.7	T22E5.2	C16A3.6	F07B7.5
T04C9.6	Y53C12A.2	C16A3.7	F07B7.10
H05G16.1	R05G6.6	C16A3.9	F07B7.4
C51F7.1	F44F4.6	C16A3.10	F07B7.3
H09G03.2	C55B7.2	C18B2.4	F07B7.11
F25H9.5	ZK688.8	C25B8.3	F54E12.1
T08B2.9	Y116F11B.12	C26B2.1	F54E12.5
F22B5.9	Y39E4B.12	C26B2.6	F54E12.4
C26E6.5	Y46H3A.6	C26B9.5	F55G1.2
C54F6.14	Y45F10D.3	C27A2.2	F55G1.10
D1037.3	Y75B8A.9	C28C12.5	F55G1.3
F52D10.3	B0416.6	C33F10.12	F22B3.2
H14A12.2	M01F1.1	C33H5.4	H02I12.7
K08F8.3	T15D6.2	C33H5.7	H02I12.6
K12H6.3	T15D6.3	C33H5.8	T23D8.6
C10F3.6	F22D6.11	C33H5.9	F45E1.6
ZK1248.14	F22D6.12	C33H5.12	Y49E10.6
ZK1307.6	C03E10.4	C33H5.14	C43H6.8
ZK177.6	B0024.12	C33H5.17	F47D12.4
ZC482.1	T23G11.2	C42D8.3	C32F10.5
T05H4.14	C26C6.2	C42D8.8	T20B12.8
T24C12.2	F25H8.3	C44C1.4	R13H4.4
ZK899.8	T01H8.5	C44C1.5	K05C4.6
Y40H4A.1	C34E10.3	C48C5.1	E04A4.4
D2089.5	C34E10.2	C49H3.3	T21C12.2
M05D6.7	C34E10.1	C49H3.11	F42A6.7
T19A5.2	T07A9.7	C50F7.4	F58D5.1
F37B12.2	R10H10.5	C50F7.10	T11G6.1
C06B3.8	F18G5.3	C52B9.2	B0285.5
M04G12.3	Y95B8A.5	C52B9.3	F26D10.3
T04D3.4	F13D12.7	C52B11.2	C15H9.6
C46E1.2	F52A8.2	C52E12.3	F43E2.8
C54E4.3	K02A4.2	C54G7.2	C37H5.8
Y57G11C.10	F08B6.2	D1009.1	Y22D7AL.5
F45H7.2	T09F3.3	D1009.2	F08B4.6
T22H6.6	K10B3.8	D1009.5	C34F6.4
F32H2.1	K10B3.7	D2024.2	Y34B4A.3
W10D5.3	F33H1.2	D2024.6	F29D10.4
T12A7.1	F59D12.4	D2024.7	F36D4.3
F56A11.1	Y48G8AR.1	D2096.4	T02C12.1
F28D1.10	F19C6.1	D2096.8	T10H10.1
K02A11.1	W02B3.2	F01G12.1	F56A6.2
M04B2.3	ZC395.6	F01G12.5	Y66H1A.6
C09G5.1	K06H7.4	F10D7.2	H26D21.1
C45B2.4	T10F2.1	F10E7.5	C09G4.1
C45G3.3	R06A10.2	F10E7.7	K02G10.6
F11A5.10	Y18D10A.5	F10E7.8	C56C10.8
F25F8.2	F29F11.6	F10E7.9	Y39G10AR.13
ZC317.3	F56C9.1	F11H8.3	B0348.6
C27H5.8	R107.7	F14D12.2	C05D9.5
T23G11.3	K08F4.7	F14D12.4	T05G5.10
ZC308.1	R03D7.6	F16H11.1	F54C9.1
T21G5.3	F11G11.1	F16H11.3	K07A1.8
C55B7.1	R11G1.3	F16H11.4	T04G9.3
B0414.6	F37B1.5	F18A1.5	F32E10.4
T12F5.3	ZK697.6	F19C7.2	F28B3.8
C45B2.5	T28A11.11	F20B6.2	R06A4.4
C06E1.4	Y53F4B.31	F20D12.2	C53D5.6
B0280.12	Y53F4B.32	F20D12.3	ZK742.1
C43H6.9	Y53F4B.37	F20D12.4	C49H3.10
C12D12.2	F35E8.8	F22F1.1	F54G8.3
K08F4.4	Y53F4B.33	F26F4.11	F57B9.6
T22E5.2	D1053.1	F27D9.1	C09B8.1
Y53C12A.2	Y71F9AL.5	F27D9.5	C41C4.4
R05G6.6	F13A7.10	F30B5.1	R11A8.6
W03G1.1	Y46G5A.31	F32E10.1	C25A1.7
F44F4.6	K04D7.3	F33G12.3	F42G8.12
C55B7.2	C05C12.3	F35A5.8	F37A4.8
ZK688.8	F54D1.5	F35C8.5	B0478.1
Y116F11B.12	T10G3.6	T10C6.12	K03D10.1
Y39E4B.12	C30H6.6	F45F2.4	F08F8.3
Y46H3A.6	F43E2.4	ZK131.6	T02G5.8
Y66A7A.6	F57A10.3	ZK131.10	C47D12.7
Y45F10D.3	W04C9.1	K06C4.11	T27E9.4
Y75B8A.9	W09D6.6	K06C4.3	ZK909.2
F48E3.1	Y48G8AL.11	F35H10.1	R07E4.6
B0416.6	Y50E8A.16	F17E9.13	B0205.7
M01F1.1	Y57G11C.1	F08G2.2	C10C6.1
C54C8.11	ZK484.2	B0035.7	T01G9.6
T15D6.2	ZC395.7	F07B7.10	F22D6.1
T15D6.3	C46A5.9	F07B7.3	M176.6
F22D6.11	ZK1055.1	F54E12.5	M176.7
F22D6.12	T06E4.1	F55G1.10	T17E9.1
C03E10.4	Y110A7A.1	H02I12.7	C03C10.1
B0024.12	C53A5.3	T23D8.6	F46F2.2
T23G11.2	R06C1.1	F35H10.7	W04G5.6
C26C6.2	C10E2.3	F38B6.5	B0302.1
F25H8.3	C26D10.2	F41C6.1	M01B2.1
K04D7.5	W06D4.1	F41C6.5	C30F8.4
C34E10.3	K02E10.2	F41G4.1	C18C4.10
C34E10.2	F38A6.3	F42C5.8	F56E3.3
C34E10.1	Y73B6BL.9	F46C8.2	R144.1
F18G5.3	F22F1.1	F46C8.6	K11D9.1
F13D12.7	C18G1.5	F46H5.4	C33H5.4
F52A8.2	B0414.3	F46H6.1	F20C5.2
F08B6.2	F59A7.4	F52C9.7	T01G1.1
T09F3.3	F28B3.7	F53B1.2	C06G3.2
K10B3.8	ZK381.1	F53B1.4	Y43F4B.6
K10B3.7	F15G9.4	F56B6.4	Y50D7A.6
F33H1.2	T04A11.6	F58A6.1	F11A6.1
F59D12.4	ZK1127.11	K02B2.5	C25B8.1
Y48G8AR.1	T10C6.14	K02E10.2	Y54G9A.3
F19C6.1	T10C6.13	K02G10.8	T02G5.9
W02B3.2	T10C6.12	K03A1.5	F13B9.5
C56A3.1	T10C6.11	K08A8.3	C53C9.3
E02A10.2	F45F2.3	K09C4.8	Y54G2A.25
ZC395.6	F45F2.13	K10C2.4	K08B4.1
K06H7.4	F45F2.4	M02D8.4	W03F8.5
T10F2.1	F45F2.12	R02E12.4	T22A3.8
R06A10.2	ZK131.3	R05F9.6	ZK353.6
Y18D10A.5	ZK131.4	R05F9.10	B0457.1
F29F11.6	ZK131.5	R07E4.3	W02D3.7
R107.7	ZK131.6	R07E4.6	W02D3.5
Y45G12C.2	ZK131.7	R11F4.1	T22G5.2
T28A11.11	ZK131.8	R11G1.3	T22G5.6
F37F2.3	ZK131.9	T02G5.4	F58A3.1
R13D7.7	ZK131.10	T02G5.12	F13D12.2
D1053.1	K06C4.5	T04G9.4	W09H1.6
Y71F9AL.5	K06C4.10	T04G9.5	F52H3.7
F13A7.10	K06C4.11	T06C10.3	ZK892.1
Y46G5A.31	K06C4.4	T07H6.3	C44F1.3
K04D7.3	K06C4.3	T07H6.4	ZK1248.16
T10G3.6	K06C4.12	T08A9.1	F01G12.5
C30H6.6	M163.3	T08H4.1	T19E10.1
F43E2.4	ZK131.2	T14B4.2	Y54E5B.3
F57A10.3	ZK131.1	T14B4.6	ZK792.6
W04C9.1	K06C4.13	T14G12.4	M7.1
W09D6.6	K06C4.2	T21D9.1	R06C7.10
Y48G8AL.11	F35H10.11	T24C12.2	F38H4.9
Y50E8A.16	F35H10.1	ZK328.2	F52H3.1
Y57G11C.1	F17E9.12	ZK430.1	F26D11.11
ZK484.2	F17E9.10	ZK430.2	F26F12.7
ZC395.7	F17E9.13	ZK430.3	C10H11.9
F13D11.2	F17E9.9	ZK430.7	C01G8.9
C46A5.9	C50F4.13	ZK430.8	F57B9.2
ZK1055.1	C50F4.7	ZK682.4	C05D11.12
T06E4.1	K03A1.6	ZK1193.1	C29E4.8
Y110A7A.1	C50F4.5	AC3.6	C56G2.6
C53A5.3	F08G2.3	AC3.7	F33A8.1
R06C1.1	F08G2.2	B0024.1	Y105E8B.1
C10E2.3	F08G2.1	B0024.2	C32D5.9
C26D10.2	B0035.10	B0024.11	ZK593.6
W06D4.1	B0035.9	B0024.12	C29A12.3
K02E10.2	B0035.7	B0024.13	K03E6.1
F38A6.3	B0035.8	B0035.1	C04F1.3
C30G7.1	F07B7.5	B0035.2	C37F5.1
Y73B6BL.9	F07B7.9	B0035.3	F17E5.1
F22F1.1	F07B7.10	B0035.4	Y54G11A.10
C18G1.5	F07B7.4	B0035.5	ZK637.7
B0414.3	F07B7.3	B0035.8	ZC247.3
F59A7.4	F07B7.11	F54E12.4	C16B8.1
F28B3.7	F54E12.1	F55G1.3	K10B2.1
F15G9.4	F54E12.3	H02I12.6	F02E9.2
T04A11.6	F54E12.5	B0035.11	K10G6.1
R12B2.4	F54E12.4	B0035.12	C32F10.2
ZK1127.11	F55G1.2	B0035.14	C07H6.7
T10C6.14	F55G1.11	B0564.3	T27C4.4
T10C6.13	F55G1.10	C01H6.1	C12C8.3
T10C6.12	F55G1.3	C01H6.7	Y73B6A.5
T10C6.11	F22B3.2	C03A3.3	K07A1.12
F45F2.3	F22B3.1	C03D6.4	R06C7.7
F45F2.13	H02I12.7	C03D6.8	C05B10.1
F45F2.4	H02I12.6	C04G2.7	T03F6.5
F45F2.12	T23D8.5	C05G5.1	W06F12.1
ZK131.3	T23D8.6	C05G5.4	DY3.2
ZK131.4	E03A3.3	C06G8.1	C48E7.3
ZK131.5	F45E1.6	C06H2.3	Y47G6A.23
ZK131.6	Y49E10.6	C08B6.7	ZK973.10
ZK131.7	B0304.1	C08B6.8	K09H9.6
ZK131.8	M05B5.5	C08B6.9	R13A5.12
ZK131.9	T24B8.6	C08F8.1	R10H10.1
ZK131.10	T15H9.3	C08F8.4	ZC410.7
K06C4.5	C02B8.4	C11G6.3	F29D11.1
K06C4.10	F58A4.7	C11H1.3	R74.1
K06C4.11	C18A3.8	C12D8.1	ZK524.3
K06C4.4	C43H6.8	C12D8.8	F40F8.9
K06C4.3	F38C2.2	C12D8.10	Y62E10A.12
K06C4.12	F47D12.4	C14C10.4	F32A5.7
M163.3	C32F10.5	C14C10.5	F28F8.3
ZK131.2	T20B12.8	C18E9.6	Y71G12B.14
ZK131.1	F45E4.9	C25G4.2	ZK593.7
K06C4.13	R13H4.4	C26C6.2	Y73B6BL.32
K06C4.2	K05C4.6	C26C6.6	Y37A1B.1
F35H10.11	W02B9.1	C27C12.7	Y37A1B.2
F35H10.1	E04A4.4	C28A5.4	C08C3.3
F17E9.12	T21C12.2	C32C4.2	F35G12.6
F17E9.10	F20B6.8	C33A12.6	Y48C3A.7
F17E9.13	K08H2.6	C36B1.4	R09B3.5
F17E9.9	K01G5.2	C36B1.5	Y37E11AL.7
C50F4.13	Y39A1A.23	C36B1.7	C09H6.3
C50F4.7	F32A11.2	C39E9.2	Y62E10A.8
K03A1.6	F42A6.7	C39E9.3	C34B4.1
F45F2.2	F58D5.1	C39E9.4	H21P03.1
C50F4.5	T11G6.1	C39E9.5	F49E11.1
F08G2.3	K08E7.2	C39E9.6	Y67D8C.10
F08G2.2	B0285.5	C39E9.9	Y17G7B.5
F08G2.1	Y53C10A.12	C39E9.10	Y39G10AR.14
B0035.10	F26D10.3	C39E9.13	R10E4.4
B0035.9	C15H9.6	C41C4.8	ZK632.1
B0035.7	F43E2.8	C44C10.1	F32D1.10
B0035.8	C37H5.8	C44H9.1	Y69A2AR.30
F07B7.5	T27E4.8	C45B11.3	F20H11.3
F07B7.9	Y46H3A.3	C47D12.6	Y57E12AL.5
F07B7.10	T27E4.2	C47E8.5	T01C8.7
F07B7.4	F52E1.7	C47E8.7	ZK154.3
F07B7.3	Y22D7AL.5	C47E12.1	F16F9.5
F07B7.11	C12C8.1	C47E12.5	C44B11.3
F54E12.1	F08B4.6	C47E12.8	W10D5.1
F54E12.3	C34F6.4	C50F4.5	K08A8.1
F54E12.5	F40H3.5	C50F4.12	Y54E10BL.6
F54E12.4	Y34B4A.3	C50F4.13	C06C3.1
F55G1.2	F29D10.4	C54C6.1	C05D11.11
F55G1.11	F36D4.3	C54G4.7	ZC506.4
F55G1.10	T02C12.1	C54G4.8	F45H11.4
F55G1.3	T10H10.1	C54G10.3	F10E9.6
F22B3.2	F56A6.2	D1054.2	R06B9.6
F22B3.1	Y66H1A.6	D1054.3	ZC504.4
H02I12.7	H26D21.1	D1054.8	PAR2.4
H02I12.6	C09G4.1	D1054.14	R07E4.4
T23D8.5	K02G10.6	D1054.15	F42G10.2
T23D8.6	C56C10.8	D1081.8	C36E6.3
E03A3.3	C01F6.8	E02H4.1	C36E6.5
E03A3.4	Y39G10AR.13	F01G4.1	F09F7.2
B0304.1	B0244.2	F07H5.2	C56G7.1
M05B5.5	F38B2.1	F08G5.4	T04C9.4
T15H9.3	F52E10.5	F09E8.2	H14A12.4
C02B8.4	K05B2.3	F11A3.2	T20B12.6
ZK682.4	B0348.6	F12F6.6	K03H1.2
F58A4.7	C05D9.5	F12F6.7	C04H5.6
F48D6.3	T05G5.10	F13B10.2	EEED8.5
C43H6.8	F54C9.1	F13B12.1	F52F12.3
DY3.3	M110.4	F14B4.2	T23D8.1
F38C2.2	K07A1.8	F14B4.3	K12C11.4
Y48B6A.14	T04G9.3	F15A2.1	F43C1.2
C32F10.5	F32E10.4	F15H10.1	ZC302.1
T20B12.8	F28B3.8	F15H10.2	Y37D8A.9
F45E4.9	R06A4.4	F17C11.3	F57C12.5
R13H4.4	C53D5.6	F17C11.7	F57C12.4
K05C4.6	ZK742.1	F17C11.9	E03G2.2
E04A4.4	Y48G1A.5	F17C11.10	F21G4.2
C18E3.8	C49H3.10	F18E2.2	F14F4.3
T21C12.2	F54G8.3	F18E2.3	F20B6.3
F20B6.8	F57B9.6	F19B6.2	F58B3.5
Y39A1A.23	C09B8.1	F19B6.4	Y41C4A.14
F32A11.2	C41C4.4	F21C3.3	F09E8.3
F42A6.7	R03E9.4	F21C3.5	Y47G6A.11
F58D5.1	M02A10.2	F22D6.2	R10E9.1
T11G6.1	R11A8.6	F22D6.3	Y110A7A.5
K08E7.2	C25A1.7	F22D6.4	H28G03.6
B0285.5	F42G8.12	F22D6.5	F53A2.8
Y53C10A.12	F37A4.8	F22D6.10	Y39H10A.3
F26D10.3	F33D4.2	F23H12.2	T18D3.4
C15H9.6	Y105C5B.21	F25B3.1	K12F2.1
F43E2.8	F56D12.4	F52B5.3	F31F6.6
C37H5.8	B0478.1	F52B5.6	R107.1
C14B9.1	T22C1.7	F25D1.1	K08E5.2
F38E11.1	Y77E11A.4	F25D1.5	F38E9.2
F38E11.2	K03D10.1	F25H8.1	C11D2.6
T27E4.8	F08F8.3	F25H8.2	C27F2.2
Y46H3A.3	T02G5.8	F27D4.5	F02E8.6
T27E4.2	C47D12.7	F28D1.1	F09G8.4
Y46H3A.2	T27E9.4	F28D1.7	C44C1.3
T27E4.3	ZK909.2	F28D1.10	Y113G7A.4
T27E4.9	R07E4.6	F28H7.2	C10G8.5
F52E1.7	B0205.7	F29D10.4	F35C12.2
C09B8.6	C10C6.1	F29D11.1	Y32F6B.2
C14F11.5	T01G9.6	F29F11.1	C07A9.4
Y22D7AL.5	F22D6.1	F29F11.5	C07A9.11
F08B4.6	T17E9.1	F32D8.6	C13D9.7
C34F6.4	C03C10.1	F32G8.5	C13D9.8
F40H3.5	F46F2.2	F32G8.6	Y97E10B.7
Y34B4A.3	B0302.1	F33C8.3	W01B6.9
F29D10.4	C30F8.4	F35B12.4	W02G9.1
F36D4.3	C18C4.10	F35B12.6	Y38A8.1
F46C3.3	T09A5.2	F35G2.2	Y37H9A.6
T02C12.1	F56E3.3	F35G2.4	EEED8.8
T10H10.1	R144.1	F36H1.1	C43E11.7
F56A6.2	K11D9.1	F39B1.1	F13H10.2
Y66H1A.6	C33H5.4	F40E10.2	F45H11.2
H26D21.1	F20C5.2	F40E10.3	ZC155.1
C09G4.1	T01G1.1	F40F8.1	T07C4.9
K02G10.6	W02B12.7	F40F8.8	T19A6.2
C56C10.8	C06G3.2	F40F8.9	C01H6.5
C01F6.8	Y43F4B.6	F40F8.10	C45E1.1
Y39G10AR.13	Y50D7A.6	F40F9.2	C08F8.8
B0244.2	F11A6.1	F40F9.6	T23H4.2
F38B2.1	C25B8.1	F40F11.1	B0495.4
F52E10.5	Y54G9A.3	F46B6.4	C54F6.13
K05B2.3	T02G5.9	F46B6.7	F57C7.2
F10C1.2	F13B9.5	F46B6.8	F58E1.6
F10C1.7	Y54G2A.25	F47G9.1	Y18D10A.6
F37B4.2	K08B4.1	F49E11.5	ZK822.3
M6.1	W03F8.5	F49E11.9	F20B10.1
R04E5.10	T22A3.8	F49E11.10	F07F6.6
F25E2.4	ZK353.6	F49E11.11	T01C3.10
F53A2.6	B0457.1	F52A8.5	F52B10.1
R04A9.4	B0286.2	F53B7.3	C15H9.1
B0348.6	W02D3.7	F54B11.5	K07F5.13
C05D9.5	W02D3.5	F54D1.3	T01G9.4
Y57A10A.30	F58A3.1	F54G8.4	K12D12.2
T05G5.10	F13D12.2	F55A11.1	Y41D4B.19
F54C9.1	W09H1.6	F55A11.2	T23H2.1
M110.4	F42H11.2	F55A11.3	Y37E3.15
C04F12.3	F01G12.5	F55C10.2	C03D6.4
K07A1.8	K08F8.6	F55C10.3	F10G8.3
T04G9.3	T19E10.1	F57B7.3	Y43F4B.4
F26B1.3	ZK1067.1	F57C7.3	Y77E11A.13
F32E10.4	Y54E5B.3	F58B3.5	C39E6.6
F28B3.8	ZK792.6	F58B3.7	T05A1.1
R06A4.4	M7.1	K02A11.3	F22D6.3
C53D5.6	R06C7.10	K04D7.1	F25G6.6
ZK742.1	F38H4.9	K04D7.3	H15N14.2
Y48G1A.5	F52H3.1	K04G2.6	F20H11.2
C49H3.10	B0261.2	K06A4.5	K01C8.9
F54G8.3	F26B1.7	K07C5.1	Y56A3A.1
F57B9.6	F26D11.11	K07C5.4	C07B5.5
C09B8.1	F26F12.7	K07C5.5	F53A2.4
C41C4.4	C10H11.9	K07C5.6	C09H10.3
R03E9.4	C01G8.9	K07F5.11	C15H11.3
M02A10.2	F57B9.2	K07G5.1	C15H11.6
K04G11.5	C16A3.3	K07G5.2	K11C4.4
R11A8.6	C05D11.12	K07G5.3	K04G7.3
C25A1.7	C29E4.8	K08C7.5	C08H9.5
F42G8.12	C56G2.6	K08E4.1	ZK938.5
F37A4.8	F33A8.1	K08E4.6	C18E9.11
F33D4.2	Y105E8B.1	K08F4.1	C06G8.2
W03D8.6	C46H11.4	K08H2.6	K04E7.2
Y105C5B.21	C32D5.9	K10D3.3	F56F4.5
F56D12.4	B0336.8	K12D12.1	F59E10.1
F35C8.3	C29A12.3	M05B5.4	T27B1.1
B0478.1	C07H6.1	M05B5.5	M02B7.3
T22C1.7	ZC64.4	M18.1	Y41G9A.1
K03D10.1	K03E6.1	M18.3	R31.3
F08F8.3	C04F1.3	M18.7	Y75B8A.12
T02G5.8	C37F5.1	M117.2	C44B12.2
C47D12.7	F17E5.1	M142.1	Y39A1C.2
T27E9.4	Y54G11A.10	R04B5.5	F48E8.5
ZK909.2	ZK637.7	R04B5.6	Y106G6H.2
R07E4.6	C09H6.2	R05D11.3	F18H3.3
B0205.7	ZC247.3	R05D11.4	C17E4.5
C10C6.1	R107.8	R06C7.5	Y18D10A.13
T01G9.6	C16B8.1	R06C7.6	W03G9.6
T17E9.1	Y54G2A.1	R06C7.10	C52B9.7
C03C10.1	K10B2.1	R07B7.5	C09B8.7
F46F2.2	F02E9.2	R07B7.11	F49E8.3
B0302.1	K10G6.1	R10E11.2	H39E23.1
C30F8.4	T14F9.5	Y38F2AL.4	Y59A8B.14
M7.2	C32F10.2	R10E11.8	M117.2
C18C4.10	C07H6.7	R10H10.1	T26E3.3
T09A5.2	T27C4.4	R10H10.6	C15H11.7
F56E3.3	C12C8.3	R11A8.2	D1054.2
K11D9.1	Y73B6A.5	R11A8.4	Y110A7A.14
C15C7.2	F34D10.5	R11A8.5	C36B1.4
C33H5.4	F42A9.2	R11A8.6	F25H2.9
F20C5.2	K07A1.12	R11A8.7	CD4.6
T01G1.1	JC8.6	R11D1.8	ZK945.2
M01E11.6	T12F5.4	T01G9.4	F54F2.1
C41G7.2	R06C7.7	T01G9.6	ZK1058.2
W02B12.7	C05B10.1	T05E11.1	C29F9.7
C06G3.2	T03F6.5	T05E11.3	T21D12.4
Y43F4B.6	W06F12.1	T05E11.4	K08D12.1
Y50D7A.6	DY3.2	T05E11.5	Y38A8.2
C25B8.1	ZK945.9	T06E4.4	T20F5.2
Y54G9A.3	C48E7.3	T06E4.6	K05C4.1
T02G5.9	Y47G6A.23	T06E8.1	C02F5.9
C53C9.3	ZK973.10	T10B10.1	C10F3.5
Y54G2A.25	K09H9.6	T11F9.9	ZK112.1
K08B4.1	R13A5.12	T11F9.11	C07G1.3
W03F8.5	R10H10.1	T11G6.3	C07A12.4
ZK353.6	ZC410.7	T12A7.3	H06O01.1
B0457.1	T27C10.6	T12G3.5	H42K12.1
B0286.2	F29D11.1	T14G10.1	C27H5.1
W02D3.7	T21E3.3	T14G10.6	K08E3.7
W02D3.5	R74.1	T14G10.7	F23H11.8
T22G5.2	ZK524.3	T19B10.6	F46C3.1
T22G5.6	F40F8.9	T19B10.8	T28D6.9
F58A3.1	Y62E10A.12	T21C9.4	Y119D3B.17
F13D12.2	F32A5.7	T21C9.12	K05B2.5
W09H1.6	F28F8.3	T22C1.10	K08E7.9
F52H3.7	Y71G12B.14	T25B9.4	C47A10.1
ZK892.1	ZK593.7	T25B9.9	Y37E3.9
C44F1.3	Y73B6BL.32	T26C5.3	T24H7.1
ZK1248.16	R160.7	T27F2.1	Y54F10BM.14
Y55B1AR.1	Y37A1B.1	T28H10.1	F35G2.4
R07B1.2	Y37A1B.2	W01B6.9	Y18H1A.6
R07B1.10	K02C4.4	W04D2.1	F57F5.5
C16H3.2	C08C3.3	W04D2.5	E01H11.1
W01A11.4	T27A1.6	W05E10.1	F09E5.1
W01G7.5	R166.1	W08D2.6	Y73F8A.1
F42H11.2	F35G12.6	W08D2.7	F31B12.1
F01G12.5	Y48C3A.7	ZC116.2	T01E8.3
K08F8.6	R09B3.5	ZC168.4	R05G6.8
T19E10.1	Y37E11AL.7	ZC434.2	C04G6.3
ZK1067.1	Y116A8A.9	ZC434.5	C14B9.4
Y54E5B.3	Y110A7A.17	ZC434.8	Y71F9B.7
ZK792.6	W10C6.1	ZC443.6	K10F12.3
R06C7.10	F10C5.1	ZC455.5	F45E4.2
F38H4.9	C09H6.3	ZC518.1	Y55F3AL.1
F52H3.1	Y62E10A.8	ZK20.4	Y71F9AL.18
B0261.2	C34B4.1	ZK20.5	B0218.3
F26B1.7	Y38F1A.10	ZK287.2	C44B7.8
F26D11.11	H21P03.1	ZK287.5	C44B7.9
F26F12.7	T04C10.1	ZK593.6	C54G10.3
C10H11.9	F49E11.1	ZK593.7	T02D1.5
C01G8.9	W09C2.3	ZK829.1	ZK256.1
F57B10.1	Y67D8C.10	ZK829.4	H12C20.2
C29E6.1	Y17G7B.5	ZK829.6	Y76A2B.1
F57B9.2	C25D7.6	ZK856.8	Y75B8A.30
C16A3.3	Y39G10AR.14	ZK856.10	F55A12.3
C05D11.12	R10E4.4	ZK856.11	Y48G9A.8
C29E4.8	ZK632.1	ZK930.1	VF11C1L.1
C05D11.4	F32D1.10	B0218.1	C15F1.4
H19M22.2	Y69A2AR.30	B0218.2	T14G10.1
F33A8.1	F20H11.3	B0218.3	F44C4.5
F09E8.7	R03E9.1	B0218.6	C07G1.5
Y105E8B.1	Y57E12AL.5	B0218.8	C34G6.7
C32D5.9	F14D12.4	B0222.7	F35B3.5
ZK593.6	ZK154.3	B0222.8	F55A12.9
B0336.8	F46A9.6	B0410.2	F59B10.1
C29A12.3	C44B11.3	B0496.7	K07D4.8
C07H6.1	F57H12.7	B0496.8	K11D12.2
ZC64.4	W10D5.1	B0547.1	T16G1.10
K03E6.1	T01G9.5	C01B7.4	D2030.6
C04F1.3	K08A8.1	C01B7.6	C01G5.2
F17E5.1	Y54E10BL.6	C01B10.8	F58A4.4
Y54G11A.10	C06C3.1	C01F1.1	W02D9.1
ZK637.7	C05D11.11	C01F1.2	F45H7.4
C09H6.2	R06A4.7	C01F1.3	T19D2.2
ZC247.3	Y2H9A.1	C01G5.2	R166.4
C03B8.4	T07C4.7	C02C2.1	F22D6.5
C16B8.1	F53G12.5	C02G6.1	C50C3.6
Y54G2A.1	ZC506.4	C02H7.1	W07E6.4
K10B2.1	F45H11.4	C07D8.5	T27F6.5
F02E9.2	Y56A3A.3	C07G1.1	C34C6.6
W03C9.4	C52E4.2	C12D5.7	F08B12.2
K10G6.1	C35C5.4	C15H9.7	F32A5.6
T14F9.5	F10E9.6	C26F1.4	F54F2.8
C32F10.2	R06B9.6	C26F1.7	Y113G7B.23
C07H6.7	ZC504.4	C26F1.9	F01G4.1
T27C4.4	PAR2.4	C27H5.7	F29B9.4
C12C8.3	R07E4.4	C28H8.9	M03F8.2
Y73B6A.5	M106.1	C34D4.4	D2089.4
R186.4	F42G10.2	C43H6.3	ZK675.1
F34D10.5	C36E6.3	C43H6.8	F21H12.4
F42A9.2	C36E6.5	C47D2.2	Y110A2AL.8
K07A1.12	C56G7.1	C53B7.4	F07C3.1
JC8.6	T28A8.7	C54D1.2	F42G9.9
T12F5.4	K11D12.10	C54D1.4	C48D5.2
R06C7.7	T04C9.4	C54H2.3	F59G1.5
C05B10.1	H14A12.4	C54H2.5	C09D8.1
T03F6.5	C39E6.4	C55C3.1	W06H3.2
W06F12.1	T20B12.6	D1005.1	T14G10.2
DY3.2	T06H11.4	D1005.3	T20G5.5
F48E8.1	Y54E10BR.7	D1014.1	ZK994.3
ZK945.9	K03H1.2	EGAP7.1	K09C8.5
C48E7.3	C04H5.6	F02E8.1	D2023.2
ZK973.10	EEED8.5	F02E8.3	D2085.1
K09H9.6	T07H6.2	F02E8.5	C39F7.4
R13A5.12	F52F12.3	F07D10.1	C18A3.6
R10H10.1	T23D8.1	F08B4.2	F26H9.6
T27C10.6	K12C11.4	F11C7.4	F59B2.7
F29D11.1	F43C1.2	F11G11.7	T25G12.4
R74.1	C52A11.4	F14H12.1	D1037.4
ZK524.3	ZC302.1	F17E9.1	T23H2.5
F40F8.9	Y37D8A.9	ZK131.5	F53G12.1
Y62E10A.12	F57C12.5	ZK131.9	K09A9.2
F32A5.7	F57C12.4	F35H10.11	Y92C3B.3
F28F8.3	E03G2.2	F17E9.9	Y62E10A.9
Y71G12B.14	F21G4.2	F08G2.1	T01B7.3
ZK593.7	F14F4.3	F20D6.3	Y11D7A.4
Y73B6BL.32	F20B6.3	F26F12.1	Y45F3A.2
R160.7	Y43F8C.12	F31E8.4	F43D9.2
Y37A1B.1	Y75B8A.26	F35D6.1	Y47D3A.25
Y37A1B.2	F58B3.5	F36A4.10	W01H2.3
F49H12.1	Y41C4A.14	F36D4.2	D2013.1
K02C4.4	H26D21.2	F42A9.2	K03D3.10
T27A1.6	F09E8.3	F42G9.1	Y43C5A.6
R166.1	Y47G6A.11	F42G9.5	W06D4.6
Y71G12B.20	R10E9.1	F43E2.2	K01G5.4
F35G12.6	B0414.7	F43E2.5	C26D10.1
Y48C3A.7	Y110A7A.5	F43E2.8	R05D11.3
R09B3.5	T24A11.1	F44C4.5	C27B7.8
K10B3.9	H28G03.6	F48D6.1	C25D7.7
Y37E11AL.7	F53A2.8	F52E4.1	C44C11.1
Y116A8A.9	Y39H10A.3	F52E4.6	F17C8.4
Y110A7A.17	K08E5.3	F55G1.4	F54E4.1
W10C6.1	W10G6.3	F55G1.5	Y54F10AM.10
F10C5.1	T22E5.5	F55G1.13	T23F6.4
C09H6.3	K07D8.1	F58F9.7	F37A4.7
C34B4.1	ZK1098.8	F58G4.1	ZK593.4
H21P03.1	F40G9.11	K03E6.4	ZK287.5
T04C10.1	F46G10.6	K07C11.5	F54E7.7
F49E11.1	T18D3.4	K07C11.9	E03A3.2
W09C2.3	K12F2.1	K08D10.2	C54G10.2
Y67D8C.10	C43E11.6	K08D10.3	F58F6.4
Y17G7B.5	F31F6.6	K10B3.6	C39E9.13
C25D7.6	K08E5.2	K10B3.7	F11H8.1
Y39G10AR.14	F39D8.4	K10B3.8	C05B5.7
R10E4.4	F38E9.2	K10B3.9	F16H9.1
ZK632.1	C11D2.6	K10B3.10	B0336.4
F32D1.10	C27F2.2	M02A10.2	F56B6.2
Y69A2AR.30	ZK112.2	R05G6.4	T07D4.3
F20H11.3	F02E8.6	R05G6.5	F46H6.1
R03E9.1	C44C1.3	R05G6.8	Y51H4A.3
Y57E12AL.5	Y113G7A.4	R08C7.2	F08F3.3
F14D12.4	C10G8.5	R08C7.3	B0240.1
T01C8.7	ZC168.1	T01C8.5	F12F6.3
W02D3.3	F35C12.2	T08G2.3	K01G5.6
ZK154.3	Y32F6B.2	T12A2.1	Y69A2AR.2
F46A9.6	C07A9.4	T14F9.1	C32E8.7
F16F9.5	C07A9.11	T14F9.3	Y42H9B.2
C44B11.3	W01B6.9	T19A5.1	W06H8.1
F57H12.7	T26E3.2	T19A5.2	F49E7.1
W10D5.1	W02G9.1	T19D2.2	F18C12.2
T01G9.5	Y38A8.1	T19D7.4	C16C10.7
K08A8.1	Y37H9A.6	T25G12.2	F59A6.6
Y54E10BL.6	F52G2.1	T25G12.4	T13H5.7
ZK858.4	EEED8.8	T26A8.2	K08D10.4
C05D11.11	C43E11.7	T26A8.4	K08D10.3
R06A4.7	Y87G2A.14	T27A10.3	R07E5.14
C09G4.5	F13H10.2	W03A3.1	K02F3.11
T07C4.7	F45H11.2	W09B12.1	Y47G6A.20
F53G12.5	T07C4.9	Y38A8.1	K04G7.10
ZC506.4	ZK1290.4	Y38A8.2	T23G5.1
Y56A3A.3	Y56A3A.13	ZC8.1	C03C10.3
C52E4.2	Y69A2AR.29	ZC404.3	B0414.2
F13G3.9	T19A6.2	ZC404.9	F26F4.3
C35C5.4	F54G8.4	ZC513.6	Y116A8C.14
T05C12.6	C48D5.1	ZC513.8	C12D8.11
F10E9.6	C01H6.5	ZK177.8	F25H2.10
R06B9.6	F11C1.6	ZK180.3	Y37E3.7
ZC504.4	K10C3.6	ZK180.4	C42D4.8
PAR2.4	C45E1.1	ZK381.1	Y71F9AL.13
R07E4.4	C08F8.8	ZK742.2	B0250.1
M106.1	T23H4.2	ZK1127.4	F13B10.2
F42G10.2	Y15E3A.1	ZK1127.10	B0041.4
T28A8.7	B0395.1	B0041.3	F54C9.5
K11D12.10	B0495.4	B0041.4	R151.3
T04C9.4	C54F6.13	B0281.5	F53G12.10
H14A12.4	F57C7.2	B0281.6	Y24D9A.4
C39E6.4	F58E1.6	B0281.8	R13A5.8
T20B12.6	Y18D10A.6	B0365.1	F10B5.1
T06H11.4	ZK822.3	B0365.3	T22F3.4
W01A11.6	F54F3.1	B0365.6	F07D10.1
Y54E10BR.7	F20B10.1	B0414.3	C32E8.2
K03H1.2	F07F6.6	B0432.2	C04F12.4
C04H5.6	T01C3.10	B0454.6	K11H12.2
EEED8.5	F52B10.1	B0454.7	M01F1.2
T07H6.2	F20G4.3	C01A2.5	Y48G8AL.8
F38E1.7	C15H9.1	C01B12.1	Y45F10D.12
K12C11.4	K07F5.13	C01B12.3	C09D4.5
F43C1.2	T01G9.4	C01B12.5	E04A4.8
C04G6.1	K12D12.2	C01G5.8	C14B9.7
C52A11.4	T19B4.2	C01G8.2	C27A2.2
ZC302.1	Y41D4B.19	C01G8.5	B0336.10
F57C12.5	F59A2.1	C01G10.7	D1007.12
F57C12.4	ZK328.5	C01G10.8	C03D6.8
E03G2.2	F53F10.5	C01G10.9	F55D10.2
F21G4.2	T23H2.1	C02C6.1	F52B5.6
F14F4.3	Y37E3.15	C03C11.2	F28C6.7
F20B6.3	C03D6.4	C04A11.3	C53H9.1
Y43F8C.12	Y56A3A.17	C04A11.4	Y106G6H.3
Y75B8A.26	F10G8.3	C05C8.2	W09C5.6
F58B3.5	Y43F4B.4	C05C8.6	T24B8.1
Y41C4A.14	R06F6.5	C05D9.1	F10E7.7
H26D21.2	Y77E11A.13	C05D9.5	C42C1.14
T02G5.6	F22D6.3	C05E4.1	ZK652.4
F09E8.3	F25G6.6	C05E4.3	C54C6.1
Y47G6A.11	H15N14.2	C06B3.4	C06B8.8
R10E9.1	F20H11.2	C06G3.2	C09H10.2
B0414.7	K01C8.9	C06G3.8	Y48B6A.2
Y110A7A.5	F59A6.1	C06G3.9	C01B7.6
T24A11.1	B0286.4	C06G3.11	T22D1.9
H28G03.6	Y56A3A.1	C08A9.1	C30C11.2
F53A2.8	C49H3.5	C09D4.5	F10G7.8
F54H5.4	C07B5.5	C09E9.1	F57B9.10
W10G6.3	F53A2.4	C09E10.2	F49C12.8
T22E5.5	T03D8.1	C10F3.2	R12E2.3
K04F10.6	C09H10.3	C10F3.5	T06D8.8
ZK1098.8	C15H11.3	C10G8.7	B0205.3
C14C11.6	Y71F9AM.5	C10H11.3	K07D4.3
T19B10.11	K11C4.4	C10H11.4	ZK20.5
F40G9.11	C34H3.2	C10H11.5	F56F3.5
F46G10.6	F25D7.3	C10H11.8	C49H3.11
T18D3.4	C34D1.3	C10H11.9	C23G10.3
K12F2.1	K04G7.3	C11E4.1	Y43B11AR.4
C43E11.6	C18E9.11	C11E4.2	T05E11.1
F31F6.6	C06G8.2	C13C4.5	Y71A12B.1
R107.1	K04E7.2	C13D9.7	ZC434.2
K08E5.2	F56F4.5	C13D9.8	F42C5.8
F45G2.1	F59E10.1	C13F10.2	F40F8.10
F56A4.1	T27B1.1	C13F10.4	D1007.6
K06A4.1	M02B7.3	C13F10.7	F40F11.1
T23H4.3	Y41G9A.1	C15A11.1	F54E7.2
4R79.1	R31.3	C15A11.5	C16A3.9
C07D10.4	B0212.5	C15A11.6	F37C12.9
C34D4.9	Y75B8A.12	C15H9.1	F36A2.6
C24F3.3	C44B12.2	C15H9.6	T01C3.6
F38E9.2	Y39A1C.2	C15H11.3	T08B2.10
C11D2.6	F48E8.5	C15H11.4	Y57G11C.16
C27F2.2	Y106G6H.2	C15H11.7	T05F1.3
F02E8.6	F18H3.3	C15H11.8	Y105E8A.16
F09G8.4	C17E4.5	C15H11.9	F37C12.11
C44C1.3	Y18D10A.13	C16A3.2	F53A3.3
F10G8.5	W03G9.6	C16H3.2	F28D1.7
Y113G7A.4	C52B9.7	C17E4.5	K02B2.5
C10G8.5	F45B8.4	C17E4.9	F39B2.6
F35C12.2	C09B8.7	F46A9.6	F56E10.4
Y32F6B.2	C38D4.6	C17G1.3	Y41D4B.5
C07A9.4	F49E8.3	C17G10.4	B0412.4
C07A9.11	H39E23.1	C23H3.4	C26F1.4
C13D9.7	F54E7.3	C23H4.6	C52E4.4
C13D9.8	Y59A8B.14	F55A12.9	F29G9.5
Y97E10B.7	M117.2	C25A1.1	F23F12.6
W01B6.9	T26E3.3	C25A1.4	F23F1.8
T26E3.2	C15H11.7	C25A1.5	F56H1.4
W02G9.1	D1054.2	C25A1.8	Y49E10.1
Y38A8.1	Y110A7A.14	C25A1.10	C18H9.7
Y37H9A.6	C36B1.4	C25A1.11	F26F4.10
F52G2.1	F25H2.9	C25A1.13	C34E11.1
EEED8.8	CD4.6	C25D7.6	W02B12.3
C43E11.7	ZK945.2	C25D7.8	W02B12.2
Y87G2A.14	F54F2.1	C27A7.1	Y111B2A.18
F13H10.2	ZK1058.2	C27A12.6	C33H5.12
F45H11.2	C29F9.7	C27A12.7	D2089.1
ZC155.1	T21D12.4	C27H6.1	C18D11.4
T07C4.9	K07C11.1	C29F3.1	F28D9.1
C28A5.3	K06B9.5	C29F7.3	R11G1.4
C37H5.1	F27E5.2	C31C9.2	F21H11.2
ZK1290.4	K09C8.1	C32E8.2	ZK377.2
F42A10.2	K08D12.1	C32E8.3	Y47D3B.7
Y56A3A.13	C47B2.4	C32E8.5	K11D9.2
Y69A2AR.29	Y38A8.2	C32E8.8	F18E2.3
T19A6.2	T20F5.2	C32F10.1	T10H9.2
W04H10.3	K05C4.1	C32F10.5	F49E11.9
C48D5.1	C02F5.9	C33A11.2	M01D7.2
T01B10.4	F39H11.5	C33G3.4	D2013.8
C01H6.5	C10F3.5	C37E2.1	T23G7.4
C07A12.3	W03D2.4	C37E2.2	Y106G6H.7
K10C3.6	ZK112.1	C37E2.3	Y113G7A.3
C45E1.1	F23B2.12	C37H5.3	F12F6.6
C08F8.8	F23B2.11	C37H5.6	ZC518.2
T23H4.2	Y116F11B.3	C37H5.8	R03G5.2
W05B5.3	C07G1.3	C38C10.2	F45D3.5
Y15E3A.1	C07A12.4	C41D11.3	F10F2.1
B0395.1	H06O01.1	C41G7.2	W02D7.7
B0495.4	H42K12.1	C43E11.2	F55B12.3
C54F6.13	C27H5.1	C43E11.6	F35H12.3
F14B8.1	K08E3.7	C43E11.8	C14F5.5
F57C7.2	F23H11.8	C43E11.9	F59C12.2
F58E1.6	F46C3.1	C43E11.10	C02D4.2
Y18D10A.6	T28D6.9	C43G2.2	Y22D7AR.13
ZK822.3	Y119D3B.17	C44B12.2	C09B7.1
F54F3.1	F09C3.1	C44E4.4	T26A5.7
F07F6.6	R11H6.1	C44E4.6	C26E6.9
T01C3.10	Y18D10A.20	C44H4.5	H06I04.2
C15H9.1	K03E6.6	C45H4.2	C54H2.5
Y75B8A.2	K08E7.9	C46H11.3	W10G6.2
Y53C12B.3	C34G6.4	C48B6.2	F07H5.2
K07F5.13	ZK455.7	C48E7.2	R11A8.4
T01G9.4	F42E11.1	C48E7.6	F46G10.7
K12D12.2	C05A9.1	C49F5.1	F46G10.3
Y54E5A.4	T21E8.1	C49G7.11	T27F2.1
T19B4.2	T21E8.2	C50B6.2	F46A9.5
Y41D4B.19	T21E8.3	C50B6.4	F46A9.4
ZK328.5	C47A10.1	C50B6.7	M02A10.3
T23H2.1	C54D1.1	C50B8.1	Y51A2D.19
Y37E3.15	DH11.3	C50B8.3	F08B12.3
C03D6.4	F22E10.1	C50D2.2	F40E10.4
C29E4.4	F22E10.2	C50D2.4	R31.1
Y56A3A.17	F22E10.3	C50F2.3	ZK370.2
F10G8.3	M6.3	C50H11.1	C32D5.2
Y43F4B.4	F38A6.1	C50H11.15	Y47D3A.26
R06F6.5	Y37E3.9	C51E3.6	F47G4.7
Y77E11A.13	T24H7.1	C51E3.7	K11G12.4
C39E6.6	Y54F10BM.14	C52E4.3	K11G12.3
T05A1.1	F27E5.4	C52E4.4	Y69A2AR.4
F22D6.3	Y75B8A.1	C52E4.5	Y48G8AL.6
F25G6.6	F35G2.4	C53A5.3	F46B6.3
H15N14.2	Y18H1A.6	C54C8.7	K12C11.2
F20H11.2	T13F2.3	C54F6.4	Y71D11A.2
K01C8.9	F57F5.5	C54F6.14	H21P03.3
F59A6.1	E01H11.1	C55B6.2	CC4.3
B0286.4	F09E5.1	C55B7.4	Y49F6B.4
Y56A3A.1	Y73F8A.1	C55B7.5	T10H9.4
C49H3.5	F31B12.1	C55B7.9	M01G5.5
C07B5.5	T01E8.3	D1007.6	T03F7.1
F53A2.4	R05G6.8	D1007.12	T08A9.3
T03D8.1	C04G6.3	D1065.1	Y38C1BA.2
C09H10.3	C14B9.4	D2023.2	Y116A8C.42
C15H11.3	Y71F9B.7	D2023.4	T28D9.10
C15H11.6	F55G1.8	D2023.6	C52E4.3
Y71F9AM.5	K10F12.3	D2023.7	ZK652.1
F28H7.10	F45E4.2	D2030.1	Y49E10.15
T09A12.3	Y55F3AL.1	D2030.2	Y71F9B.4
T10B10.7	K04B12.1	D2030.4	F31E8.2
Y40C5A.2	Y71F9AL.18	D2030.5	C05D9.1
ZK455.8	F20C5.1	D2030.6	AC7.2
C34H3.2	H23L24.5	D2030.9	C15F1.7
F25D7.3	B0218.3	E02A10.1	F10D11.1
Y102E9.1	C44B7.8	E02H9.5	C08A9.1
K04G7.3	C44B7.9	F01D4.2	T28F12.3
C18E9.11	C54G10.3	F01D4.4	K10B3.10
C06G8.2	T02D1.5	F01G10.1	F47G6.4
K04E7.2	ZK256.1	F02C12.5	ZC404.3
F56F4.5	H12C20.2	F02E9.7	Y47G6A.10
F59E10.1	C10G11.5	F02E11.5	B0464.5
T27B1.1	Y76A2B.1	F07A5.7	C27B7.1
M02B7.3	W09B6.1	F07B10.1	Y40B1B.6
Y41G9A.1	W10C8.2	F08B4.7	F54C4.2
R31.3	C05A2.1	F08B12.3	K08E4.1
B0212.5	Y75B8A.30	F08F1.7	D2096.4
Y75B8A.12	Y49E10.3	F08F3.2	Y110A2AL.14
C44B12.2	F55A12.3	F08F3.3	R10E11.4
Y39A1C.2	Y48G9A.8	F09E8.5	F29F11.1
F48E8.5	VF11C1L.1	F09G2.4	T24D1.1
C17E4.5	C15F1.4	F10C2.4	C52E12.3
Y18D10A.13	T14G10.1	F10C2.5	ZK1307.5
W03G9.6	F44C4.5	F10D2.7	Y92H12A.1
C52B9.7	F52C9.8	F10D2.9	F49B2.5
F45B8.4	C07G1.5	F10D11.1	W03B1.4
C09B8.7	C34G6.7	F10G2.3	C47E12.1
C38D4.6	D1044.3	F10G8.3	F54C9.2
F49E8.3	F02E9.4	F10G8.9	F30A10.5
M88.6	F35B3.5	F11C3.3	F30A10.8
H39E23.1	F54E2.3	F11G11.12	F32A6.5
F54E7.3	F55A12.9	F15C11.2	F28C6.6
Y59A8B.14	F59B10.1	F16D3.4	K09C4.8
M117.2	K11D12.2	F16F9.5	D1014.1
T26E3.3	R09E10.7	F20D1.1	C54D2.4
C15H11.7	T12F5.5	F20D1.6	F34D6.3
D1054.2	T16G1.10	F20D1.9	T22B2.4
Y110A7A.14	Y43H11AL.3	F20H11.3	F39B2.4
C36B1.4	D2030.6	F21D5.7	K03A1.5
F25H2.9	C01G5.2	F21F3.3	F26E4.1
CD4.6	F58A4.4	F23B2.6	B0336.9
ZK945.2	W02D9.1	F23B12.5	F59F5.6
F54F2.1	F45H7.4	F23B12.6	C44H4.3
ZK1058.2	T19D2.2	F23B12.7	ZK1067.6
C29F9.7	R166.4	F23B12.8	C54H2.1
T21D12.4	F22D6.5	F23F1.5	R03E1.1
K07C11.1	C50C3.6	F23F1.6	C44H4.2
K06B9.5	W07E6.4	F23H11.3	F55A11.2
F27E5.2	T20H4.3	F23H11.4	W04A8.7
K09C8.1	T27F6.5	F23H11.9	Y37E11B.4
K08D12.1	C11H1.4	F25B3.6	F30F8.8
C47B2.4	ZK809.7	F25B4.1	W09B6.2
Y38A8.2	C15H9.8	F25B4.6	F54F7.1
T20F5.2	C34C6.6	F25D7.1	Y111B2A.16
K05C4.1	F39G3.7	F25D7.3	K10D3.3
C02F5.9	C47B2.8	F25D7.4	C14A4.10
F39H11.5	F08B12.2	F25G6.5	F59E12.13
C10F3.5	F32A5.6	F25G6.6	Y116A8C.36
W03D2.4	R07H5.1	F25G6.8	F25H5.1
ZK112.1	F54F2.8	F25H2.2	ZK470.5
F23B2.12	Y113G7B.23	F25H2.4	C40C9.5
F23B2.11	F01G4.1	F25H2.5	T24F1.1
Y116F11B.3	F29B9.4	F25H2.9	F38H4.7
C07G1.3	M03F8.2	F25H2.10	T13A10.11
C14B1.1	D2089.4	F25H2.11	B0222.4
C07A12.4	ZK675.1	F25H2.12	F49E10.5
H06O01.1	F21H12.4	F25H9.5	F33C8.1
H42K12.1	Y110A2AL.8	F25H9.6	F42A8.2
C27H5.1	F07C3.1	F26A3.2	F09E5.15
K08E3.7	F42G9.9	F26A3.7	F25G6.5
F23H11.8	C48D5.2	F26B1.2	K08B12.5
F46C3.1	F59G1.5	F26D10.3	C01F6.6
T28D6.9	C09D8.1	F26E4.1	T27E9.1
Y119D3B.17	C32E8.8	F26E4.9	F58G11.5
F09C3.1	F55F8.1	F26E4.11	C45B11.1
R11H6.1	Y39A1B.2	F26H9.2	C33B4.3
K05B2.5	C30G12.7	F26H9.4	F28F8.6
C34G6.4	W06B11.2	F26H9.5	C25A1.3
M6.3	W06H3.2	F26H9.6	C16C10.10
F38A6.1	T14G10.2	F27C1.6	F25D1.1
Y37E3.9	T20G5.5	F27C1.8	M01D7.4
T24H7.1	ZK994.3	F27E11.1	T26A5.3
Y54F10BM.14	K09C8.5	F28C6.8	F23B12.6
EGAP2.3	D2023.2	F28F8.2	C01B7.4
T16D1.2	D2085.1	F28F8.3	F40F9.2
Y75B8A.1	T05C12.10	F28F8.6	F08F1.7
F35G2.4	C39F7.4	F28H1.3	E02H1.3
Y18H1A.6	C18A3.6	F29B9.2	C14B1.4
K09B11.1	F26H9.6	F29B9.6	ZK721.1
T13F2.3	F59B2.7	F29B9.10	H38K22.3
F57F5.5	T25G12.4	F29G6.2	B0563.4
E01H11.1	W03C9.3	F29G9.3	D1054.15
F09E5.1	D1037.4	F29G9.5	F42A9.1
Y73F8A.1	T23H2.5	F30A10.1	T11F9.2
F31B12.1	F53G12.1	F30A10.6	F36H1.2
T01E8.3	K09A9.2	F30A10.8	ZK809.2
R05G6.8	Y92C3B.3	F30A10.9	R09A8.3
C04G6.3	Y62E10A.9	F32A7.4	H13N06.5
C14B9.4	T01B7.3	F32A7.5	F10G7.1
Y71F9B.7	Y11D7A.4	F32B6.8	R13F6.4
F55G1.8	Y45F3A.2	F32D1.1	W06D4.5
K10F12.3	F43D9.2	F32D1.3	R13A1.2
F45E4.2	Y47D3A.25	F32D1.5	Y6B3B.10
Y55F3AL.1	W01H2.3	F32D1.9	C01G6.6
K04B12.1	D2013.1	F32D1.10	F18E2.2
Y71F9AL.18	K03D3.10	F32H2.2	C05D11.3
F20C5.1	T04H1.4	F33D11.1	E02H4.3
H23L24.5	Y43C5A.6	F33D11.3	F27D4.5
B0218.3	W06D4.6	F33D11.5	D2013.10
F42G8.3	K01G5.4	F33D11.10	F36F2.5
F42G8.4	C29E4.3	F33D11.11	ZC84.2
C44B7.8	C26D10.1	F33E2.6	C02F4.2
C44B7.9	R05D11.3	F35F10.11	F26E4.8
C54G10.3	R12C12.2	F35F10.12	C47B2.3
T02D1.5	C27B7.8	F35H8.7	F44F4.11
T10H9.5	C25D7.7	F36A2.2	F16D3.1
ZK256.1	C08F8.7	F36A2.6	T28D6.2
H12C20.2	C44C11.1	F36H5.6	F40F4.5
C10G11.5	F17C8.4	F36H9.3	K01G5.7
Y76A2B.1	K07A1.11	F38A5.1	C36E8.5
W09B6.1	F54E4.1	F38A5.13	B0272.1
W10C8.2	Y54F10AM.10	F38H4.9	H13N06.6
Y75B8A.30	T23F6.4	F39G3.7	T20B12.2
Y49E10.3	F37A4.7	F40A3.3	F21H11.3
F55A12.3	F20D1.6	F41B5.4	Y47D3A.27
Y48G9A.8	T22C1.10	F41B5.7	Y63D3A.5
VF11C1L.1	ZK593.4	F41E6.5	ZK829.6
C15F1.4	ZK287.5	F41E6.9	Y39B6A.35
T14G10.1	F54E7.7	F41E6.13	Y43C5A.5
F44C4.5	E03A3.2	F42A9.1	Y66D12A.22
F52C9.8	C47C12.3	F42D1.2	F13B10.1
C07G1.5	W06A7.3	F42G2.5	F39H11.2
C34G6.7	C54G10.2	F42G10.2	F25H2.1
DY3.5	F58F6.4	F42H11.2	C07A9.3
F02E9.4	C39E9.13	F43G9.3	ZC395.3
F35B3.5	F31E3.3	F43G9.5	M01A10.2
F55A12.9	F11H8.1	F43G9.6	M01E5.5
F59B10.1	C38C10.5	F43G9.10	Y56A3A.27
K07D4.8	C05B5.7	F44C8.1	Y37A1B.12
K11D12.2	F16H9.1	F44E7.4	Y37A1B.13
R09E10.7	B0336.4	F45E4.2	B0545.1
R119.4	F56B6.2	F45E4.9	ZK1290.2
T06E4.11	T07D4.3	F45F2.5	LLC1.1
T12F5.5	F46H6.1	F45F2.6	F57B10.7
T16G1.10	Y51H4A.3	F45F2.7	F45G2.6
Y43H11AL.3	F08F3.3	F45F2.12	ZC376.5
D2030.6	B0240.1	K06C4.4	ZC21.2
C01G5.2	F12F6.3	K06C4.12	R06B10.4
F58A4.4	K01G5.6	F45H10.1	C47D12.6
W02D9.1	Y22F5A.3	F45H10.2	ZK546.15
F45H7.4	Y69A2AR.2	F45H11.2	C07G1.1
T19D2.2	C32E8.7	F46A9.4	F10G7.2
R166.4	Y42H9B.2	F46A9.5	T23D8.2
F22D6.5	C36F7.4	F46C5.9	F33C8.3
C50C3.6	W06H8.1	F46F11.2	C25G6.2
W07E6.4	F46F6.1	F46F11.3	T14G10.6
T20H4.3	F49E7.1	F46F11.4	F53G2.6
T27F6.5	F18C12.2	F46F11.5	W03F9.5
C11H1.4	C16C10.7	F47B3.3	C40H5.5
ZK809.7	T13H5.7	F47B8.10	F10B5.4
C15H9.8	K08D10.4	F48A11.5	F21C3.1
C34C6.6	K08D10.3	F49E8.4	T12C9.3
F39G3.7	R07E5.14	F49E11.4	M110.2
F08B12.2	K02F3.11	F49E11.6	F22B7.7
F32A5.6	Y47G6A.20	F52E4.7	ZC410.4
R07H5.1	K04G7.10	F52F12.2	K04A8.4
F54F2.8	T23G5.1	F52H2.6	R04F11.4
Y113G7B.23	C03C10.3	F53A2.7	K01D12.4
F01G4.1	B0414.2	F53A3.3	C44E12.3
F29B9.4	C16D9.2	F53C11.3	C24A3.6
M03F8.2	F26F4.3	F53E10.1	T01B4.2
D2089.4	C48B4.2	F53E10.6	F55C5.3
ZK675.1	Y116A8C.14	F53F4.3	M04B2.5
F21H12.4	Y116A8C.16	F53F4.10	C52B9.6
Y110A2AL.8	Y54E10A.14	F53F10.4	F36A2.4
F07C3.1	C12D8.11	F53F10.5	Y47D3B.5
C48D5.2	F25H2.10	F53G12.1	F53C11.6
F59G1.5	Y37E3.7	F53G12.7	T28A8.1
C09D8.1	Y62E10A.1	F53G12.10	W06D12.2
C24B5.3	C42D4.8	F54C1.2	Y39B6A.19
C32E8.8	Y71F9AL.13	F54D8.1	Y92C3B.2
C41D7.2	B0250.1	F54E12.2	Y116A8C.35
C45B2.7	F13B10.2	F55A4.5	C47E12.5
C53C11.3	B0041.4	F55A12.8	W02A11.4
C54A12.1	F54C9.5	F55C5.4	C35B1.1
F44F4.4	R151.3	F55C5.5	Y71G12B.15
F54G8.5	F53G12.10	F55C5.6	D1022.1
F55F8.1	Y24D9A.4	F55F8.2	R09B3.4
F56C11.2	R13A5.8	F55F8.4	Y54G2A.31
K07A3.2	F10B5.1	F55F8.5	Y87G2A.9
K07C10.1	T22F3.4	F55F8.9	Y54E5B.4
R09H10.4	F07D10.1	F56A3.2	R01H2.6
T07H8.6	JC8.3	F56A3.3	F40G9.3
T21H3.2	C32E8.2	F56D2.2	C06E2.3
Y18D10A.7	C04F12.4	F56D2.5	F25H2.8
Y38F1A.3	K11H12.2	F56F11.3	C08B11.7
Y39A1B.2	M01F1.2	F57B1.3	F25B5.4
Y53F4B.28	Y48G8AL.8	F57B10.5	ZK1010.1
Y65B4BR.3	Y45F10D.12	F57B10.6	K07B1.3
Y80D3A.7	C09D4.5	F57B10.8	F39B2.2
ZK270.1	E04A4.8	F57B10.10	F19B6.2
Y45F10A.2	C14B9.7	F57B10.11	T05H10.5
M4.2	C27A2.2	F57C9.1	T02C5.5
F54C9.8	B0336.10	F57F4.1	Y16B4A.1
F18A11.1	D1007.12	F58G11.1	B0273.4
B0273.2	C03D6.8	F58G11.6	F41C6.1
W06H3.2	F55D10.2	F59A3.3	R13A1.4
T14G10.2	F52B5.6	F59A3.4	T10A3.1
T20G5.5	F28C6.7	F59A3.6	C32E8.10
ZK994.3	C53H9.1	F59A7.4	ZK1098.10
K09C8.5	R11D1.8	F59A7.8	ZC416.8
D2023.2	B0513.3	F59A7.9	F27D9.1
D2085.1	Y106G6H.3	F59C6.4	ZK617.1
T05C12.10	W09C5.6	F59C6.5	H14N18.1
C39F7.4	T24B8.1	F59D6.7	F57H12.2
C18A3.6	F10E7.7	F59E10.1	Y37D8A.23
F26H9.6	C42C1.14	F59E10.3	JC8.10
F59B2.7	ZK652.4	F59E12.10	B0564.10
T25G12.4	F37C12.4	F59E12.12	ZK897.1
W03C9.3	C54C6.1	F59F4.1	ZK637.8
D1037.4	C06B8.8	F59F4.2	Y50D4C.1
T23H2.5	C26F1.9	H06O01.1	C50C3.9
F53G12.1	C09H10.2	H14A12.2	F21F3.5
W04G5.2	Y48B6A.2	K02B12.7	T19B4.7
K09A9.2	C01B7.6	K02F6.8	K11E8.1
Y92C3B.3	T22D1.9	K04A8.5	B0350.2
Y62E10A.9	C23G10.4	K04A8.10	F30H5.1
T01B7.3	C30C11.2	K06A5.6	T20G5.6
Y11D7A.4	F10G7.8	K07A1.8	T07A5.2
Y45F3A.2	F57B9.10	K07A12.3	Y60A3A.1
F43D9.2	F49C12.8	K07E8.7	ZC101.2
W01H2.3	R12E2.3	K08B12.3	F45E10.1
D2013.1	T06D8.8	K08E7.8	F11C3.3
K03D3.10	B0205.3	K08E7.9	F55D12.4
T04H1.4	K07D4.3	K08F9.2	T04D1.3
Y43C5A.6	ZK20.5	K08F11.3	T06H11.1
W06D4.6	B0393.1	K08F11.5	W09C5.2
K01G5.4	F56F3.5	K09A9.2	Y50E8A.4
C29E4.3	C49H3.11	K09A9.3	T28F12.2
C26D10.1	C23G10.3	K09A9.5	Y110A7A.3
R05D11.3	Y43B11AR.4	K09E9.2	F56A8.7
R12C12.2	T05E11.1	K09F6.7	K11C4.5
C27B7.8	Y71A12B.1	K09H11.3	K11C4.3
C25D7.7	ZC434.2	K09H11.7	Y37D8A.13
C44C11.1	F42C5.8	K10B4.6	F55C7.7
F17C8.4	F40F8.10	K10G6.1	C17D12.2
K07A1.11	D1007.6	K11C4.4	C01G10.11
F54E4.1	F40F11.1	K11D2.2	C04F6.4
Y54F10AM.10	F54E7.2	K11D12.2	F10G7.3
T23F6.4	C16A3.9	K11H12.1	C30A5.7
F37A4.7	F37C12.9	K11H12.2	C46F11.1
F20D1.6	F36A2.6	K11H12.8	C06A5.7
T22C1.10	T01C3.6	K12G11.1	F14D12.2
ZK593.4	T08B2.10	M01D7.7	K11D2.3
ZK287.5	Y57G11C.16	M01E5.2	C30D11.1
F54E7.7	T05F1.3	M01E5.5	C52E12.2
E03A3.2	Y105E8A.16	M01E11.1	C41C4.5
C47C12.3	F37C12.11	M01E11.2	F53F10.4
W06A7.3	F53A3.3	M01E11.6	C47E8.7
C54G10.2	F28D1.7	M02B7.2	F09B9.2
F58F6.4	T07A9.11	M02B7.4	R05D3.7
C39E9.13	K02B2.5	M03F4.2	M142.1
F31E3.3	F39B2.6	M03F4.7	C47G2.2
F11H8.1	F56E10.4	M04B2.3	C13B4.2
C38C10.5	Y41D4B.5	M04B2.4	C42D8.3
C05B5.7	B0412.4	M04F3.1	F56B6.4
F16H9.1	C26F1.4	M04F3.4	F56B6.5
B0336.4	C52E4.4	M04G12.3	F14F3.1
C41G11.3	F29G9.5	M163.3	ZK1151.1
F56B6.2	F23F12.6	M163.4	F11C7.3
T07D4.3	F23F1.8	R06A10.4	C35B8.2
F46H6.1	F56H1.4	R07H5.1	Y54E10A.9
Y51H4A.3	Y49E10.1	R07H5.8	T06G6.9
F08F3.3	C18H9.7	R08E5.2	K07E3.8
B0240.1	F26A3.8	R08F11.3	T17A3.1
F12F6.3	M01G12.12	R08H2.1	F59F3.1
K01G5.6	F10B5.7	R09E12.3	F59F3.5
Y22F5A.3	F26F4.10	R10A10.2	R10E11.8
Y69A2AR.2	C29H12.1	R10F2.5	T01H3.1
C32E8.7	C34E11.1	R11A5.4	C17H12.14
Y42H9B.2	W02B12.3	R11H6.2	ZK970.4
C36F7.4	Y111B2A.18	R11H6.5	F46F11.5
W06H8.1	EEED8.7	R186.1	F20B6.2
F46F6.1	C33H5.12	R186.3	F08B1.1
F49E7.1	D2089.1	T01B11.2	F56D12.5
F18C12.2	C18D11.4	T01B11.4	T20D3.7
C16C10.7	F28D9.1	T01C3.6	B0025.1
F59A6.6	F15A2.6	T01C3.7	F59G1.3
T13H5.7	C08B11.5	T01D3.5	T21C9.2
ZK863.7	R11G1.4	T01G5.2	Y87G2A.5
K08D10.4	F21H11.2	T01G6.1	Y56A3A.32
K08D10.3	ZK377.2	T01H8.2	F18C5.2
R07E5.14	C18F3.2	T03F1.1	Y80D3A.1
K02F3.11	Y47D3B.7	T03F1.3	C34E10.4
Y47G6A.20	K11D9.2	T04A8.14	C07G1.4
K04G7.10	F10G7.4	T04A11.1	R06C1.3
T23G5.1	F18E2.3	T04A11.4	F02D8.3
B0414.2	T10H9.2	T04A11.2	B0041.7
F26F4.3	F49E11.9	T04A11.5	K07G5.2
C48B4.2	M01D7.2	T04C12.6	Y48B6A.3
Y116A8C.14	D2013.8	T04C12.4	K08F11.4
Y116A8C.16	F57C7.3	T04C12.5	M03D4.1
Y54E10A.14	T23G7.4	T04H1.2	EGAP1.3
C12D8.11	Y106G6H.7	T04H1.5	Y79H2A.11
F25H2.10	Y113G7A.3	T05A10.5	F22B5.7
Y37E3.7	F12F6.6	T05B11.3	C08B11.1
Y62E10A.1	ZC518.2	T05C3.5	ZK546.1
C42D4.8	R03G5.2	T05E7.1	Y71H2AM.23
Y71F9AL.13	F45D3.5	T05E7.3	C44C8.6
B0250.1	F10F2.1	T05F1.8	R05D3.4
F13B10.2	F35G12.3	T05F1.3	Y65B4BR.4
B0041.4	W02D7.7	T05H4.1	R10E12.1
F54C9.5	F55B12.3	T05H4.3	Y62F5A.1
R151.3	F35H12.3	T05H4.4	T09A5.6
F53G12.10	C32E12.5	T05H4.5	C55B7.9
Y24D9A.4	F15C11.1	T05H4.6	Y104H12D.1
R13A5.8	C14F5.5	T06E6.1	C24H11.6
F10B5.1	F59C12.2	T06G6.9	F32H2.2
T22F3.4	C02D4.2	T07D3.4	C47D12.1
F07D10.1	Y22D7AR.13	T07D10.2	VC5.4
JC8.3	C09B7.1	H16D19.1	Y111B2A.11
C32E8.2	T26A5.7	T07D10.4	ZK430.3
C04F12.4	C26E6.9	T07F8.4	C26C6.1
K11H12.2	F44A6.2	T07G12.5	T04A8.12
M01F1.2	H06I04.2	T08B1.3	C16A3.7
Y48G8AL.8	C54H2.5	T08B2.7	F18C5.3
Y45F10D.12	W10G6.2	T08B2.9	T04D1.4
C09D4.5	F07H5.2	T08G11.1	B0379.4
E04A4.8	R186.5	T09B4.1	F41E6.6
C14B9.7	F43D9.4	T09B4.9	F09G8.2
C27A2.2	R11A8.4	T10B9.4	W02D3.6
B0336.10	F46G10.7	T10H10.1	F08C6.3
D1007.12	F46G10.3	T13B5.4	AH6.2
C03D6.8	C06A5.11	T13F2.2	B0024.9
F55D10.2	T27F2.1	T13F2.8	B0024.13
F52B5.6	F46A9.5	T15B7.3	B0024.14
F28C6.7	F46A9.4	T15B7.4	B0035.1
C53H9.1	M02A10.3	T15B7.5	B0035.3
R11D1.8	Y51A2D.19	T19B4.3	B0035.11
B0513.3	F08B12.3	T19B4.4	B0035.12
Y106G6H.3	F40E10.4	T19H12.1	B0035.16
W09C5.6	R31.1	T19H12.2	B0240.2
T24B8.1	ZK370.2	T19H12.9	B0250.5
F10E7.7	R13F6.9	T19H12.10	B0272.2
C42C1.14	C32D5.2	T20D4.6	B0272.3
ZK652.4	Y47D3A.26	T20D4.7	B0285.1
F37C12.4	F35G12.8	T20F5.2	B0285.4
C54C6.1	F47G4.7	T20F10.1	B0285.6
C06B8.8	K11G12.4	T21H3.3	B0334.3
C26F1.9	K11G12.3	T22B2.4	B0334.4
C09H10.2	Y69A2AR.4	T22F3.4	B0334.5
Y48B6A.2	C48B6.6	T22G5.2	B0365.1
C01B7.6	Y48G8AL.6	T23B12.2	B0393.2
T22D1.9	Y73B6BL.18	T23B12.3	B0395.2
C23G10.4	F46B6.3	T23B12.6	B0395.3
C30C11.2	Y54F10AL.2	T23B12.7	B0464.2
F10G7.8	Y39A3CR.1	T23D8.1	B0464.9
F57B9.10	C41G7.1	T23D8.3	B0491.1
F49C12.8	K12C11.2	T23G11.4	B0491.7
R12E2.3	Y54E5B.1	T23H2.1	B0513.5
T06D8.8	Y71D11A.2	T23H2.5	B0564.1
B0205.3	H21P03.3	T24D1.4	B0564.2
K07D4.3	CC4.3	T25G3.4	B0564.3
ZK20.5	Y49F6B.4	T27A1.5	B0564.4
B0393.1	T10H9.4	T27A3.1	BE10.2
F56F3.5	F23H12.1	T27A3.6	C01A2.3
C49H3.11	M01G5.5	T27E9.1	C01A2.4
C23G10.3	T03F7.1	T27E9.2	C01A2.5
Y43B11AR.4	T08A9.3	T28A11.13	C01G6.4
T05E11.1	Y38C1BA.2	T28C12.1	C01G10.7
Y71A12B.1	Y116A8C.42	T28C12.2	C01G10.8
ZC434.2	W08E3.1	T28F2.6	C01G10.9
F42C5.8	T28D9.10	T28H10.3	C01G10.10
F40F8.10	C52E4.3	T28H11.4	C01G12.5
D1007.6	ZK652.1	T28H11.5	C01H6.7
F40F11.1	Y49E10.15	W01A11.1	C03A3.2
F54E7.2	Y71F9B.4	W01A11.2	C03D6.5
C16A3.9	F31E8.2	W01A11.4	C04A11.3
F37C12.9	F42G9.7	W02D3.2	C04F12.8
F36A2.6	Y75B7AL.3	W02D3.4	C05C10.3
T01C3.6	T23H2.2	W02D3.5	C05D12.1
T08B2.10	C05D9.1	W02D3.6	C05G5.1
Y57G11C.16	AC7.2	W02D3.7	C05G5.4
T05F1.3	C15F1.7	W02D3.9	C05G5.5
Y105E8A.16	F10D11.1	W02D7.7	C06A1.1
F37C12.11	C08A9.1	W02D9.3	C06A1.5
F53A3.3	F55H2.1	W03F9.9	C06B3.4
F28D1.7	T28F12.3	W03F9.10	C06B3.5
T07A9.11	K08A8.2	W03G9.4	C06G8.1
K02B2.5	F40E10.2	W03G9.6	C06H2.3
F39B2.6	K10B3.10	W05G11.3	C06H2.4
F56E10.4	Y34D9A.4	W05G11.4	C07A9.2
Y41D4B.5	F47G6.4	W05H7.3	C07A9.8
B0412.4	ZC404.3	W07B8.5	C07B5.4
C52E4.4	Y47G6A.10	W08E3.1	C07E3.1
F29G9.5	F42G8.11	W08E3.3	C07E3.2
F23F12.6	B0464.5	W08F4.3	C07E3.9
F23F1.8	Y66H1B.4	W09B6.1	C08B6.7
F56H1.4	T05E11.4	W09C3.4	C08B6.8
Y49E10.1	C28C12.7	W10D9.4	C08B11.8
C18H9.7	T25D10.3	W10D9.5	C08B11.9
F26F4.10	C27B7.1	Y48E1B.1	C08E8.2
C29H12.1	Y40B1B.6	Y53C12A.4	C08F8.2
C34E11.1	F43G6.6	Y53C12B.1	C08F8.4
Y111B2A.18	F54C4.2	Y53C12B.2	C08H9.2
EEED8.7	K08E4.1	Y53C12C.1	C09F9.3
T28D9.2	D2096.4	Y57G11C.11	C09G5.8
C33H5.12	Y110A2AL.14	Y57G11C.12	C09H10.6
D2089.1	R10E11.4	Y57G11C.13	C10C6.6
C18D11.4	F29F11.1	Y57G11C.15	C11E4.1
F28D9.1	T24D1.1	Y57G11C.16	C11E4.2
F15A2.6	Y50D4C.4	Y57G11C.22	C11H1.2
C08B11.5	C52E12.3	ZC239.5	C11H1.7
R11G1.4	ZK1307.5	ZC239.12	C12D8.1
F21H11.2	Y92H12A.1	ZC239.16	C13C4.4
ZK377.2	F49B2.5	ZC247.3	C13C4.5
C18F3.2	M02B1.1	ZC250.2	C13G3.3
Y47D3B.7	F09E5.4	ZC376.5	C14A4.1
K11D9.2	C05E4.3	ZC376.6	C14A4.3
F10G7.4	C05E4.1	ZC581.1	C14A4.11
F18E2.3	C03G6.19	ZK154.7	C14A4.14
T10H9.2	F20D6.4	ZK265.2	C14B1.5
M01D7.2	W03B1.4	ZK836.1	C14B1.10
D2013.8	C47E12.1	ZK858.3	C14C10.1
T23G7.4	Y49C4A.5	ZK863.2	C14H10.1
Y106G6H.7	F54C9.2	ZK896.6	C14H10.3
Y113G7A.3	F30A10.5	ZK896.7	C15A7.2
F12F6.6	F30A10.8	ZK1010.1	C15C8.4
ZC518.2	F08C6.4	ZK1053.5	C15H11.9
R03G5.2	F32A6.5	ZK1240.5	C16C2.3
F45D3.5	F28C6.6	ZK1240.6	C16C2.4
F10F2.1	K09C4.8	ZK1240.8	C16C10.1
F35G12.3	D1014.1	ZK1290.12	C16C10.2
C32A3.1	C54D2.4	ZK1307.8	C16C10.5
W02D7.7	F34D6.3	C01G12.5	C16C10.6
F55B12.3	T22B2.4	C04H5.1	C16C10.8
F35H12.3	DY3.7	C04H5.6	C16C10.11
C32E12.5	F39B2.4	C07E3.2	C16D6.2
F15C11.1	K03A1.5	C09G5.2	C17E4.9
C14F5.5	F26E4.1	C09H6.3	C18B12.2
Y47G6A.12	B0336.9	C12D8.11	C18B12.4
F59C12.2	F35D2.5	C13B4.2	C18E9.2
C02D4.2	F59F5.6	C16C2.4	C18E9.6
K02F2.6	K02E10.8	C30H6.1	C23H4.6
Y22D7AR.13	ZK1067.6	C33A12.7	C24F3.1
C09B7.1	C54H2.1	C34F6.2	C24H11.7
T26A5.7	R03E1.1	C34F6.3	C25A1.1
C26E6.9	F55A11.2	C34F6.7	C25A1.4
F44A6.2	W04A8.7	C34F6.8	C25A1.5
H06I04.2	Y37E11B.4	C47A10.1	C25A1.12
C54H2.5	R119.6	CC4.3	C25A1.13
W10G6.2	F30F8.8	D2085.4	C25D7.8
F07H5.2	W09B6.2	DY3.1	C25G4.2
R186.5	F54F7.1	DY3.2	C26G2.1
C04F5.1	Y111B2A.16	DY3.6	C27A7.1
F43D9.4	ZK1320.12	DY3.7	C27A7.3
R11A8.4	T12D8.7	F11A5.12	C27H6.2
F46G10.7	K03B4.3	F14F7.2	C27H6.8
F46G10.3	F48D6.1	F14F7.3	C29A12.4
C06A5.11	Y56A3A.4	F15D3.6	C29E6.2
T27F2.1	C14A4.10	F15D3.7	C29F4.2
F46A9.5	F59E12.13	F19H8.3	C29F7.3
F46A9.4	Y116A8C.36	F21H7.10	C31C9.2
F44G3.6	F12F6.5	F22B8.6	C31E10.5
Y60A3A.18	F25H5.1	F25H2.13	C31E10.6
F47H4.10	ZK470.5	F25H5.4	C31E10.7
Y37H2C.2	F14D12.6	F31D4.2	C31H5.6
M02A10.3	C40C9.5	F31D4.3	C32A3.3
Y51A2D.19	T24F1.1	F37H8.5	C32C4.1
F08B12.3	F38H4.7	F38A6.2	C33A11.2
F40E10.4	T13A10.11	F39B2.1	C33A12.1
R31.1	B0222.4	F39B2.2	C33A12.3
ZK370.2	T21G5.5	F39B2.3	C33A12.7
R13F6.9	F49E10.5	F39B2.6	C34B7.2
R12B2.1	C02F12.4	F39B2.10	C34C6.4
W06B3.2	F33C8.1	F39B2.11	C34C6.5
Y47D3A.26	F42A8.2	F42F12.4	C34C12.3
F35G12.8	F09E5.15	F44G3.2	C34C12.5
F47G4.7	F25G6.5	F45D3.5	C34C12.8
Y69A2AR.4	K08B12.5	F45G2.4	C34F6.7
C48B6.6	C01F6.6	F45G2.8	C34F6.8
Y48G8AL.6	T27E9.1	F45G2.9	C35A5.8
Y73B6BL.18	F58G11.5	F45G2.10	C35A5.9
F46B6.3	C45B11.1	F47A4.2	C35C5.2
Y54F10AL.2	C33B4.3	F49A5.2	C35C5.6
Y39A3CR.1	F28F8.6	F53A2.4	C35C5.10
C41G7.1	C25A1.3	F53A2.5	C36A4.1
K12C11.2	C16C10.10	F55B11.1	C36A4.2
Y54E5B.1	R148.6	F56A8.1	C36A4.6
D1037.2	M01D7.4	F56A8.6	C36A4.9
Y71D11A.2	T26A5.3	F56A8.7	C36B1.3
H21P03.3	F23B12.6	F56H6.5	C36B1.5
F53H8.4	C01B7.4	F56H6.6	C36B1.7
Y22D7AL.8	F13E6.6	F56H6.8	C36E8.1
CC4.3	F40F9.2	F57C2.5	C36E8.3
Y49F6B.4	F08F1.7	H19J13.1	C36E8.4
T10H9.4	E02H1.3	H19N07.4	C37A5.1
F23H12.1	C14B1.4	K01G5.4	C37E2.1
M01G5.5	M03F4.3	K01G5.5	C38C10.2
T03F7.1	T08H4.1	K01G5.6	C38D4.5
T08A9.3	ZK721.1	K01G5.8	C38H2.1
Y38C1BA.2	H38K22.3	K04G2.1	C38H2.2
Y116A8C.42	B0563.4	K05D4.4	C39E9.1
W08E3.1	D1054.15	K07A1.12	C39E9.2
T28D9.10	F42A9.1	K10H10.1	C39E9.4
C52E4.3	C30H6.2	K10H10.2	C39E9.5
ZK652.1	ZK856.9	K10H10.3	C39E9.6
Y49E10.15	F36H1.2	K10H10.7	C39E9.10
Y71F9B.4	ZK809.2	LLC1.1	C40H1.6
F31E8.2	R09A8.3	M01B2.10	C41C4.7
Y75B7AL.3	H13N06.5	M28.7	C41C4.8
T23H2.2	C14A11.3	R06B9.3	C44B9.1
C08G5.4	F10G7.1	R06F6.4	C44H4.1
C05D9.1	R13F6.4	R09B3.1	C46F11.2
AC7.2	W06D4.5	R09B3.2	C46F11.4
C15F1.7	R13A1.2	R09B3.3	C46F11.6
F10D11.1	Y6B3B.10	R09B3.4	C47A4.1
C08A9.1	M01E11.7	R09B3.5	C47A4.2
F55H2.1	C01G6.6	R17.2	C47B2.2
T28F12.3	F18E2.2	R17.3	C47B2.6
F40E10.2	Y39A3CL.2	R74.1	C47B2.7
K10B3.10	F44G4.4	T01G1.3	C47D12.2
Y34D9A.4	C05D11.3	T02D1.5	C47D12.3
ZK524.1	C05D11.2	T03E6.7	C47E8.4
F47G6.4	E02H4.3	T03F6.1	C47E12.7
ZC404.3	F27D4.5	T03F6.2	C47G2.3
F42G8.11	F54D8.2	T03F6.3	C47G2.4
B0464.5	D2013.10	T04D3.3	C48B4.1
Y66H1B.4	C44H4.5	T05D4.1	C49A1.2
ZC404.8	F36F2.5	T08A11.1	C49A1.3
T05E11.4	ZC84.2	T10C6.5	C49F5.1
C27B7.1	C02F4.2	T10C6.11	C50B6.2
Y40B1B.6	F26E4.8	T10H4.4	C50B8.3
F43G6.6	C47B2.3	T12D8.6	C50F4.12
F54C4.2	F44F4.11	T12D8.7	C50F4.14
K08E4.1	F16D3.1	T12D8.8	C50F4.16
D2096.4	F32H2.9	T19B10.11	C50H2.1
Y110A2AL.14	T28D6.2	T21B4.2	C52E4.5
R10E11.4	ZK899.4	T21B10.7	C53A5.2
F29F11.1	F40F4.5	T23G4.1	C53B4.3
T24D1.1	K01G5.7	T25E12.5	C53B4.4
Y50D4C.4	C36E8.5	T25E12.8	C53C7.1
C52E12.3	B0272.1	T25E12.10	C54C6.6
ZK1307.5	F58A4.8	T27F6.2	C54G4.1
Y92H12A.1	H13N06.6	T27F6.5	C54G4.6
F49B2.5	T20B12.2	T28D6.4	C54G10.4
C05E4.3	F21H11.3	VF36H2L.1	C55A6.2
C05E4.1	K01C8.3	VZC374L.1	C55A6.9
Y32G9A.4	Y47D3A.27	W04A8.1	C55A6.10
C03G6.19	Y63D3A.5	W06D4.4	C56A3.6
F20D6.4	ZK829.6	W06D4.5	D1025.2
F20D6.3	Y39B6A.35	W06D12.3	D1046.1
W03B1.4	Y43C5A.5	W09D10.1	D1046.3
C47E12.1	Y75B8A.22	W09D10.3	D1046.5
K07F5.11	C06G3.11	W09D10.4	D1054.1
T28H11.5	Y66D12A.22	W09G3.2	D1054.3
ZC477.1	DY3.1	W09H1.5	D1054.13
T28H11.1	F13B10.1	W09H1.6	D1054.14
F54C9.2	F39H11.2	Y17D7A.4	D1081.8
F30A10.5	F25H2.1	Y22F5A.3	D2005.3
F30A10.8	C07A9.3	Y32F6B.1	D2005.5
F08C6.4	F42E11.4	Y43F4A.1	D2013.2
F32A6.5	T20B3.2	Y43F4B.4	D2013.9
F52D10.5	W03F8.1	Y43F4B.5	D2023.4
Y71H9A.3	F53A9.10	Y43F4B.6	D2023.6
F41G4.3	C14F5.3	Y44F5A.1	D2030.1
Y71H9A.2	T08B1.2	Y45F10D.3	D2030.4
F28C6.6	ZC395.3	Y45F10D.4	D2030.5
K09C4.8	M01A10.2	Y45F10D.11	D2045.2
D1014.1	M01E5.5	Y45F10D.12	D2045.8
F34D6.3	Y56A3A.27	Y48E1C.2	D2085.5
T22B2.4	Y37A1B.12	Y57G11A.2	D2085.6
DY3.7	Y37A1B.13	ZK384.1	DY3.6
F39B2.4	B0545.1	ZK384.2	E01F3.1
K03A1.5	ZK1290.2	ZK520.5	E02A10.1
F26E4.1	Y17G7B.7	ZK550.2	E02H1.1
B0336.9	C15F1.3	ZK550.4	E02H1.2
F35D2.5	LLC1.1	ZK858.6	E04D5.1
F59F5.6	F57B10.7	B0212.1	F01G4.3
K02E10.8	T05A12.2	B0273.4	F01G4.5
ZK1067.6	W05E10.4	B0546.1	F01G4.6
C54H2.1	C23H3.7	C02B10.1	F01G10.7
R03E1.1	F45G2.6	C02H7.3	F02A9.4
F55A11.2	ZC376.5	C09G12.8	F02C12.2
F26D2.2	ZC21.2	C17H12.1	F02C12.5
F31E8.3	R06B10.4	C17H12.2	F02E9.7
W04A8.7	C47D12.6	C17H12.9	F02E9.9
Y37E11B.4	ZK546.15	C24D10.6	F02H6.5
C11G6.1	C07G1.1	C30F12.2	F07A11.2
R119.6	F10G7.2	C30F12.6	F08A8.1
F30F8.8	T23D8.2	C30F12.7	F08A8.2
W09B6.2	F33C8.3	C34B2.4	F08A8.3
F54F7.1	C25G6.2	C34B2.5	F08A8.4
Y111B2A.16	B0563.2	C34B2.6	F08A10.1
ZK1320.12	T14G10.6	C34B2.7	F08B12.1
T12D8.7	F53G2.6	C34B2.8	F08G12.1
K03B4.3	W03F9.5	C34B2.10	F08G12.2
F48D6.1	F08F1.8	C39F7.4	F09A5.1
K10D3.3	Y113G7A.6	C42C1.4	F09B12.2
F43D9.5	C40H5.5	C42C1.8	F09C8.1
Y56A3A.4	F10B5.4	C49A9.7	F09E8.2
C14A4.10	K01D12.4	C53A3.2	F09E8.5
F59E12.13	C52B9.6	CD4.2	F10B5.2
Y116A8C.36	Y39B6A.19	CD4.3	F10B5.5
F12F6.5	Y92C3B.2	CD4.4	F10B5.8
F25H5.1	Y116A8C.35	CD4.6	F10B5.9
ZK470.5	C47E12.5	E04A4.5	F10C2.4
F14D12.6	W02A11.4	E04A4.6	F10C2.5
C40C9.5	C35B1.1	E04A4.7	F10F2.2
T24F1.1	Y71G12B.15	F15B10.1	F10G8.6
F38H4.7	D1022.1	F15B10.2	F10G8.8
T13A10.11	F58A4.10	F15E6.1	F11A3.2
B0222.4	Y94H6A.6	F37C4.6	F11A5.12
T21G5.5	F29B9.6	F42G8.12	F11A6.2
F49E10.5	R09B3.4	F44E7.2	F11A10.1
F33C8.1	Y54G2A.31	F52C6.4	F11A10.2
F42A8.2	Y87G2A.9	F54D7.3	F11A10.3
F09E5.15	Y54E5B.4	F55A3.3	F11A10.4
W06H8.8	B0403.2	F56A11.5	F11A10.5
K08B12.5	R01H2.6	F57H12.1	F11A10.6
T27E9.1	Y69H2.6	F57H12.2	F11A10.7
F58G11.5	F40G9.3	F58F6.1	F11C1.4
C45B11.1	C06E2.3	F58F6.2	F11C1.5
C33B4.3	C28G1.1	F58F6.4	F11E6.1
F28F8.6	F25H2.8	K02D10.5	F11E6.8
C25A1.3	F46E10.8	K02F2.1	F13B12.1
C16C10.10	Y40G12A.2	K02F2.2	F13B12.6
C28C12.10	Y40G12A.1	K02F2.3	F13D12.6
T14G12.2	C08B11.7	K02F2.6	F13E6.2
F46F11.3	H06I04.4	T07A9.1	F13E9.1
F25D1.1	F46F11.4	T07A9.8	F13G3.5
M01D7.4	F25B5.4	T07A9.9	F13G3.6
C33A11.4	ZK1010.1	T09A12.2	F13G3.7
F23B12.6	K07B1.3	T09A12.3	F13G3.11
JC8.13	F39B2.2	T22D1.9	F13H10.3
C01B7.4	F19B6.2	T22D1.10	F13H10.4
F13E6.6	T05H10.5	T28A11.11	F14B4.3
F40F9.2	C26E6.8	W03F8.3	F14E5.2
[truncated: 4,468 more rows]

## Sheet: B) Results distribution
Total Orthologs (7663)		Compara Uniques (900)	OrthoMCL Uniques (258)	InP Uniques (487)	HoGe Uniques (72)		Compara/OrthoMCL (427)	Compara/InP (259)	Compara/HoGe (100)	OrthoMCL/InP (140)	OrthoMCL/HoGe (53)	InP/HoGe (48)		Compara/OrthoMCL/InP (1051)	Compara/OrthoMCL/HoGe (234)	Compara/InP/HoGe (110)	OrthoMCL/InP/HoGe (138)		Compara/OrthoMCL/InP/HoGe (3386)
B0303.15		Y48B6A.8	F57F5.4	C29E4.1	K08F4.6		Y53C10A.9	F25C8.2	F32A5.5	F23B2.6	F48F7.1	C08B11.9		M79.1	F07C3.7	C31H5.3	T01C2.1		Y110A7A.10
B0464.1		Y48B6A.7	H22K11.1	F09G8.6	K08F4.11		Y44E3A.2	F35G12.9	C35A5.1	M18.7	B0432.5	F02C12.2		C41G7.5	T25C8.2	F54D8.4	T07D3.7		F27C8.1
C14B9.1		K11G12.2	F11G11.10	ZC262.2	F11G11.3		F25G6.3	ZC64.3	F45E4.1	K07A1.16	F25F2.2	F59F3.1		K06H7.6	C10F3.3	C09G12.8	ZK1320.6		F52H2.2
C14B9.7		K11G12.7	F43G9.9	F17C8.2	F11G11.2		Y62E10A.5	K12H4.1	F08F3.7	K04C2.4	M03A8.1	T23G7.3		K07C5.1	B0334.8	C48E7.5	Y73E7A.7		F12B6.1
C29E4.1		K03F8.2	F49D11.8	F56F3.4	R05F9.5		K02G10.7	F46F3.1	C50F7.2	F15D4.1	T04B2.2	C39E9.2		M01B12.3	Y69F12A.2	C47C12.6	C01G6.8		Y39D8C.1
C29E4.7		T09A5.3	F27D9.6	T04A8.9	F37B1.2		Y6D11A.1	F46F11.2	F29C4.8	ZK1236.2	K10D3.1	C39E9.4		F35G12.10	F55A12.7	E02H4.1	C43E11.10		W09B12.1
C30A5.7		C40C9.2	F16F9.2	C05D11.10	T26C5.1		T06E4.3	Y39A1C.3	T13C5.1	R01B10.1	C06A8.9	C39E9.5		F02E8.1	R11A5.1	K10H10.3	Y47H9C.4		C42D8.5
C30C11.1		R02E12.8	C16C2.2	C09G5.3	F37B1.3		T27F2.3	C55B7.12	Y53F4B.2	K08B4.6	ZC196.7	C39E9.6		K07A12.3	C35D10.16	ZK816.5	C10G8.7		ZK455.1
C30C11.2		D2092.3	F26A3.3	C09G5.4	F37B1.4		F13H8.10	C15C8.2	ZC455.10	R03C1.3	Y95B8A.5	F49E11.5		C53B7.4	B0252.2	K09G1.4	C28A5.4		F54H12.1
C30C11.4		T05C12.2	ZK616.10	C09G5.5	F37B1.6		F54B11.6	C36B1.1	T23G11.3	M199.5	K08F4.7	F49E11.10		F45E6.2	W03G1.7	F47A4.2	F27E11.3		F27B3.2
C40H1.6		F25G6.4	F56H11.4	ZK1321.3	F37B1.7		R01E6.3	C07H6.6	T21G5.3	F11C7.4	R03D7.6	F49E11.11		D2045.1	Y48G1BL.2	ZK328.2	C04F6.3		T04C12.6
C50C3.6		F53E10.2	F11E6.5	ZK632.13	F37B1.8		K06A5.7	R01H10.8	C55B7.1	CD4.2	F11G11.1	T12A7.3		F57B10.11	B0207.12	C54E4.3	T21H3.3		T04C12.5
D2007.4		F28F8.1	F56H11.3	ZK892.2	Y48E1B.10		R06F6.1	Y48E1B.13	B0414.6	ZK652.11	F37B1.5	K03E6.4		M7.3	R11G10.1	C54C8.11	F11H8.4		T04C12.4
D2007.5		R06A4.10	F56E3.4	K03H9.2	F21H7.1		C48B4.4	MTCE.21	T12F5.3	K07E3.3	ZK697.6	C06B3.4		T12G3.8	C54C6.2	Y45G12C.2	Y49A3A.5		M03F4.2
F02A9.4		F48E3.7	ZK270.2	B0491.2	F37B1.1		C27A12.5	W07A8.3	R13D7.7	T21B6.1	Y53F4B.31	F02E11.5		C23H4.1	K04F10.4	F37F2.3	ZK520.5		F17C8.1
F09G8.6		F59B1.9	C24A11.8	F38A3.1	Y53F4B.29		C16C2.1	Y48C3A.17	F52H3.7	C03C11.2	Y53F4B.32	F09E8.5		T13F2.8	K05G3.3	C53C9.3	Y75B12B.5		F39C12.2
F44B9.4		C44F1.5	F08B1.2	F38A3.2	Y53F4B.30		ZK265.4	T22B7.1	R107.1	Y38C1AB.8	Y53F4B.37	F33D11.5		C54D2.5	F18H3.5	T22G5.2	Y75B12B.2		C04A11.4
F44E2.6		K07C11.2	T07D1.1	K12D12.3	ZK546.11		W05E10.3	B0511.1	F09G8.4	F02A9.6	F35E8.8	F49E11.4		F26E4.9	F18C12.1	T22G5.6	Y116A8C.34		ZK154.7
F54C8.1		C25A11.4	F57F5.2	ZC373.7	Y53F4B.35		C37E2.5	F40H3.4	ZC155.1	K02A4.2	Y53F4B.33	R08H2.1		F16B4.8	T06F4.2	ZK892.1	Y87G2A.6		T20H4.4
F54C8.5		F15H10.3	R12A1.4	C35B8.1	C02A12.1		F43G9.11	Y54E10A.4	C39E6.6	R11G1.3	C05C12.3	W03F9.9		ZK637.11	Y47H10A.1	C44F1.3	F29C4.1		Y50D7A.7
F54F2.1		F46F3.4	T07A9.7	D2021.8	Y1H11.1		ZK909.4	K04D7.5	T05A1.1	ZK381.1	F54D1.5	ZK1053.5		C47D2.2	F08B4.1	ZK1248.16	Y55D5A.5		C02H7.3
F54F2.8		K04G2.8	R10H10.5	T05A7.2	Y1H11.2		F33A8.3	ZK682.4	K07D4.8	T24B8.6	Y49E10.6	C01G12.5		F49E8.4	C33G3.1	ZK593.6	C15H11.4		Y87G2A.4
F54G8.3		W02B12.6	C18A3.8	T10E10.7	R07B1.4		M01E11.5	C14B9.1	T11F9.2	K08H2.6	F22D6.1	F11A5.12		F08B4.2	C40H1.4	T01C8.7	F54C1.2		F32A6.4
F55H2.2		Y39B6A.20	W02B9.1	ZK1248.2	Y32G9A.1		T27D12.2	F38E11.1	T12C9.3	Y77E11A.4	R144.1	F55A4.1		Y54E10A.15	T07A9.5	F16F9.5	B0365.3		C25A1.11
F55H2.5		T18H9.2	K01G5.2	C01F6.5	M176.6		B0491.8	F38E11.2	M110.2	C46H11.4	Y47G6A.23	F26D2.15		F56D2.7	Y105E8B.8	C13D9.7	F31E3.5		F58E10.4
F55H2.6		F21F8.3	C12C8.1	C09G9.6	M176.7		C30B5.3	C09B8.6	ZC410.4	R107.8	C36E6.3	H10D18.4		F16H11.4	C05C8.3	C13D9.8	R03G5.1		B0207.4
F58A4.10		F21F8.7	T21E3.3	C29F4.1	W04G5.6		B0414.5	F10C1.2	K04A8.4	K08E5.3	C36E6.5	R05D8.10		K02B12.1	C50F2.6	Y97E10B.7	F58A3.2		D1022.7
F58A4.4		K08F8.2	Y38F1A.10	C36A4.5	M01B2.1		F36D3.9	F10C1.7	R04F11.4	F54G8.4	F42G9.9	R05D8.9		F46C8.5	F53F4.5	C15H11.6	T04C10.2		C12D8.10
F58A4.8		C54D1.6	Y2H9A.1	C53B4.5	F09F7.2		F44C4.3	C04F12.3	C24A3.6	F11C1.6	R13A1.2	R05D8.7		C13G5.1	T05H4.14	K05B2.5	K09A9.5		F28H6.1
F59B2.3		C50B8.2	K07D8.1	E03G2.4	C08H9.5		F53H4.1	M01E11.6	T01B4.2	F53F10.5	F26E4.8	H10D18.2		F29F11.5	F45H7.2	F59A6.6	Y105C5B.28		F54D8.3
F02A9.6		Y39E4B.9	F39D8.4	F19H6.2	ZK938.5		F45E12.3	C41G7.2	F55C5.3	C47B2.8	C47B2.3	R05D8.8		F55B12.1	F11A5.10	K10D3.3	T01H8.5		K04F1.15
K12H4.1		R06C7.8	ZK112.2	F21D5.4	W02B12.2		K08E7.7	Y55B1AR.1	F36A2.4	W06B11.2	F44F4.11	F21F3.5		F56H1.1	F25F8.2	F25D1.1	F56C9.1		F36H1.6
K12H4.3		R05H5.2	ZC168.1	F49E12.1	C44H4.3		T06E6.2	R07B1.2	Y47D3B.5	C16D9.2	F16D3.1	Y105E8A.5		F44B9.4	ZC317.3	F22B7.7	F45E1.6		T05H4.13
K12H4.4		F35E8.11	F20G4.3	M195.1	C44H4.2		T27D1.1	R07B1.10	F53C11.6	F57C7.3	T28D6.2	Y51H7C.2		R07E5.8	Y53C12A.2	C44E12.3	F47D12.4		T08B1.3
R107.8		ZK512.3	F59A2.1	T01B7.7	F21C3.1		C05D2.1	C16H3.2	T28A8.1	K08A8.2	F40F4.5	B0361.8		C40H1.1	T23G11.2	R13A1.4	F11A6.1		F56D12.1
R05D3.2		C34C6.8	C34D1.3	T05A1.2	M04B2.5		T07A9.6	W01A11.4	W06D12.2	C28C12.7	Y54E10A.9	Y73B3A.5		W07B8.5	ZK1055.1	K11E8.1	F13B9.5		F45H10.1
R08D7.1		F33D11.4	Y18D10A.20	T28C6.6	F11C7.3		F56D1.7	W01G7.5	F56B6.5	K01C8.3	F01G10.7	Y39B6A.34		C25B8.3	T06E4.1	T06H11.1	T22A3.8		F13D12.4
R08D7.2		D1007.1	K03E6.6	T28C6.4	F59F3.5		T05F1.10	H19M22.2	AH6.2	F07A5.7	F11E6.8	T17A3.1		Y59A8A.1	R06C1.1	C41C4.5	M7.1		F01F1.6
R08D7.3		ZK652.5	ZK455.7	ZK792.5	C31E10.5		T23G7.1	C03B8.4	B0564.4	C27H6.1	F44D12.1	Y94H6A.4		Y38C1AA.2	ZK154.3	B0564.3	C56G2.6		C54D1.4
R107.7		K03A11.3	F42E11.1	B0286.5	C31E10.6		R13G10.1	K10B3.9	C14C10.1	R07B1.1	F53B6.2	F02E11.1		Y55F3AM.15	H14A12.4	C05G5.1	C37F5.1		F42G9.5
R10E11.4		C37E2.4	C05A9.1	C06E4.3	C33A12.1		ZK863.6	C09G4.5	C16D6.2	K02B12.8	R10D12.12	F13B9.8		ZC168.4	E03G2.2	C06G8.1	ZC410.7		F36A4.7
R10E12.1		F17A2.5	T21E8.1	C06E4.6	C39E9.1		C34F11.9	F54H5.4	C37A5.1	R144.9	T23G11.7	ZK652.10		Y43E12A.1	F21G4.2	C07A9.8	C08C3.3		R13G10.2
T05G5.3		C18C4.2	T21E8.2	C28C12.5	C44H4.1		Y105E8A.4	T19B10.11	C47D12.3	T26A5.1	Y41E3.10	Y71H2AM.19		H31G24.4	F20B6.3	C29F4.2	Y62E10A.8		ZK973.6
T05G5.6		C28D4.2	T21E8.3	C48C5.1	F11A6.2		F22E12.4	C07D10.4	C49A1.2	C03A3.3	Y106G6G.2	B0545.3		Y38F1A.5	Y113G7A.4	C32C4.1	C06C3.1		C08B6.9
T23G5.1		B0285.8	C54D1.1	C52B9.2	F13E6.2		W09C2.1	C34D4.9	C49A1.3	C10C6.5	ZK637.10	M04C9.2		M110.5	Y32F6B.2	C35C5.2	F45H11.4		VF36H2L.1
T26G10.1		B0285.9	DH11.3	F11H8.3	F16H6.7		F26D12.1	W05B5.3	C53C7.1	C16C10.12	F14D12.5	F12E12.11		B0412.1	C07A9.4	C47A4.2	C56G7.1		ZC434.6
ZC262.2		B0285.10	F22E10.1	F30B5.1	F36A2.8		T07D1.4	Y75B8A.2	F14H3.2	C24F3.2	F46F11.10	C04E12.7		C10C5.6	C08F8.8	F02C12.5	F52F12.3		C42D8.8
ZK1098.4		F22F7.5	F22E10.2	F38B6.5	R09D1.12		F59G1.7	C29E4.4	F17C8.3	D1054.8	K02A2.3	C06B3.5		R13H8.1	T23H4.2	F09A5.1	T23D8.1		W03G9.4
ZK1098.5		F56D1.4	F22E10.3	F41C6.5	R09D1.13		C51F7.1	F28H7.10	F37H8.4	E02H1.8	W02D3.1			C26C6.5	B0495.4	F14F4.1	Y37D8A.9		F02E8.3
ZK1098.8		F14H8.6	F27E5.4	F46C8.2	R102.4		F32H2.1	T09A12.3	F55A11.5	F13G3.10	W04B5.5			Y39A3CR.4	F58E1.6	F25C8.1	Y39H10A.3		Y105E8A.9
ZK1236.2		F38E11.12	C05A2.1	F46C8.6	T01G5.1		W10D5.3	T10B10.7	K08E3.3	F14B4.2	Y66H1B.3			ZC477.9	C07B5.5	F28F8.2	F20B10.1		F29G9.3
ZK353.6		C52E4.1	D1044.3	T06C10.3	W02B12.11		ZC308.1	Y40C5A.2	K09A11.2	F21A3.6	Y108F1.4			C09E10.2	F56F4.5	F32B4.6	F52B10.1		Y71H2B.10
ZK353.7		T10H4.12	F54E2.3	T07H6.3	W02B12.12		T22E5.2	Y102E9.1	K09A11.3	F28H7.2	Y108G3AL.2			R01H10.1	ZK112.1	F36G9.3	K11C4.4		T20B5.1
ZK353.8		M04G12.2	C30G12.7	T14B4.6	W04G5.10		R05G6.6	M88.6	K09A11.4	F37B12.3				F33E2.2	F21H12.4	F45G2.9	Y106G6H.2		W09G10.4
ZK370.5		Y73B6BL.7	C08F8.7	T21D9.1	Y39B6A.1		Y39E4B.12	K09B11.1	R04D3.1	F39B2.5				K08D10.2	F07C3.1	F55A11.3	F18H3.3		F53H8.1
ZK512.4		Y47H9C.6	F26A3.8	ZK430.8	Y43F8B.5		F43E2.4	R119.4	R07B7.10	F42F12.4				Y59A8B.1	F59B2.7	K02E11.1	K08E7.9		Y48G8AL.14
ZK512.5		F25E2.5	M01G12.12	ZK1193.1	Y49E10.9		Y50E8A.16	K02F2.6	T28B8.5	F45H10.2				Y102A5C.18	F54E4.1	K06G5.2	C47A10.1		W04G3.4
ZK632.1		F31F6.5	F10B5.7	AC3.6	Y54E2A.6		Y57G11C.1	R12B2.1	T28F4.2	F49C12.12				F25H5.4	F37A4.7	K10H10.6	Y47D3A.25		C01G6.1
ZK632.11		R05D11.1	F42G9.7	AC3.7	Y106G6D.3		F38A6.3	Y32G9A.4	W01A8.6	F52F12.7				C04A2.3	F56B6.2	M01B2.10	C03C10.3		Y69E1A.7
ZK632.2		F01G10.8	T25D10.3	B0024.1	C27D6.1		E03A3.3	F20D6.3	W04G3.6	F54F3.3				C04G2.7	B0240.1	R11A5.7	C26F1.4		F40F9.9
ZK632.3		K03B8.9	M02B1.1	B0024.2	C33F10.5		F38C2.2	K07F5.11	W05B5.2	F59A2.6				R53.3	F12F6.3	R13.3	W02B12.3		C32C4.2
ZK632.6		T26H10.1	F09E5.4	C01H6.1	F01E11.5		T27E4.8	T28H11.5	Y6E2A.9	H19J13.1				Y41C4A.10	F37C12.11	T04A11.1	F49E11.9		M02F4.8
ZK632.8		C01G8.3	Y49C4A.5	C12D8.8	F39E9.7		Y46H3A.3	ZC477.1	Y19D2B.1	JC8.7				F10B5.6	Y41D4B.5	T04A11.4	C32D5.2		F01G4.2
ZK637.11		F56D1.5	C02F12.4	C14C10.4	F55A4.4		T27E4.2	T28H11.1	Y73F8A.11	K01C8.6				Y57G11C.24	F59C12.2	T10B9.3	K11G12.4		B0336.2
ZK637.3		F29G9.6	R148.6	C26C6.6	H27M09.5		F52E1.7	Y71H9A.3	ZC412.1	M88.1				Y105E8A.22	Y22D7AR.13	T10B9.7	K11G12.3		F57H12.1
ZK637.5		C01G8.4	F32H2.9	C33A12.6	T21G5.1		F40H3.5	Y71H9A.2	ZK849.4	M142.5				F26H11.5	C09B7.1	T20G5.4	Y47G6A.10		Y116A8C.12
ZK643.2		C04A2.7	ZK899.4	C39E9.3	T22D1.2		R03E9.4	W06H8.8	ZK849.5	R03E1.2				W08D2.4	M01G5.5	T22C8.5	C54D2.4		F54C9.10
ZK652.1		R74.4	C15F1.3	C39E9.9	W09C3.2		ZK1067.1	C28C12.10	ZK675.3	R17.3				T13F2.1	Y40B1B.6	VZC374L.1	F25G6.5		F19H8.3
ZK652.3		F01F1.5	B0563.2	C44C10.1	Y50D4B.6		C09H6.2	F46F11.3	C09B9.3	T01G5.2				F56H11.1	F32A6.5	W06H3.1	C01F6.6		ZK632.8
ZK652.4		F44B9.1	F08F1.8	C44H9.1	Y119C1B.1		Y54G2A.1	C33A11.4	C17C3.3	T06D8.7				F48F5.5	F59E12.13	Y48A6B.6	T26A5.3		Y57G11C.13
ZK686.3		C18B12.3	M142.4	F08G5.4	ZK682.5		T14F9.5	JC8.13	C25G6.5	T08G11.3				Y54F10AM.2	F25H5.1	Y80D3A.9	R13F6.4		C38D4.8
ZK688.2		C27A2.6	cTel55X.1	F15A2.1	K03H1.13		T12F5.4	F58E6.10	C33E10.10	T11A5.6				Y18D10A.19	C40C9.5	Y105C5B.12	H13N06.6		F53H8.2
ZK688.3		Y48B6A.4	C01G6.7	F15H10.1			R166.1	F11C3.2	C45E5.1	W02B8.2				T14G12.4	B0222.4	ZC15.7	ZK546.15		F28H1.3
K11H3.3		F01G10.2	C01G12.8	F15H10.2			W10C6.1	K12F2.2	F31D5.1	Y18D10A.16				T04C9.6	C33B4.3	ZK20.6	C07G1.1		C15F1.6
T20G5.1		F01G10.3	C01H6.4	F17C11.3			W09C2.3	F35H8.7	F31E3.2	Y43F4B.10				H09G03.2	Y6B3B.10	C08D8.1	F25B5.4		Y71F9AL.16
C48B4.1		Y37A1B.11	C03E10.5	F22D6.10			R03E9.1	Y59A8B.9	F55E10.6	Y46G5A.18				F25H9.5	E02H4.3	C10E2.6	T04D1.3		Y79H2A.6
C07A9.2		K11G9.4	C03H12.1	F25D1.5			F57H12.7	B0001.4	F56A4.3	Y47D3A.11				K08F8.3	K01G5.7	C25E10.2	Y110A7A.3		Y37D8A.1
T20G5.2		W03H1.2	C06H2.1	F32G8.5			F53G12.5	C02C6.3	F56A4.4	Y48A6C.4				ZK899.8	C36E8.5	C27H5.4	C01A2.3		Y53F4B.15
F09G8.5		F29G9.4	C07A4.3	F35B12.4			C52E4.2	C06A12.3	F56D2.1	Y48E1B.5				F44F4.6	F39H11.2	C36E6.1	C05D12.1		ZK455.4
B0303.2		H12I13.4	C08F8.6	F35B12.6			C35C5.4	C14A6.1	K06B9.1	Y49E10.22				F22D6.11	Y37A1B.12	C42C1.16	C11E4.1		R12H7.2
ZK370.3		F21H12.5	C09G9.2	F46B6.8			T06H11.4	C27C12.6	M01A10.1	Y53F4B.3				F22D6.12	ZK1290.2	F16H11.3	C11E4.2		F26D10.9
C27D11.1		Y18D10A.25	C12C8.2	F54D1.3			Y43F8C.12	C27H2.2	R13A1.9	Y66A7A.2				F08B6.2	ZC21.2	F31D5.2	C26G2.1		C38C6.2
F54H12.6		F02D10.5	C13B4.1	F55C10.2			Y75B8A.26	C33A11.1	T14E8.3	ZK507.6				Y48G8AR.1	C25G6.2	F32A5.8	C31E10.7		W04D2.1
B0303.3		H05G16.1	C18E9.4	F55C10.3			T22E5.5	C34B7.4	T19C3.1	B0041.3				K06H7.4	C52B9.6	F41D9.5	C38C10.2		C34E10.6
ZK1098.7		ZK177.6	C25A1.9	F57B7.3			F46G10.6	C34F6.10	T22D1.12	B0205.11				F13A7.10	C06E2.3	F41H10.4	F09E8.2		F27C1.7
T16G12.6		T22H6.6	C27B7.2	M18.1			T26E3.2	C37E2.2	W01B11.2	B0212.1				W04C9.1	ZK617.1	F44A2.2	F14F3.2		B0464.7
T07C4.7		C09G5.1	C31E10.8	T06E4.4			K10C3.6	C47G2.5	W02D3.11	B0228.5				ZK484.2	H14N18.1	F49H12.5	F14H8.1		K08F8.4
D2045.8		C45B2.4	C32A3.2	T06E4.6			B0395.1	D1086.9	W09G12.7	C02B10.2				Y110A7A.1	Y50D4C.1	F55G1.5	F19B6.4		F20D12.3
T20G5.10		C27H5.8	C50F4.2	T10B10.1			T19B4.2	D2013.6	Y37E11AR.1	C05D10.3				C10E2.3	K11C4.5	F59D6.7	F35H8.6		T25F10.5
T07C4.1		C45B2.5	C54G4.4	T11F9.9			Y56A3A.17	D2023.3	Y42H9AR.2	C06A8.2				T04A11.6	Y37D8A.13	F59E11.2	F49E11.6		T19E7.3
D2045.2		C43H6.9	E01G4.1	T25B9.4			R06F6.5	E03A3.5	Y45G12C.3	C10H11.4				T10C6.14	F56D12.5	K10B3.1	H06O01.3		F56C11.1
B0285.4		K08F4.4	F11A3.1	W08D2.6			F45B8.4	F08H9.5	Y52E8A.4	C14F5.1				F45F2.3	B0041.7	R09B5.11	K02A11.3		F23B12.8
R07E5.2		W03G1.1	F18C12.3	ZC434.5			C38D4.6	F08H9.6	Y58G8A.4	C18H9.3				ZK131.4	B0285.6	T02G5.4	K12D12.1		C53B4.7
R07E5.1		Y66A7A.6	F20D1.10	ZC443.6			K07C11.1	F08H9.7	Y71H2AL.1	C24D10.6				ZK131.8	B0564.2	T02G5.12	M04C9.1		F45E12.2
R07E5.13		F48E3.1	F25C8.4	ZC455.5			F27E5.2	F08H9.8	Y73B3B.1	C24H12.5				K06C4.10	C05G5.5	T05E7.1	M04C9.3		F57B9.5
R07E5.8		C56A3.1	F28D1.11	ZK829.1			K09C8.1	F08H9.9	Y73B6BL.6	C25H3.9				ZK131.1	C09F9.3	T07A9.1	T22H2.5		D1022.8
F56F3.5		E02A10.2	F29G6.1	B0222.7			F23B2.12	F14D7.6	ZC8.3	C49H3.3				K06C4.2	C09G5.8	Y18H1A.9	W03G11.3		R173.1
F09F7.4		F13D11.2	F32B6.11	B0222.8			F23B2.11	F20G4.1	ZK622.1	C50H11.1				F17E9.12	C14H10.1	Y18H1A.11	W06H3.3		D2024.6
B0336.2		C30G7.1	F33H1.3	C02C2.1			Y116F11B.3	F40F8.8	C35C5.11	C54H2.3				C50F4.7	C25A1.12	Y45G5AM.2	Y39G8B.1		M106.5
T26A5.3		R12B2.4	F39H2.5	C54D1.2			R11H6.1	F48F7.7	Y59A8B.25	D1009.3				K03A1.6	C27H6.2	Y48G1A.6	Y46G5A.4		F41G4.2
F37A4.2		F45F2.2	F40F8.3	C55C3.1			C34G6.4	F53H10.2		D2096.3				B0035.9	C35C5.6	Y53G8B.2	Y49E10.23		W01C8.6
F37A4.1		E03A3.4	F43G9.13	D1005.3			M6.3	F55C5.4		F01F1.2				F07B7.9	C36A4.1	Y55F3C.3	Y53H1A.1		F32G8.6
B0280.3		F48D6.3	F44E5.4	EGAP7.1			F38A6.1	F55C5.6		F08F8.4				F54E12.3	C36A4.2	Y71F9B.8	Y64G10A.7		R10E11.1
F37C12.2		DY3.3	F44E5.5	F14H12.1			F55G1.8	K04C1.4		F09E5.11				F55G1.11	C36A4.6	Y92H12BR.7	Y105C5A.24		T28F2.5
F37C12.1		Y48B6A.14	F45H10.3	F17E9.1			K04B12.1	K10C3.2		F26A1.14				F22B3.1	C38H2.1	ZK40.1	Y105E8A.3		Y56A3A.20
R151.3		C18E3.8	F52D10.6	F26F12.1			Y49E10.3	K10H10.7		F28H1.4				T23D8.5	C50F4.16	ZK121.2	ZC116.3		T10B9.10
C07H6.4		Y46H3A.2	F53F1.2	F36A4.10			T12F5.5	M04G12.1		F31E8.4				B0304.1	C53B4.4	ZK418.9	ZK384.1		ZK177.5
C07H6.2		T27E4.3	F55C10.5	F52E4.6			T20H4.3	M163.2		F39G3.1				M05B5.5	C54G4.6	ZK688.2	ZK384.2		ZC518.3
PAR2.1		T27E4.9	F57B7.2	F55G1.13			T05C12.10	MTCE.11		F41C3.3				T15H9.3	D2005.5	ZK770.1	ZK1321.2		T05C12.7
B0336.8		C14F11.5	F57C7.1	R05G6.5			C29E4.3	MTCE.12		F47B3.3				C02B8.4	D2085.5	Y55F3AM.7	C02F12.7		T21B10.7
B0336.10		F46C3.3	F58H1.4	ZC513.6			R12C12.2	MTCE.23		F47D12.9				F58A4.7	E01F3.1		C07H6.4		K01C8.10
C18F10.7		F37B4.2	F59A2.2	ZC513.8			K07A1.11	MTCE.25		F59A6.5				F45E4.9	F01G4.5		C16A11.2		C07G2.3
T26A5.9		M6.1	F59F5.7	B0281.8			C48B4.2	MTCE.26		K07C11.5				F20B6.8	F08A8.2		C30B5.4		F01F1.8
R01H2.5		R04E5.10	H01G02.2	B0365.6			Y62E10A.1	MTCE.31		K12B6.2				Y39A1A.23	F09C8.1		C31B8.8		C17G10.4
B0280.9		F25E2.4	K01C8.1	B0454.7			B0513.3	MTCE.35		M02D8.4				F32A11.2	F11A10.2		C44E4.6		R07G3.1
F37C12.9		F53A2.6	K02B12.5	C01B12.1			F10G7.4	R06B9.1		M04F3.1				K08E7.2	F11C1.5		C50F7.10		C15B12.7
R151.9		R04A9.4	K07A1.15	C10H11.3			F44A6.2	R06B9.3		R01B10.6				Y53C10A.12	F13E9.1		C52D10.12		F15B9.7
T20H4.5		Y57A10A.30	K11H3.6	C10H11.5			F43D9.4	R06C1.4		R02F2.1				C01F6.8	F22G12.4		D1037.1		B0034.3
B0361.6		F26B1.3	R07H5.10	C15A11.1			R13F6.9	R09H10.3		R05F9.12				B0244.2	F25H5.3		E02H9.5		T05G5.3
C07H6.5		K04G11.5	R09E10.3	C15A11.5			F23H12.1	R10E11.6		R07E4.3				F38B2.1	F25H5.5		F33G12.5		T27E9.3
PAR2.4		W03D8.6	R10E4.9	C15A11.6			Y75B7AL.3	T01E8.5		R07G3.3				F52E10.5	F26E4.12		F41H10.6		Y39G10AL.3
B0272.1		F35C8.3	R53.4	C16A3.2			T23H2.2	T04F8.6		R11G11.14				K05B2.3	F31C3.4		F43H9.2		F39H11.3
B0272.2		M7.2	T01D3.6	C17G1.3			F55H2.1	T05E12.3		R12E2.12				M110.4	F31D4.5		H24K24.3		H25P06.2
B0272.3		C15C7.2	T04B2.6	C25A1.8			F08C6.4	T13H5.1		R144.4				Y48G1A.5	F35G2.1		M04F3.4		Y41D4B.13
B0393.1		F57B10.1	T09A5.7	C50B6.4			K03B4.3	T14G10.7		T07A9.12				M02A10.2	F36F2.1		R05F9.10		C48D1.2
B0393.2		C29E6.1	T12D8.2	C50D2.4			M03F4.3	T16G12.6		T15B7.1				F33D4.2	F41E7.6		R151.2		C02F4.1
C01G6.1		C05D11.4	T12G3.4	C54C8.7			C30H6.2	T19B10.8		T19B4.1				Y105C5B.21	F43D9.3		Y39G10AR.3		F08F1.5
C01G6.4		F09E8.7	T20D3.6	C55B7.5			C14A11.3	T22A3.2		T28F2.2				F56D12.4	F46C5.6		Y41D4B.12		Y106G6E.5
C01G6.6		W03C9.4	T20F10.5	D1065.1			F53A9.10	T24F1.2		W05G11.4				T22C1.7	F46F6.2		Y50D4C.2		W03A3.1
C03C10.1		R186.4	T21B10.1	D2023.7			C14F5.3	T25B9.10		W08F4.3				T09A5.2	F47A4.5		Y50D7A.2		R13A5.5
C03C10.3		F48E8.1	T22G5.5	F01D4.2			T08B1.2	W01B6.3		Y38C1AB.4				W02B12.7	F47G9.4		Y55B1BR.4		F31E3.1
C14B1.4		F49H12.1	T23F11.1	F10D2.7			T05A12.2	W04E12.6		Y38F2AR.3				B0286.2	F49B2.6		Y57E12B.3		C33D12.7
C36E8.1		Y71G12B.20	T25B9.7	F10G2.3			W05E10.4	W04E12.8		Y47G6A.29				F42H11.2	F54B3.1		Y69A2AR.5		C33D12.1
C38D4.5		W02D3.3	W09C5.5	F11G11.12			C23H3.7	W05E10.1		Y49C4A.8				K08F8.6	F54C9.11		Y71G12B.27		Y54F10AM.4
C38D4.8		ZK858.4	Y11D7A.14	F25D7.4			B0403.2	Y17G7B.14		Y55F3AM.14				B0261.2	F56A8.3		Y73B6BL.21		C03D6.3
C38D4.9		F13G3.9	Y17G7B.13	F27C1.8			C28G1.1	Y32F6B.1		Y71H2AM.5				F26B1.7	F58H1.3		Y92H12A.4		T23D8.8
D2013.2		T05C12.6	Y26D4A.9	F32A7.5			T10F2.3	Y38H6C.14		Y71H2AM.15				C16A3.3	F59A1.10		ZC328.3		C07H6.5
D2013.6		W01A11.6	Y37D8A.8	F33D11.1			T07A5.6	Y39A1A.9		ZK6.7				B0336.8	H04D03.3		C17E4.11		Y38C9A.2
D2013.7		F38E1.7	Y37D8A.25	F33D11.3			B0496.3	Y41E3.9		ZK783.1				C07H6.1	K07A1.2				ZC416.8
D2089.5		C04G6.1	Y40B1B.5	F33E2.6			F54B11.3	Y43F8A.5		H39E23.3				ZC64.4	K07F5.14				T14G8.1
E03A3.2		T02G5.6	Y45F3A.8	F36H5.6			C09D1.1	Y43F8C.4						F34D10.5	M05D6.2				F38G1.1
F17C8.1		K04F10.6	Y45F10D.10	F45F2.5			D1081.2	Y48C3A.12						F42A9.2	M110.7				C27A7.4
F17C8.2		C14C11.6	Y49E10.4	F45F2.6			F35H10.4	Y51A2D.7						JC8.6	R05D11.7				B0024.8
F17C8.4		F45G2.1	Y53C10A.10	F45F2.7			VW02B12L.1	Y51H4A.12						ZK945.9	R07H5.3				F59C6.7
F35G12.10		F56A4.1	Y53F4B.14	F52F12.2			C26H9A.1	Y53C12C.1						T27C10.6	T04F3.1				Y39H10A.7
F35G12.3		K06A4.1	Y56A3A.11	F53G12.7			Y53C12A.1	Y54G9A.4						R160.7	T04F3.2				Y60A3A.12
F35G12.9		T23H4.3	Y59A8B.21	F54D8.1			R13F6.6	Y57G11A.2						K02C4.4	T06D10.2				T09B4.10
F35H8.5		4R79.1	Y66D12A.14	F56A3.3			B0024.10	Y57G11C.12						T27A1.6	T07D4.4				C48D1.3
F35H8.6		C24F3.3	Y87G2A.17	F57B1.3			B0331.1	Y106G6D.7						Y116A8A.9	T08D10.2				Y110A7A.13
F43D9.2		F10G8.5	Y87G2A.18	F59A3.6			C01F6.9	ZC168.3						Y110A7A.17	T12D8.4				H14E04.5
F44F4.6		C28A5.3	Y105E8A.12	F59E12.12			C01H6.9	ZC376.6						F10C5.1	T21B4.4				F44B9.3
F56F3.4		C37H5.1	Y106G6G.6	K04A8.5			C04F12.9	ZK550.2						T04C10.1	T24B8.7				C52B9.1
K03H1.2		F42A10.2	Y111B2A.26	K04A8.10			C10C5.1	ZK1098.3						C25D7.6	W01F3.1				T27A10.3
M01F1.1		W04H10.3	Y116A8C.30	K09F6.7			C17E4.3	C06G8.3						F14D12.4	W05B10.1				C05H8.1
M01F1.2		T01B10.4	ZC373.1	K09H11.3			C18B12.6	B0218.6						F46A9.6	W08G11.4				Y47D3A.4
M01F1.3		C07A12.3	ZC443.1	M163.4			C18D11.2	B0281.5						T01G9.5	W09D10.2				E04F6.11
M88.1		F14B8.1	D2023.1	T01G6.1			C27C12.4	B0281.6						R06A4.7	Y40B1B.7				C07H4.2
M88.6		Y53C12B.3	B0218.5	H16D19.1			C27H6.4	B0432.9						T07C4.7	Y48E1B.3				R07B7.1
R01H10.6		Y54E5A.4	B0222.9	T07D10.4			C34B7.3	C01B12.4						Y56A3A.3	Y52D3.1				ZC395.2
R07E5.14		ZK455.8	C01G5.5	T13B5.4			C35C5.3	C04E12.12						M106.1	Y53C12A.3				F07B10.1
R07E5.3		C14B1.1	C02E7.1	T15B7.3			C44F1.2	C06A5.3						T28A8.7	Y54G11A.4				C01G8.2
R08D7.7		EGAP2.3	C05D9.2	T15B7.4			C47A10.5	C07D8.5						K11D12.10	Y57G11C.17				ZC190.1
R74.6		T16D1.2	C07D8.6	T15B7.5			C53B4.6	C10E2.2						C39E6.4	Y66D12A.21				C06G4.2
T02C12.1		F42G8.3	C09H5.2	T19H12.1			C53D6.6	C16E9.1						Y54E10BR.7	Y105C5B.9				T04A8.16
T02C12.2		F42G8.4	C10H11.1	T19H12.9			C54D10.2	C17F4.8						T07H6.2	Y111B2A.19				Y39A3CL.5
T02C12.3		T10H9.5	C18C4.3	T19H12.10			C55A6.1	C18A3.4						C52A11.4	ZC84.3				Y77E11A.10
T04A8.10		DY3.5	C18H7.4	T28F2.6			C56A3.8	C18H7.1						H26D21.2	ZC373.4				Y77E11A.11
T04A8.11		T06E4.11	C30B5.6	T28H11.4			D1081.9	C24G6.3						B0414.7	ZC482.5				R107.6
T04A8.12		C24B5.3	C33D12.2	W05G11.3			E01B7.1	C24G6.6						T24A11.1	ZK550.1				F55H2.6
T04A8.16		C41D7.2	C33E10.6	ZK265.2			F02D8.4	C26B9.5						W10G6.3	ZK593.1				K07A9.2
T04A8.5		C45B2.7	C34F11.1	ZK836.1			F07B10.5	C28H8.5						ZK1098.8	ZK673.2				F55C10.1
T04A8.6		C53C11.3	C34H4.5	ZK858.3			F08H9.4	C29E4.2						F40G9.11	ZK792.1				C34E10.7
T04A8.7		C54A12.1	C35D10.6	ZK863.2			F09A5.4	C30F12.6						C43E11.6	ZK896.9				Y17G7B.15
T04A8.9		F44F4.4	C41A3.1	ZK896.6			F09B12.3	C33H5.8						F52G2.1	ZK1128.6				Y39A1A.15
T09A5.11		F54G8.5	C46G7.1	ZK896.7			F11C1.1	C37C3.6						Y87G2A.14	C36A4.3				ZK632.6
T09A5.2		F56C11.2	C46H11.2	ZK1240.5			F14B6.4	C40A11.2						ZK1290.4	B0304.3				C06G3.10
T09A5.6		K07A3.2	C49A9.10	ZK1240.6			F16D3.7	C40A11.3						Y56A3A.13	B0432.7				K08A8.3
T09A5.9		K07C10.1	C52B9.8	ZK1240.8			F18E2.1	C40A11.4						Y69A2AR.29	B0546.4				C24A11.9
ZK1058.2		R09H10.4	CD4.5	ZK1290.12			F22E12.1	C40A11.6						C48D5.1	C06A8.6				F57B9.4
ZK1058.3		T07H8.6	D1005.2	C30H6.1			F22E12.2	C40A11.7						Y15E3A.1	C14F5.4				Y57G11C.11
ZK1058.4		T21H3.2	D2092.2	C34F6.2			F26C11.1	C46H11.3						F54F3.1	C17C3.1				T03F1.2
ZK1098.3		Y18D10A.7	EEED8.4	C34F6.3			F26H9.8	CC8.2						ZK328.5	C34D4.1				ZK652.9
ZK512.6		Y38F1A.3	EEED8.12	F21H7.10			F28G4.1	D1073.1						F59A6.1	C39F7.5				K07B1.2
ZK632.12		Y53F4B.28	F07F6.7	F49A5.2			F29C12.3	D2007.5						B0286.4	C48A7.2				C35D10.4
ZK669.4		Y65B4BR.3	F08B1.3	F56H6.6			F30F8.2	D2096.11						C49H3.5	C53H9.2				R01H10.3
C05D11.10		Y80D3A.7	F08B6.3	F56H6.8			F32D8.1	F01G12.1						T03D8.1	F01F1.12				F28C6.3
C05D11.3		ZK270.1	F09E5.7	T21B4.2			F33H2.7	F13B9.1						Y71F9AM.5	F11H8.2				F56A8.6
C05D11.5		Y45F10A.2	F10G7.5	T23G4.1			F36G3.3	F15E6.1						C34H3.2	F23C8.4				T03E6.7
C05D11.8		M4.2	F15E6.6	T25E12.8			F38C2.8	F22E5.6						F25D7.3	F25B4.8				D1069.2
C26E6.4		F54C9.8	F16F9.1	T25E12.10			F39B2.8	F22E5.8						B0212.5	F32A6.2				C41D11.8
C26E6.5		F18A11.1	F16F9.4	T27F6.2			F40F9.7	F23H11.4						F54E7.3	F33D4.4				F32B5.8
C27F2.4		B0273.2	F25G6.9	W04A8.1			F43C1.3	F28A10.9						K06B9.5	F35D2.4				Y41C4A.4
C27H5.1		W04G5.2	F29A7.6	C34B2.4			F45G2.2	F32A5.1						C47B2.4	F35D11.11				Y47G6A.8
C34E10.2		C41G11.3	F32D1.2	C34B2.8			F47G4.3	F33D11.9						F39H11.5	F37B4.7				C14A4.4
C34E10.3		ZK863.7	F35H12.1	E04A4.6			F49C12.11	F35F10.12						W03D2.4	F38E1.9				C14A4.5
C34E10.7		T28D9.2	F41G3.5	F58F6.1			F49E12.6	F42G2.5						F09C3.1	F42A6.4				K04H4.6
C35D10.10		C32A3.1	F42C5.10	F58F6.2			F52B11.1	F47E1.2						Y75B8A.1	F42H10.6				Y23H5A.7
C35D10.12		Y47G6A.12	F42G8.10	C08F11.8			F52D10.1	F47E1.4						T13F2.3	F44E7.9				Y38A10A.5
C35D10.2		C04F5.1	F44A2.5	C18H7.3			F52F12.6	F47F6.1						F20C5.1	F48E8.2				Y48G1C.2
C35D10.5		F44G3.6	F45F2.9	C23H5.2			F53F4.11	F48E8.4						H23L24.5	F53B1.6				B0025.2
E04F6.2		Y60A3A.18	F46G11.3	C34D4.15			F54F3.4	F52C6.4						C10G11.5	F53B1.8				B0547.1
E04F6.5		F47H4.10	F47B3.7	C52D10.13			F54F7.7	F54D11.2						W09B6.1	F57B9.7				Y67H2A.6
E04F6.7		Y37H2C.2	F52H2.4	F32B4.4			F55C5.2	F55G1.4						W10C8.2	K04F10.2				F40E10.3
F01F1.4		W06B3.2	F54A3.4	F56F3.1			F55G7.2	F59A7.8						F52C9.8	K07H8.10				Y54G11A.6
F01F1.8		D1037.2	F55A12.10	K08B4.4			F57F5.1	F59A7.9						F02E9.4	K10B4.4				Y54G11A.5
F01F1.9		F53H8.4	F58F9.1	K09H9.3			F58A4.9	H10E21.5						R09E10.7	M01A10.3				Y23H5A.5
F31E3.1		Y22D7AL.8	H02F09.3	T12G3.7			F59F4.4	H22K11.2						Y43H11AL.3	T03F1.8				T20G5.2
F21H11.3		C08G5.4	H42K12.3	T21D12.12			H12D21.4	K02F3.5						C11H1.4	T05A8.4				Y76A2A.2
F23F12.6		ZK524.1	H43I07.1	T22C1.8			H12D21.7	K02F6.5						ZK809.7	T05C3.6				D2045.6
F26F4.1		ZC404.8	K05F1.5	Y41E3.2			H36L18.1	K02F6.8						C15H9.8	T05E8.1				ZK520.4
F31E3.3		F52D10.5	K12H4.2	Y44E3B.1			K06A4.3	K02H11.6						F39G3.7	T05H4.10				Y108G3AL.1
F31E3.4		F41G4.3	R05D3.1	C24F3.6			K07A1.7	K10B3.6						R07H5.1	T10B5.3				ZK856.1
F31E3.5		F26D2.2	R07C3.4	C24H11.3			K07A1.10	K12H6.6						C32E8.8	T10H10.2				F25D7.1
R03G5.1		F31E8.3	R119.3	F16H6.1			K08E7.1	M60.7						F55F8.1	T27F7.1				R13A5.1
F32A5.7		C11G6.1	SSSD1.1	F32A11.6			K09B11.2	M116.5						Y39A1B.2	W02G9.5				C07H6.8
F42A10.1		F43D9.5	T07A9.13	F43G6.9			K09C8.4	R08E3.3						W03C9.3	Y4C6A.2				K10B4.6
F42G9.2		T14G12.2	T08H10.1	F52B11.4			K10C3.4	R09B5.12						T04H1.4	Y32H12A.8				W01B6.1
F54D8.2		F08A8.6	T09B4.6	K08C9.4			K10G9.1	R12A1.3						F20D1.6	Y38F2AR.5				C54G4.8
F54D8.4		F44A2.1	T19C3.5	K08E3.1			K11B4.2	T04C4.1						T22C1.10	Y40B10A.1				C37A2.4
F54E7.1		ZK328.8	T26A5.8	K08H10.1			K11D2.1	T06A4.3						C47C12.3	Y41G9A.4				ZK328.1
F56C9.1		F39G3.8	W02H5.5	Y38H6C.8			M01F1.6	T07D3.3						W06A7.3	Y46E12BL.4				K08E3.6
F56D2.6		C38C10.1	W04B5.4	Y43C5A.2			M88.7	T07D3.4						F31E3.3	Y49F6B.2				C52E4.6
F57B9.1		C08D8.2	Y9D1A.2	K01A2.7			R06F6.2	T07D3.6						C38C10.5	Y50D4B.2				F59E10.2
F57B9.6		C07F11.1	Y37E3.4	K01A2.10			R10E4.2	T07H6.4						Y22F5A.3	Y71G12B.23				F31C3.1
K04G7.4		Y47D3A.6	Y37E11AM.3	R11E3.6			R11A5.2	T07H6.5						C36F7.4	Y73B6BL.37				F42G9.2
R12B2.2		F15A2.2	Y47G6A.14	T07H3.5			R11D1.1	T14B4.1						F46F6.1	Y108G3AL.3				D1009.2
R13A5.8		C43G2.5	Y48G8AL.10	F17A9.3			R90.1	T21D11.1						Y116A8C.16	ZC123.4				B0252.4
R13A5.9		F39C12.3	Y48G8AL.15	F26D10.12			T01C3.1	T22E7.2						Y54E10A.14	ZC178.2				T01B7.4
T12A2.2		ZK1067.5	Y50D4C.6	K05C4.7			T03F6.6	T26A8.4						JC8.3	ZK370.7				C34D4.12
T17E9.1		ZK1251.8	Y51H7C.4	W05B2.1			T04F3.4	T28A11.13						R11D1.8	ZK546.2				F39H2.2
T20B12.2		F20A1.7	Y51H7C.7	W05B2.5			T06D8.1	T28C12.1						F37C12.4	ZK1127.6				Y17G7B.9
T20B12.3		F29F11.4	Y51H7C.9	W05B2.6			T07A5.3	T28C12.2						C26F1.9	M153.4				F57B10.10
T20B12.7		F52E4.4	Y55F3BL.1	Y1A5A.1			T07F10.1	W02G9.4						C23G10.4	Y56A3A.36				B0412.2
T20B12.8		C40C9.1	Y59C2A.1	Y11D7A.11			T07F10.3	Y18H1A.3						B0393.1	C50E3.16				F23B2.4
W06E11.1		T01B4.1	Y59H11AL.1	C34H4.4			T10C6.6	Y22D7AL.11						T07A9.11					F33H1.1
ZC395.10		F19D8.1	Y66H1B.2	E03H4.10			T18D3.7	Y32G9A.6						C29H12.1					C47E8.5
ZC395.2		F46A9.3	Y66H1B.5	F23C8.6			T19A6.3	Y34D9A.7						EEED8.7					C25A1.10
ZC395.3		F31D4.7	Y69A2AR.17	F54C9.4			T19B10.1	Y39F10C.1						F15A2.6					C14A4.2
ZK1236.1		F32H5.7	Y71G10AR.1	H23N18.2			T20G5.9	Y47A7.1						C08B11.5					T23G5.5
C05C10.3		Y71H9A.1	Y76B12C.6	H23N18.3			T21B6.5	Y47G6A.19						C18F3.2					T25F10.2
C08B11.1		Y110A2AR.2	Y92H12BM.1	H23N18.4			T22H2.6	Y47G6A.27						F35G12.3					C55B7.8
C08B11.3		C06E2.7	ZC53.4	W02H5.7			T23F11.3	Y51H7BR.7						C32E12.5					K12H4.8
C08B11.8		F49E12.4	ZC204.2	Y2H9A.3			T23G7.2	Y52E8A.3						F15C11.1					Y113G7A.9
C08B11.9		Y38A8.3	ZK54.1	Y39A3CL.6			T27A8.1	Y59E9AL.4						R186.5					F46H6.2
C09G5.3		C41C4.6	ZK177.4	Y47G6A.13			T28F3.5	Y69A2AR.6						C06A5.11					F54G8.2
C09G5.4		K03E6.5	ZK185.2	Y48G1C.6			VF39H2L.1	Y71G12A.2						F35G12.8					T21E12.4
C09G5.5		T08G11.5	ZK652.2	Y54E10BL.5			W01F3.3	Y77E11A.12						C48B6.6					R06C7.3
C16C10.10		T21C12.1	ZK1127.7	Y71F9AL.9			W02B12.1	Y110A7A.2						Y73B6BL.18					C47E12.8
C16C10.11		F08C6.7	ZK1248.11	Y81G3A.5			W06D11.4	ZC239.4						Y54F10AL.2					F55A12.4
C16C10.12		C24H10.5	ZK1290.5	ZK973.9			W09D6.1	ZC239.5						Y39A3CR.1					T02E1.5
C16C10.2		R74.3	C17G1.8	C16C8.2			Y6B3B.4	ZC239.12						C41G7.1					C17G10.8
C16C10.4		F59E12.2	T28F3.3	F10D11.6			Y16B4A.2	ZC239.14						Y54E5B.1					E04F6.7
C16C10.5		C10C6.2	Y87G2A.19	F15A4.12			Y37D8A.21	ZC239.15						W08E3.1					Y32H12A.3
C16C10.6		T24F1.6	R08B4.2	F43C11.7			Y39E4A.2	ZC239.16						F40E10.2					Y39A1A.11
C16C10.7		F45E4.4	F39C12.4	F43C11.8			Y43E12A.2	ZC581.1						Y34D9A.4					F36H9.3
C16C10.8		4R79.2	T07D4.5	M88.2			Y43F8B.2	ZK121.1						F42G8.11					C10F3.2
C34C12.5		AC3.5	F49D11.10	T10E10.2			Y43F8C.6	ZK616.3						Y66H1B.4					C45B11.3
C56G7.1		B0272.4	F34D10.9	T10E10.1			Y43F8C.7	ZK697.8						T05E11.4					T11F9.11
D2013.9		B0331.2	K05F1.5	T10E10.6			Y44A6D.5	C07G1.8						F43G6.6					F35B12.2
E02H1.2		B0393.5	K12H4.2	Y47D3A.12			Y46G5A.1							Y50D4C.4					R11D1.11
E02H1.3		B0399.1	R05D3.1	Y47G6A.22			Y47D3B.11							C05E4.3					F09E10.3
E02H1.5		B0491.3	R07C3.4	ZC455.4			Y48A6B.9							C05E4.1					T25G12.7
F10B5.1		C01H6.2	R119.3	ZC455.6			Y48C3A.8							C03G6.19					F49E8.5
F10B5.2		C01H6.6	SSSD1.1	ZK678.5			Y48C3A.18							F20D6.4					C04G2.6
F10B5.5		C03C10.4	T07A9.13	C53D6.2			Y48E1C.1							DY3.7					T26A5.9
F10B5.6		C04G2.8	T08H10.1	F39H12.4			Y49E10.24							F35D2.5					C25F6.2
F19C6.1		C05C10.1	T09B4.6	H27M09.4			Y54E2A.2							K02E10.8					C39E9.14
F26C11.2		C05C10.4	T19C3.5	W06H12.1			Y54E2A.4							R119.6					F43G6.1
F33H1.2		C06A1.6	T26A5.8	Y49F6B.10			Y56A3A.22							ZK1320.12					ZK593.5
F42A8.2		C06B3.3	W02D3.1	Y54E10BL.2			Y57A10A.19							T12D8.7					C28H8.12
F45H7.6		C07A4.1	W02H5.5	Y65B4A.7			Y75B8A.4							F48D6.1					B0035.14
F59E10.2		C08H9.1	W04B5.4	C09E7.7			Y76A2B.3							Y56A3A.4					B0035.2
M106.5		C15C6.3	W04B5.5	F26B1.4			Y80D3A.5							F12F6.5					C55B6.2
R03D7.1		C15C8.3	Y9D1A.2	T10E10.5			Y105C5B.15							F14D12.6					C56C10.13
R03D7.4		C25G4.4	Y37E3.4	Y77E11A.15			Y105C5B.29							T21G5.5					F11G11.7
R06F6.9		C27B7.7	Y37E11AM.3	B0336.5			Y105E8A.14							F13E6.6					F22B7.5
R07B1.1		C29F7.6	Y47G6A.14	F38E11.3			Y105E8A.19							T08H4.1					F38A5.13
T09B9.4		C30H6.7	Y48G8AL.10	W03G11.1			Y105E8A.23							ZK856.9					F39B2.10
T10B9.1		C30H6.8	Y48G8AL.15	Y39G10AR.2			Y116A8C.13							M01E11.7					F54D5.8
T10B9.10		C34C6.2	Y50D4C.6	C17D12.6			ZC302.2							Y39A3CL.2					K02G10.8
T10B9.2		C39B10.2	Y51H7C.4	ZK484.4			ZC410.3							F44G4.4					T03F6.2
T10B9.3		C41G6.1	Y51H7C.7	T14A8.1			ZK669.2							C05D11.2					T05C3.5
T10B9.5		C43C3.2	Y51H7C.9	ZK287.7			ZK792.4							F54D8.2					T15H9.7
T10B9.7		C45G3.1	Y55F3BL.1	F11A1.3			ZK1067.2							C44H4.5					T19B4.4
T10B9.8		C47A10.12	Y59C2A.1	T19E7.2			ZK1098.11							F58A4.8					T23B12.7
T15H9.7		C47E8.6	Y59H11AL.1	C10G6.1			ZK1251.1							Y75B8A.22					T24H10.3
T15H9.3		C47E12.2	Y66H1B.2	D1014.8			Y62E10A.11							C06G3.11					W03A5.7
T15H9.6		C47F8.3	Y66H1B.3	C35D10.14			B0238.10							DY3.1					Y47H9C.5
T19E10.1		C47F8.4	Y66H1B.5	C35D10.15			B0261.1							F42E11.4					Y54E10BL.4
ZC506.3		C47F8.5	Y69A2AR.17	C49H3.9			B0273.3							T20B3.2					Y63D3A.6
ZC506.4		C47F8.6	Y71G10AR.1	F27B3.5			B0303.9							W03F8.1					Y71F9B.16
ZK1128.4		C49F8.2	Y76B12C.6	Y74C9A.4			B0336.13							Y17G7B.7					F33H2.1
ZK1128.5		C52G5.2	Y92H12BM.1	F32A5.2			B0545.4							Y113G7A.6					C09G4.3
ZK1307.5		C53A5.5	Y108F1.4	F55A8.1			C01B4.9							F58A4.10					F15A8.5
ZK1307.6		C53A5.13	Y108G3AL.2	F40F11.2			C01F4.2							Y94H6A.6					T23F1.7
ZK1307.9		C53D6.7	ZC53.4	Y38E10A.5			C02D5.2							F29B9.6					C27C12.7
ZK1320.1		C54C8.3	ZC204.2	F28B3.5			C02D5.3							Y69H2.6					K02F2.1
ZK1321.3		C54C8.5	ZK54.1	Y48A6C.1			C02F5.6							F46E10.8					R11E3.8
ZK632.13		C54D10.1	ZK177.4	C05C8.9			C03H5.4							Y40G12A.2					F46E10.9
ZK675.2		D2023.5	ZK185.2	Y73B6BL.29			C04D8.1							Y40G12A.1					Y47D3B.10
ZK892.2		D2089.2	ZK652.2	C09E7.9			C05C8.5							H06I04.4					F22B7.10
ZK945.3		E03H4.3	ZK1127.7	ZK1290.3			C05C8.7							F46F11.4					R160.1
ZK945.8		E03H4.8	ZK1248.11	C29F3.2			C06A5.1							C26E6.8					Y39A1B.3
B0228.5		E03H4.11	ZK1290.5	F14B8.7			C09F5.2							Y48A5A.2					K04A8.6
B0412.2		E03H4.12	C17G1.8	K11D12.9			C09G4.2							F26C11.2					F15B10.2
B0495.2		F01D5.9	T28F3.3	K11B4.1			C11D9.1							ZK524.2					F53A2.5
B0495.8		F02E9.10	Y87G2A.19	C46A5.3			C15C7.1							ZK721.2					T12E12.4
C13B9.3		F07A5.3	R08B4.2	F47C10.6			C18A3.1							W02D3.9					B0464.1
C14F5.1		F07H5.9	F39C12.4	Y39B6A.16			C24G6.8							C38C3.5					F10C2.6
C14F5.5		F08G5.2	T07D4.5	Y73B6BL.34			C24G7.4							E03A3.6					F47G6.1
C17G10.1		F08H9.3	F49D11.10	R12B2.5			C25E10.12							F25C8.3					F54C1.5
C18A3.4		F11C1.3	F34D10.9	K10C3.3			C25H3.7							M03A1.1					ZK520.3
C18H9.3		F11E6.3		D2092.4			C26F1.2							Y37E11AR.6					C04C3.5
C18H9.7		F11F1.1		C09H6.1			C27D6.4							T22C8.8					M04C9.5
C23G10.3		F13G3.1		ZK337.2			C30G4.7							T22D2.1					F46F6.4
C28H8.1		F13H10.5		B0222.6			C34E10.11							F10E7.4					C02H7.1
C28H8.11		F14B4.1		C10H11.6			C34G6.5							R10E11.2					C27H5.7
C28H8.12		F14B6.6		ZC443.5			C37C3.12							Y38F2AL.4					C02C6.1
C28H8.4		F14E5.3		F10D2.6			C42C1.11							Y38F2AL.3					F15D3.1
C28H8.5		F14E5.4		F41F3.2			C42D8.4							C46C2.1					T11B7.4
C32D5.2		F14E5.6		C28G1.6			C43H6.1							F28F9.1					D2013.5
C32D5.3		F14H3.10		R11G1.6			C44B7.11							F54F2.2					ZK512.6
C32D5.5		F15D4.4		Y32G9A.8			C44E4.3							F42G4.3					K02A4.1
C32D5.6		F17B5.1		C35A5.2			C49H3.8							ZK546.13					C29F3.1
C32D5.9		F17C8.6		T22E7.1			C50F7.5							Y113G7B.18					F38H4.8
C45G9.7		F18A11.5		C49C8.5			C50F7.6							Y71H2B.6					R06F6.9
C56G2.15		F20C5.4		F35G12.12			C54A12.4							ZK970.3					F56B3.5
D2021.1		F20D1.4		F52C12.5			C56E6.5							Y111B2A.22					T05G5.6
EEED8.5		F21A3.7		F41H10.10			DC2.3							T24D1.4					F42A10.4
EEED8.7		F21A10.1		F43G6.11			E04F6.3							T20F10.1					C43F9.8
F21H12.6		F23B2.3		Y48A6A.1			F01F1.10							B0024.11					F16B3.1
F25B5.4		F23D12.5		T05A6.2			F10C5.2							B0024.15					C51E3.7
F25B5.5		F26A3.4		F57B1.4			F10E9.5							B0035.4					F55A8.2
F30H5.1		F26D2.3		B0281.4			F10E9.11							B0035.5					B0348.4
F45E1.6		F26E4.7		C03H5.1			F13H8.4							B0240.4					F28C1.2
F47D12.9		F27E5.1		C09E7.8			F21F3.7							B0250.9					C48A7.1
F58F12.1		F29D10.2		T25E12.9			F22H10.5							B0334.6					W08D2.1
K03H9.2		F30A10.4		W01A8.4			F23F1.1							B0464.6					F01D4.4
K10B2.4		F32B6.9		Y69H2.14			F23H11.1							B0513.2					M01D7.7
K10D2.1		F32F2.1		C41H7.7			F27C1.13							B0513.9					R07A4.1
K10D2.3		F32G8.4		F07A11.6			F29B9.5							C04H5.1					F28B12.2
K10D2.6		F32H5.1		2RSSE.1			F29G9.2							C05C10.6					C27D11.1
R07G3.1		F34H10.1		T05A1.3			F34D6.4							C06H2.2					Y53H1C.2
R07G3.8		F35G12.11		Y39G10AR.6			F42H10.2							C08B11.3					ZK1248.3
R144.2		F35H8.2		Y42G9A.6			F45E12.5							C08B11.6					Y54E2A.11
T10F2.2		F36A2.9		K10B2.3			F47E1.3							C08F8.1					T23D8.4
T19C3.4		F36H2.2		Y41C4A.16			F48B9.8							C08H9.3					R08D7.3
T28D9.10		F37D6.2		Y41C4A.19			F52E1.10							C09E9.1					B0511.10
B0491.1		F38H4.4		ZK1240.1			F53E2.1							C09G5.2					D2013.7
B0491.2		F40F8.5		ZK1240.2			F54D12.6							C10C5.3					F22B5.2
B0491.7		F40F9.5		ZK1240.3			F54E7.9							C10C5.4					C41D11.2
C06A1.1		F40G12.3		M01A8.2			F58B6.2							C10C5.5					Y74C10AR.1
C06A1.5		F44F1.3		C49A9.8			F59G1.4							C11E4.6					T16G1.11
C07E3.9		F45E10.2		C07G2.2			H24G06.1							C11G6.3					C47B2.5
C09H10.2		F45H11.1		Y37E11AR.5			H35B03.2							C11H1.3					Y82E9BR.15
C09H10.3		F47B10.7		F33D4.1			K02D10.1							C14C10.5					D2024.3
C14A4.1		F49C12.6		B0344.2			K04F10.1							C15C6.4					F38A6.2
C14A4.4		F52F12.4		ZK1037.10			K09F5.5							C15H11.8					Y80D3A.2
C14A4.5		F52F12.9		C25B8.4			K10C2.1							C16C10.4					T04A8.14
C44F1.3		F53B2.5		C53D5.2			K10F12.4							C17E4.6					K10D2.6
C47G2.2		F53B6.5		C18D1.4			M70.4							C17G1.7					K04H4.1
C47G2.4		F53C11.8		F01D4.9			R02C2.6							C18E9.10					F32D8.6
F09B9.2		F53H4.5		F09B9.5			R05C11.3							C24F3.4					ZK809.4
F13D12.2		F53H4.6		F29B9.9			R05D3.11							C24H11.9					K08C7.3
F13D12.4		F54C8.4		F49A5.9			R07E4.1							C25A1.6					F09B9.3
F13D12.6		F54D1.6		K08B4.3			R08F11.1							C26D10.3					C01G8.5
F13D12.7		F55A11.11		K08H2.9			R09F10.1							C26D10.4					F35A5.8
F18H3.3		F55H12.3		K11H3.7			R12E2.2							C26H9A.2					Y41E3.4
F22B5.10		F56H6.1		W03F8.2			R12E2.11							C27A7.5					T07A9.2
F22B5.2		F57A8.7		ZK632.14			T02G5.2							C27B7.4					T01D1.2
F38A3.1		F58G11.2		F22F7.6			T02G5.7							C27C12.2					H38K22.1
F38A3.2		F58G11.4		F52E1.2			T03G11.4							C33G3.4					F22B5.1
F38B2.4		F59B2.5		H23N18.1			T06A10.1							C34C12.4					C33D9.1
F43G6.1		F59C6.2		R05G6.9			T07F12.1							C36A4.4					F35H8.5
F44G4.4		F59D12.1		AC3.8			T08B2.8							C36B1.12					R09B3.1
F46G10.3		H21P03.2		F49A5.5			T08H4.3							C36F7.1					F12F3.1
F54C9.1		H25K10.1		T01G6.10			T10H10.3							C37E2.3					C49A1.4
F54C9.10		K01D12.11		T20B3.12			T12B3.1							C38D4.9					W06D12.3
F54C9.5		K01D12.12		T20B3.13			T13B5.3							C39E9.11					VZK822L.1
F54C9.6		K01D12.13		W01B6.5			T13C5.6							C44H4.4					F10D2.9
K01C8.10		K01D12.14		Y102A5B.1			T15B12.1							C47D12.8					K07A3.1
K01C8.6		K03H1.10		Y102A5B.2			T24D11.1							C47E12.3					C04F12.10
K01C8.7		K04D7.4		Y102A5B.3			T24H7.5							C47E12.4					F35D6.1
K01C8.9		K04G11.4		Y57A10B.1			T28F2.7							C48G7.3					T19C3.8
K12D12.2		K07C5.3		Y70C5C.2			Y5H2B.5							C50B6.7					F43G9.6
K12D12.3		K07F5.12		C09G5.6			Y9C12A.1							C50B8.1					T01C3.7
M110.4		K08C9.7		F45C12.2			Y19D10A.12							C51E3.6					F36H1.1
M28.5		K08E4.2		Y73C8C.2			Y34B4A.4							C54G4.7					F31D4.3
R05H5.3		K08F4.3		F10D2.11			Y37E11B.3							C56G7.3					B0523.5
R05H5.5		K08F8.1		ZC239.17			Y38C9B.1							D1043.1					ZK783.4
R07E3.5		K08F9.1		Y20F4.2			Y40A1A.1							D2030.2					K08C7.2
R53.1		K08H10.6		Y37E3.13			Y40D12A.1							D2030.8					K08C7.5
T01E8.4		K09A9.1		C38D4.3			Y41D4A.5							D2030.9					Y39A1A.19
T05C12.3		K10D3.4		T05F1.6			Y43B11AR.3							D2045.7					H24K24.5
T05C12.7		K11D2.4		R09E10.9			Y47D9A.2							D2045.9					Y113G7A.8
T06D8.3		M02B1.3		Y41D4A.2			Y48G1BM.1							D2085.2					T08B2.9
T06D8.5		M03B6.2		Y4C6A.1			Y53G8AR.5							D2085.3					F22B5.9
T06D8.6		M18.2		C27A12.10			Y54F10AM.8							D2085.4					C26E6.5
T06D8.7		M110.3		F31F4.7			Y54F10BM.1							DH11.1					C54F6.14
T06D8.8		R03G8.4		F58A4.5			Y54H5A.2							E02H1.5					D1037.3
T09F3.2		R03G8.6		W07G1.3			Y55F3AR.2							E02H1.6					F52D10.3
T09F3.3		R06B9.2		W07G1.5			Y55F3BR.8							F01G10.1					H14A12.2
T21C12.2		R06B9.4		Y47G6A.21			Y61A9LA.10							F07A11.4					K12H6.3
T22C8.2		R07B1.3		C05D11.6			Y65B4A.1							F07A11.5					C10F3.6
T22C8.5		R07B5.8		H22K11.4			Y65B4BR.1							F07C6.4					ZK1248.14
T24F1.1		R07B7.4		ZK1240.9			Y67D2.3							F10G8.7					ZK1307.6
T24F1.2		R07B7.6		ZK377.1			Y67D2.7							F10G8.9					ZC482.1
T24F1.3		R07B7.8		R11E3.1			Y73B3A.3							F12F6.7					T24C12.2
W01C9.4		R07B7.9		Y56A3A.28			Y82E9BR.16							F13E6.1					Y40H4A.1
ZC373.7		R07E3.1		C56E6.6			Y92H12BL.4							F13G3.4					D2089.5
ZK970.2		R07E3.4		F13E6.4			Y94H6A.7							F14F11.1					M05D6.7
ZK970.3		R07E5.4		R11D1.10			Y97E10AL.1							F15D3.7					T19A5.2
ZK970.4		R09E10.5		Y73B6BL.2			Y119D3B.15							F15D4.3					F37B12.2
B0304.1		R11G10.2		K08H10.2			ZC53.6							F16A11.3					C06B3.8
B0416.5		R13H4.3		W07A12.5			ZC262.8							F16D3.4					M04G12.3
C09B8.6		R13H4.8		R05H10.6			ZC581.9							F17C11.7					T04D3.4
C14F11.1		R31.2		Y75B7AL.4			ZK180.1							F17H10.1					C46E1.2
C17G10.8		R74.5		T13H2.5			ZK563.5							F19B6.1					Y57G11C.10
C29H12.2		R107.4		C13D9.9			ZK616.2							F19H6.4					T12A7.1
C30B5.4		T01B7.8		C32C4.7			ZK652.6							F20D1.1					F56A11.1
C33F10.2		T01H10.1		F01D4.1			ZK993.1							F21D5.6					F28D1.10
C33F10.14		T01H10.2		F09G2.6			T12D8.10							F21D5.8					K02A11.1
C34D10.1		T01H10.3		F10D2.2			Y53H1A.5							F22D6.4					M04B2.3
C35B8.1		T01H10.5		F10D2.5			Y59E9AL.7							F22E10.5					C45G3.3
C35B8.3		T01H10.6		F29F11.2			D2021.2							F23B2.13					C06E1.4
C44B7.7		T01H10.7		F35H10.6			Y71G10AR.4							F25B3.1					B0280.12
C44B7.8		T01H10.8		T19H12.11			F58E6.12							F25D7.2					C12D12.2
C44B7.9		T02D1.6		F49A5.7										F25H2.4					C55B7.2
C56C10.10		T02E9.1		R07C3.1										F25H5.6					ZK688.8
C56C10.12		T02E9.3		T07H3.4										F25H8.2					Y116F11B.12
C56C10.3		T04A8.13		T20B3.15										F25H9.7					Y46H3A.6
C56C10.8		T05C12.5		T25E12.7										F26A3.2					Y45F10D.3
C56C10.9		T05F1.11		Y38E10A.4										F26H11.2					Y75B8A.9
D2021.8		T05G5.7		Y46H3A.7										F27C8.6					B0416.6
F09E5.1		T05G5.9		Y57E12AR.1										F28C6.4					M01F1.1
F09E5.3		T06D8.2		ZC328.2										F28H7.4					T15D6.2
F09E5.8		T07D4.1		R07C3.12										F29F11.3					T15D6.3
F10C1.2		T08D2.1		B0205.4										F30A10.10					C03E10.4
F10C1.7		T08D2.2		R13.4										F32A7.3					B0024.12
F10G7.1		T08D2.6		Y54E10A.2										F32A11.1					C26C6.2
F10G7.2		T08D2.8		C14A11.7										F32D8.4					F25H8.3
F10G7.8		T08G3.13		Y44E3B.2										F32H2.4					C34E10.3
F13H8.7		T09A5.8		Y46E12BL.1										F33A8.5					C34E10.2
F13H8.9		T09B9.3		Y71H2AM.3										F35B12.10					C34E10.1
F18C5.3		T09E11.1		F01D4.3										F35C11.4					F18G5.3
F26A1.14		T09E11.6		F01G10.10										F35G12.4					F13D12.7
F28B12.3		T09E11.9		C23G10.6										F35G12.7					F52A8.2
F59G1.5		T09E11.10		Y57G11A.4										F36F2.3					T09F3.3
F41C3.5		T09F5.1		C24H11.8										F37D6.1					K10B3.8
F45E12.1		T10H4.10		F39H12.3										F38B7.1					K10B3.7
F45E12.2		T10H4.11		C08B6.1										F39B2.1					F33H1.2
F48E3.3		T13H5.2		T11B7.3										F39H11.1					F59D12.4
F48E8.6		T15D6.5		T20B3.16										F40F9.10					F19C6.1
F55D10.2		T15D6.7		ZK863.9										F40F12.5					W02B3.2
F59A6.5		T16G12.1		F44A2.3										F42A8.3					ZC395.6
K05F1.3		T16G12.5		F52F12.1										F42F12.3					T10F2.1
K11G12.3		T19A6.4		Y48G10A.4										F43D2.1					R06A10.2
K11G12.5		T21B6.2		F46G10.1										F43G9.2					Y18D10A.5
R12C12.1		T21B10.5		Y51H4A.9										F44G3.2					F29F11.6
R12C12.6		T21C9.1		C24H11.5										F44G4.8					R107.7
T05A7.2		T22G5.1		Y66D12A.17										F45G2.3					T28A11.11
T10E10.7		T23F1.5		Y69H2.11										F45H11.5					D1053.1
T19C3.8		T23F6.1		Y69H2.12										F46C5.9					Y71F9AL.5
T24H7.2		T23G11.6		Y69H2.2										F47A4.3					Y46G5A.31
T24H7.3		T24H10.4		F49A5.3										F49C12.13					K04D7.3
W06B4.2		T26E3.7		K02D7.3										F52B5.3					T10G3.6
ZK1248.14		T27A8.3		T25D10.2										F52D10.2					C30H6.6
ZK1248.2		T27F6.1		C28G1.5										F53A2.7					F57A10.3
ZK1248.3		T28C6.7		C50B6.9										F53F8.1					W09D6.6
ZK546.14		T28F3.9		B0281.3										F53F8.5					Y48G8AL.11
B0334.4		VY35H6BL.1		C09G12.1										F54B11.5					ZC395.7
B0395.2		W01G7.4		C23F12.1										F54E12.2					C46A5.9
B0395.3		W03C9.6		F15D3.3										F55A11.1					C53A5.3
B0457.1		W05B2.2		F21C3.2										F55C5.7					C26D10.2
C01F6.5		W05H5.3		T15D6.4										F56G4.4					W06D4.1
C07G2.3		W06A7.4		C18G1.3										F58B3.4					K02E10.2
C09G9.6		W09C5.9		C06B8.3										F59F4.2					Y73B6BL.9
C09H10.6		W09G3.6		C54D10.10										H03A11.1					F22F1.1
C10C5.3		W09H1.3		Y57G11B.97										H27A22.1					C18G1.5
C26D10.1		Y6B3B.9		F36H1.3										H37N21.1					B0414.3
C26D10.2		Y7A9A.1		Y71A12B.4										K01D12.6					F59A7.4
C27B7.1		Y11D7A.3		C54C8.2										K01G5.1					F28B3.7
C27B7.8		Y17G7B.1		Y20F4.3										K01G5.8					F15G9.4
C29F4.1		Y18D10A.1		C14B9.6										K01G5.9					ZK1127.11
C34C6.4		Y18D10A.2		W06E11.7										K02C4.3					T10C6.13
C34C6.5		Y32F6B.3		C09E7.5										K02D3.2					T10C6.12
C34C6.6		Y37A1A.2		F49A5.4										K04B12.3					T10C6.11
C34C12.8		Y37A1A.3												K04D7.2					F45F2.13
C34E11.1		Y38E10A.8												K05C4.2					F45F2.4
C36A4.5		Y38F1A.8												K07A1.3					F45F2.12
C36A4.9		Y39B6A.22												K07C5.8					ZK131.3
C53B4.5		Y39B6A.23												K07F5.16					ZK131.5
D1046.1		Y39B6A.24												K07G5.1					ZK131.6
D1046.3		Y39B6A.27												K07G5.3					ZK131.7
D1053.1		Y39B6A.29												K08E7.8					ZK131.9
D2085.3		Y39G8B.5												K08F4.2					ZK131.10
D2085.6		Y40B1A.3												K09A9.4					K06C4.5
D2089.1		Y40H7A.10												K09A11.1					K06C4.11
E03G2.4		Y41C4A.11												K09E4.4					K06C4.4
F01G4.2		Y41E3.3												K10C3.5					K06C4.3
F02C12.2		Y42A5A.1												K10H10.2					K06C4.12
F07A11.2		Y43D4A.5												K11D2.5					M163.3
F07A11.4		Y43D4A.6												M03C11.5					ZK131.2
F07A11.5		Y43F4B.3												M03C11.8					K06C4.13
F08B12.1		Y43F8B.3												M18.5					F35H10.11
F08B12.2		Y43F8C.14												M18.6					F35H10.1
F08G12.1		Y43F11A.5												M88.5					F17E9.10
F11A10.5		Y44A6E.1												M142.6					F17E9.13
F11C1.6		Y47D3A.23												R01H10.7					F17E9.9
F14E5.2		Y47D3B.6												R03D7.4					C50F4.13
F17H10.1		Y50E8A.6												R04F11.5					C50F4.5
F19H6.2		Y51H4A.4												R05H5.3					F08G2.3
F19H6.4		Y51H4A.25												R06C1.2					F08G2.2
F20C5.2		Y52B11A.4												R06C7.5					F08G2.1
F21D5.1		Y53F4B.9												R06F6.4					B0035.10
F21D5.2		Y54E2A.1												R07B7.5					B0035.7
F21D5.4		Y54E2A.9												R08D7.2					B0035.8
F21D5.6		Y56A3A.16												R08D7.4					F07B7.5
F21D5.8		Y57A10A.13												R08D7.6					F07B7.10
T10C6.14		Y57A10A.20												R09B3.2					F07B7.4
F45F2.3		Y57A10A.31												R09B3.3					F07B7.3
ZK131.4		Y57G11C.2												R10D12.13					F07B7.11
ZK131.8		Y57G11C.9												R11A8.7					F54E12.1
K06C4.10		Y57G11C.36												R11D1.9					F54E12.5
ZK131.1		Y57G11C.49												R17.2					F54E12.4
K06C4.2		Y59A8B.13												R107.2					F55G1.2
F17E9.12		Y59A8B.19												T01C1.2					F55G1.10
C50F4.7		Y60A3A.8												T01D3.2					F55G1.3
K03A1.6		Y69E1A.5												T01E8.6					F22B3.2
B0035.9		Y71A12B.10												T01G1.3					H02I12.7
F07B7.9		Y71A12C.2												T01H3.2					H02I12.6
F54E12.3		Y73F8A.30												T01H8.2					T23D8.6
F55G1.11		Y79H2A.4												T02C12.2					C43H6.8
F22B3.1		Y80D3A.3												T03D8.2					C32F10.5
T23D8.5		Y87G2A.2												T03D8.3					T20B12.8
T10C6.13		Y105C5B.3												T03D8.6					R13H4.4
F45F2.13		Y105C5B.16												T04A8.5					K05C4.6
ZK131.3		Y105E8B.7												T04A8.6					E04A4.4
ZK131.7		Y113G7B.14												T04A8.10					T21C12.2
K06C4.5		Y116A8B.5												T05D4.1					F42A6.7
ZK131.2		ZC84.1												T05H10.7					F58D5.1
K06C4.13		ZC84.6												T06D8.5					T11G6.1
F17E9.10		ZK265.6												T06D8.6					B0285.5
F08G2.3		ZK384.3												T07A5.1					F26D10.3
B0035.10		ZK550.5												T07C4.1					C15H9.6
F07B7.5		ZK643.3												T07C4.11					F43E2.8
F54E12.1		ZK669.3												T07C12.9					C37H5.8
F55G1.2		ZK930.2												T07C12.12					Y22D7AL.5
F22B3.2		ZK938.4												T07G12.2					F08B4.6
F22B3.4		ZK1073.1												T07G12.5					C34F6.4
F27C8.1		ZK1128.7												T08A11.1					Y34B4A.3
F27C8.6		ZK1225.2												T08D10.1					F29D10.4
F28C6.3		ZK1251.3												T08G11.4					F36D4.3
F28C6.6		Y18D10A.22												T09A5.9					T02C12.1
F28C6.7		B0213.10												T09B9.1					T10H10.1
F35C11.4		B0213.11												T09B9.4					F56A6.2
F35G12.8		B0213.12												T10B10.2					Y66H1A.6
F38E11.1		B0213.14												T12D8.1					H26D21.1
F38E11.2		B0213.15												T12G3.5					C09G4.1
F41E7.1		B0213.16												T13F2.2					K02G10.6
F42E11.2		B0238.9												T13H5.5					C56C10.8
F42E11.4		B0303.4												T19B10.3					Y39G10AR.13
F42F12.3		B0303.11												T19B10.6					B0348.6
F44G4.8		B0554.5												T21C9.4					C05D9.5
F46C5.8		B0554.7												T22C1.6					T05G5.10
F47B10.1		BE0003N10.3												T22C8.2					F54C9.1
F47B10.2		C01B10.3												T23B5.4					K07A1.8
F49C12.8		C01B12.2												T23G5.6					T04G9.3
F49C12.12		C01C10.3												T23G11.4					F32E10.4
F49E12.1		C02B8.6												T25E12.5					F28B3.8
F49E12.9		C02B10.5												T25G3.1					R06A4.4
F49E12.10		C02H6.1												T27E9.2					C53D5.6
F52D10.2		C03F11.1												T28D6.4					ZK742.1
F52D10.3		C03F11.2												T28D6.7					C49H3.10
F52H3.1		C03F11.3												T28F3.6					F54G8.3
F52H3.2		C03G6.14												T28H10.2					F57B9.6
F52H3.5		C03G6.15												VW06B3R.1					C09B8.1
F54D5.7		C04C3.2												W01A8.2					C41C4.4
F54D5.8		C04E12.11												W01D2.5					R11A8.6
F54F7.1		C04G6.7												W02A11.3					C25A1.7
F58G6.1		C04G6.10												W02D9.3					F42G8.12
F59A2.6		C05D9.3												W04D2.5					F37A4.8
F59B8.2		C06A6.5												W07A12.4					B0478.1
F59F3.1		C06G4.5												W08E3.2					K03D10.1
F59F5.6		C07D10.2												W09C5.8					F08F8.3
K01A11.2		C09F5.3												W09G3.2					T02G5.8
K01H12.1		C10G11.9												W09G3.8					C47D12.7
K01H12.2		C11D2.2												Y6B3B.11					T27E9.4
K02A4.1		C12D12.5												Y17G7B.11					ZK909.2
K02A4.2		C14E2.2												Y17G7B.12					R07E4.6
K03H1.5		C16C8.18												Y17G7B.17					B0205.7
M7.1		C16D9.6												Y24F12A.1					C10C6.1
M03C11.1		C16H3.1												Y32B12A.3					T01G9.6
M03C11.2		C17A2.3												Y37H2A.1					T17E9.1
M03C11.4		C17C3.12												Y38H6C.19					C03C10.1
M03C11.5		C18B2.6												Y39A1A.3					F46F2.2
M03C11.7		C18E3.6												Y39A1A.8					B0302.1
M153.1		C23F12.2												Y39A1A.12					C30F8.4
M195.1		C23H3.9												Y39B6A.38					C18C4.10
R09A8.3		C23H5.7												Y39C12A.1					F56E3.3
R10E4.4		C24A3.1												Y39E4A.3					K11D9.1
R10E4.5		C24A8.1												Y39E4B.7					C33H5.4
R12H7.2		C24G7.1												Y41C4A.9					F20C5.2
R53.2		C24G7.2												Y42A5A.5					T01G1.1
R53.3		C25E10.3												Y43F4B.7					C06G3.2
R53.5		C25E10.4												Y43F8C.8					Y43F4B.6
R166.2		C25E10.5												Y45F10D.7					Y50D7A.6
R166.3		C25F6.4												Y45F10D.13					C25B8.1
R166.4		C25H3.11												Y47D3A.14					Y54G9A.3
T01B7.3		C26B9.6												Y47D3A.22					T02G5.9
T01B7.4		C27A2.4												Y47H9C.7					Y54G2A.25
T01B7.7		C27A2.5												Y48B6A.11					K08B4.1
T01H3.1		C31H2.4												Y48B6A.13					W03F8.5
T04F8.1		C32B5.7												Y48C3A.3					ZK353.6
T05A1.2		C32B5.13												Y48E1C.3					B0457.1
T05H10.7		C32E12.1												Y49A10A.1					W02D3.7
T08A11.2		C33C12.3												Y49E10.19					W02D3.5
T08D10.1		C33C12.8												Y51H1A.1					F58A3.1
T11B7.4		C33H5.6												Y51H1A.3					F13D12.2
T13H5.5		C34H3.1												Y51H4A.15					W09H1.6
T14G8.1		C35A11.4												Y53C10A.4					F01G12.5
T21B6.1		C35B1.5												Y53C12B.1					T19E10.1
T23G7.3		C37C3.7												Y54E5A.7					Y54E5B.3
T23G7.4		C41D11.7												Y54G9A.6					ZK792.6
T23G7.5		C43G2.4												Y54G11A.8					R06C7.10
T24B8.1		C44E4.7												Y55D9A.1					F38H4.9
T24B8.2		C45B2.6												Y56A3A.19					F52H3.1
T24H10.1		C46A5.1												Y56A3A.21					F26D11.11
T24H10.3		C46C11.2												Y56A3A.33					F26F12.7
T24H10.6		C47C12.4												Y57A10A.10					C10H11.9
T28C6.6		C49G7.8												Y57A10A.15					C01G8.9
T28C6.4		C50A2.4												Y57A10A.26					F57B9.2
W01B6.1		C50C3.5												Y57A10A.28					C05D11.12
W02B12.3		C50F2.8												Y57A10A.29					C29E4.8
W02B12.8		C54G7.1												Y57G11C.3					F33A8.1
W02B12.9		C56E6.2												Y59A8B.7					Y105E8B.1
W02B12.10		D1037.5												Y62E10A.2					C32D5.9
W03C9.3		D2096.1												Y62E10A.6					C29A12.3
W04G3.5		DC2.7												Y62E10A.10					K03E6.1
ZK455.1		E02D9.1												Y63D3A.7					C04F1.3
ZK455.3		E03E2.1												Y63D3A.8					F17E5.1
ZK507.6		F02E8.2												Y66D12A.7					Y54G11A.10
ZK512.2		F02G3.1												Y66D12A.23					ZK637.7
ZK792.5		F07C3.4												Y67A10A.8					ZC247.3
ZK792.6		F09C12.2												Y67H2A.2					C16B8.1
ZK809.2		F09C12.8												Y73F8A.24					K10B2.1
ZK1098.1		F09G2.5												Y105E8A.1					F02E9.2
B0286.3		F10E7.2												Y105E8A.8					K10G6.1
B0286.4		F10E7.3												Y105E8A.11					C32F10.2
B0286.5		F11C7.1												Y106G6H.15					C07H6.7
B0403.4		F11G11.9												Y111B2A.17					T27C4.4
B0412.3		F11G11.13												Y116A8C.9					C12C8.3
C02F12.7		F12A10.5												ZC434.4					Y73B6A.5
C03G5.1		F13D11.1												ZC434.8					K07A1.12
C04F6.3		F13D11.3												ZC434.9					R06C7.7
C04F6.4		F13H8.11												ZC506.1					C05B10.1
C06A6.3		F16B4.6												ZK512.2					T03F6.5
C06E4.3		F16H11.2												ZK512.4					W06F12.1
C06E4.6		F17E9.7												ZK512.5					DY3.2
C06E7.1		F17E9.8												ZK524.4					C48E7.3
C06E7.3		F18E3.7												ZK550.3					ZK973.10
C07A12.4		F18E9.5												ZK632.11					K09H9.6
C07H6.7		F18F11.3												ZK643.2					R13A5.12
C09G4.3		F18G5.4												ZK669.1					R10H10.1
C16A3.4		F19F10.1												ZK675.2					F29D11.1
C16A3.5		F19F10.5												ZK757.4					R74.1
C16A3.6		F20D6.9												ZK858.1					ZK524.3
C16A3.7		F20H11.5												ZK930.1					F40F8.9
C16A3.9		F21F3.1												ZK930.3					Y62E10A.12
C16A3.10		F21F8.2												ZK945.8					F32A5.7
C18B2.4		F21F8.4												ZK970.8					F28F8.3
C25B8.3		F22A3.5												ZK1067.4					Y71G12B.14
C26B2.1		F22E5.11												ZK1098.5					ZK593.7
C26B2.6		F22E5.12												ZK1098.7					Y73B6BL.32
C26B9.5		F22E5.13												ZK1128.4					Y37A1B.1
C27A2.2		F25B4.7												ZK1320.7					Y37A1B.2
C28C12.5		F26A10.2												B0025.4					F35G12.6
C33F10.12		F27D9.2												B0205.6					Y48C3A.7
C33H5.4		F27D9.7												B0207.6					R09B3.5
C33H5.7		F28A10.8												B0218.1					Y37E11AL.7
C33H5.8		F28A10.10												B0218.2					C09H6.3
C33H5.9		F28A12.1												B0218.8					C34B4.1
C33H5.12		F28A12.4												B0222.2					H21P03.1
C33H5.14		F30H5.3												B0222.3					F49E11.1
C33H5.17		F31D5.5												B0261.4					Y67D8C.10
C42D8.3		F32A5.3												B0280.9					Y17G7B.5
C42D8.8		F33G12.4												B0303.2					Y39G10AR.14
C44C1.4		F35A5.1												B0361.10					R10E4.4
C44C1.5		F35C8.1												B0416.1					ZK632.1
C48C5.1		F35C8.2												B0432.13					F32D1.10
C49H3.3		F35G8.1												B0495.2					Y69A2AR.30
C49H3.11		F36H12.11												B0511.6					F20H11.3
C50F7.4		F37C12.3												B0546.1					Y57E12AL.5
C50F7.10		F39G3.4												B0546.2					C44B11.3
C52B9.2		F39G3.5												C01B4.6					W10D5.1
C52B9.3		F40A3.5												C01C4.3					K08A8.1
C52B11.2		F40G9.10												C01F1.3					Y54E10BL.6
C52E12.3		F41H10.5												C01G5.6					C05D11.11
C54G7.2		F42G8.7												C02G6.1					ZC506.4
D1009.1		F42G9.8												C02G6.2					F10E9.6
D1009.2		F43C9.2												C04G6.4					R06B9.6
D1009.5		F43E2.3												C05C8.1					ZC504.4
D2024.2		F44E2.3												C05D11.8					PAR2.4
D2024.6		F46F5.13												C05D11.9					R07E4.4
D2024.7		F47C12.1												C06A6.4					F42G10.2
D2096.4		F47G3.2												C06G1.5					T04C9.4
D2096.8		F48C1.1												C06G3.8					T20B12.6
F01G12.1		F52E1.8												C07H6.2					K03H1.2
F01G12.5		F52F10.2												C09B8.4					C04H5.6
F10D7.2		F52G3.1												C10A4.1					EEED8.5
F10E7.5		F53B3.2												C10H11.8					K12C11.4
F10E7.7		F53F10.1												C13B9.4					F43C1.2
F10E7.8		F53H8.3												C13F10.2					ZC302.1
F10E7.9		F54A3.1												C13F10.5					F57C12.5
F11H8.3		F55A3.6												C13F10.7					F57C12.4
F14D12.2		F55A3.7												C14B9.2					F14F4.3
F14D12.4		F55E10.7												C14F11.2					F58B3.5
F16H11.1		F56A11.6												C15F1.1					Y41C4A.14
F16H11.3		F56B3.6												C15H9.7					F09E8.3
F16H11.4		F56C9.5												C16A3.1					Y47G6A.11
F18A1.5		F56F4.6												C16E9.2					R10E9.1
F19C7.2		F56F10.4												C17H11.6					Y110A7A.5
F20B6.2		F57B9.3												C17H12.9					H28G03.6
F20D12.2		F58H7.3												C23G10.7					F53A2.8
F20D12.3		F59A6.3												C23H3.3					T18D3.4
F20D12.4		F59A7.7												C24A1.2					K12F2.1
F22F1.1		F59D6.2												C24H12.4					F31F6.6
F26F4.11		F59D6.3												C25F6.7					K08E5.2
F27D9.1		H04M03.1												C25H3.3					F38E9.2
F27D9.5		H23L24.2												C25H3.4					C11D2.6
F30B5.1		H28G03.1												C25H3.14					C27F2.2
F32E10.1		H41C03.3												C26F1.7					F02E8.6
F33G12.3		K02E7.10												C27A2.1					C44C1.3
F35A5.8		K02E10.1												C27F2.4					C10G8.5
F35C8.5		K02G10.1												C27F2.8					F35C12.2
T10C6.12		K02G10.5												C28F5.4					C07A9.11
F45F2.4		K03A1.4												C28H8.1					W01B6.9
ZK131.6		K03E5.3												C29E4.7					W02G9.1
ZK131.10		K04C2.2												C29E4.10					Y38A8.1
K06C4.11		K05F1.6												C29E4.12					Y37H9A.6
K06C4.3		K07A3.3												C30C11.1					EEED8.8
F35H10.1		K07C6.2												C30C11.4					C43E11.7
F17E9.13		K07C6.3												C30F12.1					F13H10.2
F08G2.2		K07C6.4												C32D5.8					F45H11.2
B0035.7		K07C6.5												C32E8.5					T07C4.9
F07B7.10		K07C11.7												C32E12.2					T19A6.2
F07B7.3		K07E1.1												C33D12.6					C01H6.5
F54E12.5		K07E8.1												C34B2.6					C45E1.1
F55G1.10		K07H8.9												C34B2.10					C54F6.13
H02I12.7		W07G9.2												C34D4.4					F57C7.2
T23D8.6		K09D9.2												C34D10.2					Y18D10A.6
F35H10.7		K10B2.2												C34E10.5					ZK822.3
F38B6.5		K10B2.5												C35D10.5					F07F6.6
F41C6.1		K10C2.3												C35D10.12					T01C3.10
F41C6.5		M01H9.1												C35D10.17					C15H9.1
F41G4.1		M03D4.4												C36E6.2					K07F5.13
F42C5.8		M03D4.6												C39B5.6					T01G9.4
F46C8.2		M03E7.4												C41D11.3					K12D12.2
F46C8.6		M03E7.5												C43E11.2					Y41D4B.19
F46H5.4		M60.2												C43E11.3					T23H2.1
F46H6.1		M116.2												C44C1.2					Y37E3.15
F52C9.7		PAR2.3												C45G9.7					C03D6.4
F53B1.2		R02C2.1												C46C11.1					F10G8.3
F53B1.4		R02C2.2												C46H3.3					Y43F4B.4
F56B6.4		R02F11.4												C48E7.6					Y77E11A.13
F58A6.1		R03E9.3												C48E7.11					F22D6.3
K02B2.5		R04E5.8												C49H3.6					F25G6.6
K02E10.2		R07C3.3												C52E12.1					H15N14.2
K02G10.8		R08F11.6												C53D5.1					F20H11.2
K03A1.5		R09B5.4												C53D5.5					K01C8.9
K08A8.3		R12E2.10												C54E4.2					Y56A3A.1
K09C4.8		R13A5.4												C54E4.5					F53A2.4
K10C2.4		R13H9.1												C55F2.1					C09H10.3
M02D8.4		R151.4												C56G2.1					C15H11.3
R02E12.4		R151.8												C56G2.15					K04G7.3
R05F9.6		T01C8.4												CD4.3					C18E9.11
R05F9.10		T01D1.4												D1009.5					C06G8.2
R07E4.3		T02H6.9												D1069.3					K04E7.2
R07E4.6		T05B4.1												D2007.4					F59E10.1
R11F4.1		T05E8.3												D2024.7					T27B1.1
R11G1.3		T06A10.4												DC2.5					M02B7.3
T02G5.4		T07D3.5												E01A2.6					Y41G9A.1
T02G5.12		T07H6.1												E04F6.2					R31.3
T04G9.4		T09H2.1												EEED8.9					Y75B8A.12
T04G9.5		T10E9.9												F01F1.15					C44B12.2
T06C10.3		T10H9.3												F07E5.5					Y39A1C.2
T07H6.3		T12A2.8												F08B4.7					F48E8.5
T07H6.4		T13C5.4												F09G2.2					C17E4.5
T08A9.1		T14B4.9												F09G2.3					Y18D10A.13
T08H4.1		T14E8.1												F09G8.5					W03G9.6
T14B4.2		T17H7.1												F10C1.5					C52B9.7
T14B4.6		T19D7.7												F10G7.10					C09B8.7
T14G12.4		T20F7.3												F11D5.3					F49E8.3
T21D9.1		T21E3.1												F13H6.1					H39E23.1
T24C12.2		T22B7.4												F18A1.5					Y59A8B.14
ZK328.2		T22B7.7												F18A1.6					M117.2
ZK430.1		T22B11.2												F18A12.8					T26E3.3
ZK430.2		T22F7.3												F19C7.2					C15H11.7
ZK430.3		T23B3.3												F19C7.4					D1054.2
ZK430.7		T23C6.5												F20D6.11					Y110A7A.14
ZK430.8		T24D8.1												F20D12.2					C36B1.4
ZK682.4		T27A3.4												F22A3.1					F25H2.9
ZK1193.1		T27A10.7												F22D3.6					CD4.6
AC3.6		T28D9.3												F23C8.9					ZK945.2
AC3.7		VC5.2												F25B4.1					F54F2.1
B0024.1		W02B3.5												F25B4.6					ZK1058.2
B0024.2		W02B3.7												F25G6.8					C29F9.7
B0024.11		W03A5.4												F26D11.1					T21D12.4
B0024.12		W03G1.5												F29A7.4					K08D12.1
B0024.13		W07B8.1												F29B9.2					Y38A8.2
B0035.1		W07B8.4												F29B9.10					T20F5.2
B0035.2		W07E6.3												F29C4.6					K05C4.1
B0035.3		W10C8.1												F30B5.7					C02F5.9
B0035.4		Y18H1A.10												F32A6.3					C10F3.5
B0035.5		Y19D10A.6												F32B5.1					C07G1.3
B0035.8		Y22D7AR.6												F32D1.1					C07A12.4
F54E12.4		Y34B4A.7												F32D1.9					H06O01.1
F55G1.3		Y34F4.3												F33D4.7					H42K12.1
H02I12.6		Y37B11A.1												F35C8.5					C27H5.1
B0035.11		Y37B11A.3												F35C8.7					K08E3.7
B0035.12		Y37E11AL.4												F35F10.11					F23H11.8
B0035.14		Y38A10A.6												F37C12.1					F46C3.1
B0564.3		Y38C1AB.1												F38A5.1					T28D6.9
C01H6.1		Y38C1AB.5												F38A5.2					Y119D3B.17
C01H6.7		Y39A3B.2												F38B6.4					Y37E3.9
C03A3.3		Y39D8A.1												F38E9.5					T24H7.1
C03D6.4		Y40D12A.2												F39H12.2					Y54F10BM.14
C03D6.8		Y44E3A.3												F40A3.3					F35G2.4
C04G2.7		Y47C4A.1												F40G9.1					Y18H1A.6
C05G5.1		Y48G1BL.1												F40G9.2					F57F5.5
C05G5.4		Y48G8AL.13												F42A6.6					E01H11.1
C06G8.1		Y50D7A.1												F42A6.9					F09E5.1
C06H2.3		Y50D7A.11												F42A10.3					Y73F8A.1
C08B6.7		Y51F10.5												F43E2.5					F31B12.1
C08B6.8		Y54E10BR.8												F44B9.8					T01E8.3
C08B6.9		Y54G2A.12												F44E7.2					R05G6.8
C08F8.1		Y55B1BR.3												F44E7.4					C04G6.3
C08F8.4		Y55F3BR.2												F46F11.9					C14B9.4
C11G6.3		Y55F3BR.6												F46H5.3					Y71F9B.7
C11H1.3		Y59H11AM.2												F48A11.5					K10F12.3
C12D8.1		Y59H11AM.3												F52C9.1					F45E4.2
C12D8.8		Y61A9LA.1												F52C9.3					Y55F3AL.1
C12D8.10		Y64H9A.1												F52E1.13					Y71F9AL.18
C14C10.4		Y65B4A.2												F52H2.7					B0218.3
C14C10.5		Y69A2AR.32												F53A3.7					C44B7.8
C18E9.6		Y71D11A.1												F53B1.4					C44B7.9
C25G4.2		Y71H2AM.16												F53E10.6					C54G10.3
C26C6.2		Y71H2AR.2												F53H1.1					T02D1.5
C26C6.6		Y73B3A.1												F54A3.5					ZK256.1
C27C12.7		Y73B3A.18												F54A5.3					H12C20.2
C28A5.4		Y73B3A.21												F54D7.3					Y76A2B.1
C32C4.2		Y73B6BL.12												F54F2.7					Y75B8A.30
C33A12.6		Y73B6BL.26												F55A3.1					F55A12.3
C36B1.4		Y73B6BL.38												F55F8.9					Y48G9A.8
C36B1.5		Y76B12C.1												F55F10.1					VF11C1L.1
C36B1.7		Y77E11A.2												F56F10.1					C15F1.4
C39E9.2		Y92H12A.3												F56F11.3					T14G10.1
C39E9.3		Y97E10AR.2												F56H1.5					F44C4.5
C39E9.4		Y104H12BL.1												F57B10.6					C07G1.5
C39E9.5		Y104H12D.3												F58H7.2					C34G6.7
C39E9.6		Y108F1.1												F59A3.1					F35B3.5
C39E9.9		Y119D3B.12												F59E12.10					F55A12.9
C39E9.10		ZC155.4												F59E12.11					F59B10.1
C39E9.13		ZC178.1												H14A12.3					K11D12.2
C41C4.8		ZC190.4												H14N18.4					T16G1.10
C44C10.1		ZC239.2												H20J04.4					D2030.6
C44H9.1		ZC239.3												H20J04.5					C01G5.2
C45B11.3		ZC239.6												H27M09.1					F58A4.4
C47D12.6		ZC317.1												H32C10.3					W02D9.1
C47E8.5		ZC449.3												H34C03.2					F45H7.4
C47E8.7		ZC449.5												H43I07.2					T19D2.2
C47E12.1		ZK6.6												K01A2.1					R166.4
C47E12.5		ZK6.8												K02B2.1					F22D6.5
C47E12.8		ZK430.5												K02D7.1					C50C3.6
C50F4.5		ZK563.6												K02H8.1					W07E6.4
C50F4.12		F43C1.7												K03E6.7					T27F6.5
C50F4.13		Y73B6BL.42												K05B2.2					C34C6.6
C54C6.1		C24A8.6												K06A1.1					F08B12.2
C54G4.7		C08B6.14												K06B9.2					F32A5.6
C54G4.8		ZK867.1												K06H7.3					F54F2.8
C54G10.3		T04A8.4												K06H7.9					Y113G7B.23
D1054.2		C06A1.7												K07C11.9					F01G4.1
D1054.3		F28E10.5												K07D4.7					F29B9.4
D1054.8		ZK563.7												K08D12.2					M03F8.2
D1054.14		C27A2.7												K08D12.3					D2089.4
D1054.15		Y69A2AL.2												K08F11.5					ZK675.1
D1081.8		Y45G5AL.2												K09H11.7					Y110A2AL.8
E02H4.1		T23F2.1												K10C2.4					C48D5.2
F01G4.1		F47D12.10												K10C9.3					F59G1.5
F07H5.2		Y94H6A.11												K10D2.2					C09D8.1
F08G5.4		B0280.17												K11H12.1					W06H3.2
F09E8.2		T22F3.12												K12H4.7					T14G10.2
F11A3.2		Y71H2AM.25												PAR2.1					T20G5.5
F12F6.6		F55C5.11												R01B10.4					ZK994.3
F12F6.7		T09E11.12												R02D3.1					K09C8.5
F13B10.2		Y49E10.29												R02D3.2					D2023.2
F13B12.1		C45B11.6												R02F2.2					D2085.1
F14B4.2		Y59A8B.26												R04B3.2					C39F7.4
F14B4.3		ZK384.6												R05F9.6					C18A3.6
F15A2.1		F54F7.10												R08E5.2					F26H9.6
F15H10.1														R11E3.2					T25G12.4
F15H10.2														R12B2.2					D1037.4
F17C11.3														R119.2					T23H2.5
F17C11.7														R144.2					F53G12.1
F17C11.9														R144.6					K09A9.2
F17C11.10														R144.7					Y92C3B.3
F18E2.2														R151.9					Y62E10A.9
F18E2.3														T01B11.2					T01B7.3
F19B6.2														T01C8.5					Y11D7A.4
F19B6.4														T02H6.11					Y45F3A.2
F21C3.3														T03F1.10					F43D9.2
F21C3.5														T05A12.4					W01H2.3
F22D6.2														T05B11.3					D2013.1
F22D6.3														T05C1.4					K03D3.10
F22D6.4														T05C3.2					Y43C5A.6
F22D6.5														T05H4.3					W06D4.6
F22D6.10														T06A4.1					K01G5.4
F23H12.2														T07F12.2					C26D10.1
F25B3.1														T08A9.1					R05D11.3
F52B5.3														T09A12.5					C27B7.8
F52B5.6														T09B4.8					C25D7.7
F25D1.1														T10B11.6					C44C11.1
F25D1.5														T12B3.3					F17C8.4
F25H8.1														T13G4.3					Y54F10AM.10
F25H8.2														T20B12.3					T23F6.4
F27D4.5														T20B12.7					ZK593.4
F28D1.1														T20D4.6					ZK287.5
F28D1.7														T20D4.7					F54E7.7
F28D1.10														T20F5.3					E03A3.2
F28H7.2														T21F4.1					C54G10.2
F29D10.4														T22D1.4					F58F6.4
F29D11.1														T23H2.3					C39E9.13
F29F11.1														T24C4.1					F11H8.1
F29F11.5														T24H7.3					C05B5.7
F32D8.6														T25G12.2					F16H9.1
F32G8.5														T26A5.4					B0336.4
F32G8.6														T26A5.5					T07D4.3
F33C8.3														T26A8.2					F46H6.1
F35B12.4														T27A1.5					Y51H4A.3
F35B12.6														T27A3.1					F08F3.3
F35G2.2														T27A3.2					K01G5.6
F35G2.4														T27F7.3					Y69A2AR.2
F36H1.1														W02B3.4					C32E8.7
F39B1.1														W02D3.4					Y42H9B.2
F40E10.2														W02D3.12					W06H8.1
F40E10.3														W02G9.3					F49E7.1
F40F8.1														W03A3.2					F18C12.2
F40F8.8														W03F11.6					C16C10.7
F40F8.9														W06B4.3					T13H5.7
F40F8.10														W06B11.1					K08D10.4
F40F9.2														W06E11.1					K08D10.3
F40F9.6														W08E12.7					R07E5.14
F40F11.1														W10C8.5					K02F3.11
F46B6.4														W10D9.4					Y47G6A.20
F46B6.7														W10D9.5					K04G7.10
F46B6.8														Y4C6B.5					T23G5.1
F47G9.1														Y9C9A.1					B0414.2
F49E11.5														Y23H5B.5					F26F4.3
F49E11.9														Y32H12A.2					Y116A8C.14
F49E11.10														Y34D9A.1					C12D8.11
F49E11.11														Y34D9A.6					F25H2.10
F52A8.5														Y37E3.1					Y37E3.7
F53B7.3														Y37E3.5					C42D4.8
F54B11.5														Y37E3.16					Y71F9AL.13
F54D1.3														Y37E11AL.8					B0250.1
F54G8.4														Y38F2AR.9					F13B10.2
F55A11.1														Y39G10AR.8					B0041.4
F55A11.2														Y39G10AR.18					F54C9.5
F55A11.3														Y39G10AR.20					R151.3
F55C10.2														Y39H10A.6					F53G12.10
F55C10.3														Y40B10A.2					Y24D9A.4
F57B7.3														Y40B10A.6					R13A5.8
F57C7.3														Y40B10A.7					F10B5.1
F58B3.5														Y40B10B.1					T22F3.4
F58B3.7														Y42H9AR.1					F07D10.1
K02A11.3														Y44E3A.6					C32E8.2
K04D7.1														Y50C1A.1					C04F12.4
K04D7.3														Y51H7C.11					K11H12.2
K04G2.6														Y53G8AR.6					M01F1.2
K06A4.5														Y53G8AR.7					Y48G8AL.8
K07C5.1														Y53G8AR.8					Y45F10D.12
K07C5.4														Y53G8AR.9					C09D4.5
K07C5.5														Y54E10A.7					E04A4.8
K07C5.6														Y54E10A.11					C14B9.7
K07F5.11														Y54E10BR.3					C27A2.2
K07G5.1														Y54F10BM.13					B0336.10
K07G5.2														Y54G2A.4					D1007.12
K07G5.3														Y54G2A.17					C03D6.8
K08C7.5														Y54G2A.29					F55D10.2
K08E4.1														Y54H5A.3					F52B5.6
K08E4.6														Y54H5A.4					F28C6.7
K08F4.1														Y55B1AL.2					C53H9.1
K08H2.6														Y55F3AM.12					Y106G6H.3
K10D3.3														Y55F3AR.1					W09C5.6
K12D12.1														Y57E12AM.1					T24B8.1
M05B5.4														Y61A9LA.8					F10E7.7
M05B5.5														Y65B4BR.8					C42C1.14
M18.1														Y66H1A.3					ZK652.4
M18.3														Y69A2AR.21					C54C6.1
M18.7														Y71F9B.6					C06B8.8
M117.2														Y71F9B.9					C09H10.2
M142.1														Y71G12B.1					Y48B6A.2
R04B5.5														Y71H2AM.2					C01B7.6
R04B5.6														Y71H2AM.7					T22D1.9
R05D11.3														Y71H2AM.10					C30C11.2
R05D11.4														Y71H2AR.1					F10G7.8
R06C7.5														Y71H2B.2					F57B9.10
R06C7.6														Y71H10A.1					F49C12.8
R06C7.10														Y73B6BL.30					R12E2.3
R07B7.5														Y73E7A.4					T06D8.8
R07B7.11														Y73E7A.6					B0205.3
R10E11.2														Y76B12C.2					K07D4.3
Y38F2AL.4														Y92H12A.5					ZK20.5
R10E11.8														Y97E10AR.6					F56F3.5
R10H10.1														Y97E10AR.7					C49H3.11
R10H10.6														Y102E9.2					C23G10.3
R11A8.2														Y110A7A.6					Y43B11AR.4
R11A8.4														Y110A7A.11					T05E11.1
R11A8.5														Y110A7A.16					Y71A12B.1
R11A8.6														Y110A7A.19					ZC434.2
R11A8.7														Y110A7A.20					F42C5.8
R11D1.8														ZC8.1					F40F8.10
T01G9.4														ZC123.3					D1007.6
T01G9.6														ZC155.3					F40F11.1
T05E11.1														ZC395.10					F54E7.2
T05E11.3														ZC416.6					C16A3.9
T05E11.4														ZC449.6					F37C12.9
T05E11.5														ZK177.8					F36A2.6
T06E4.4														ZK328.4					T01C3.6
T06E4.6														ZK381.5					T08B2.10
T06E8.1														ZK418.3					Y57G11C.16
T10B10.1														ZK686.2					T05F1.3
T11F9.9														ZK973.3					Y105E8A.16
T11F9.11														ZK973.11					F53A3.3
T11G6.3														ZK1127.4					F28D1.7
T12A7.3														F43C1.6					K02B2.5
T12G3.5														F54E2.4					F39B2.6
T14G10.1														C33H5.19					F56E10.4
T14G10.6														F53F10.8					B0412.4
T14G10.7														Y73E7A.9					C52E4.4
T19B10.6														T10F2.5					F29G9.5
T19B10.8														Y71H2AM.24					F23F12.6
T21C9.4														C36B1.14					F23F1.8
T21C9.12														Y108G3AL.7					F56H1.4
T22C1.10														Y19D10A.16					Y49E10.1
T25B9.4														M106.7					C18H9.7
T25B9.9														Y37A1B.17					F26F4.10
T26C5.3														C27H6.9					C34E11.1
T27F2.1														F45H11.6					Y111B2A.18
T28H10.1														C41G7.9					C33H5.12
W01B6.9														C08H9.16					D2089.1
W04D2.1																			C18D11.4
W04D2.5																			F28D9.1
W05E10.1																			R11G1.4
W08D2.6																			F21H11.2
W08D2.7																			ZK377.2
ZC116.2																			Y47D3B.7
ZC168.4																			K11D9.2
ZC434.2																			F18E2.3
ZC434.5																			T10H9.2
ZC434.8																			M01D7.2
ZC443.6																			D2013.8
ZC455.5																			T23G7.4
ZC518.1																			Y106G6H.7
ZK20.4																			Y113G7A.3
ZK20.5																			F12F6.6
ZK287.2																			ZC518.2
ZK287.5																			R03G5.2
ZK593.6																			F45D3.5
ZK593.7																			F10F2.1
ZK829.1																			W02D7.7
ZK829.4																			F55B12.3
ZK829.6																			F35H12.3
ZK856.8																			C14F5.5
ZK856.10																			C02D4.2
ZK856.11																			T26A5.7
ZK930.1																			C26E6.9
B0218.1																			H06I04.2
B0218.2																			C54H2.5
B0218.3																			W10G6.2
B0218.6																			F07H5.2
B0218.8																			R11A8.4
B0222.7																			F46G10.7
B0222.8																			F46G10.3
B0410.2																			T27F2.1
B0496.7																			F46A9.5
B0496.8																			F46A9.4
B0547.1																			M02A10.3
C01B7.4																			Y51A2D.19
C01B7.6																			F08B12.3
C01B10.8																			F40E10.4
C01F1.1																			R31.1
C01F1.2																			ZK370.2
C01F1.3																			Y47D3A.26
C01G5.2																			F47G4.7
C02C2.1																			Y69A2AR.4
C02G6.1																			Y48G8AL.6
C02H7.1																			F46B6.3
C07D8.5																			K12C11.2
C07G1.1																			Y71D11A.2
C12D5.7																			H21P03.3
C15H9.7																			CC4.3
C26F1.4																			Y49F6B.4
C26F1.7																			T10H9.4
C26F1.9																			T03F7.1
C27H5.7																			T08A9.3
C28H8.9																			Y38C1BA.2
C34D4.4																			Y116A8C.42
C43H6.3																			T28D9.10
C43H6.8																			C52E4.3
C47D2.2																			ZK652.1
C53B7.4																			Y49E10.15
C54D1.2																			Y71F9B.4
C54D1.4																			F31E8.2
C54H2.3																			C05D9.1
C54H2.5																			AC7.2
C55C3.1																			C15F1.7
D1005.1																			F10D11.1
D1005.3																			C08A9.1
D1014.1																			T28F12.3
EGAP7.1																			K10B3.10
F02E8.1																			F47G6.4
F02E8.3																			ZC404.3
F02E8.5																			B0464.5
F07D10.1																			C27B7.1
F08B4.2																			F54C4.2
F11C7.4																			K08E4.1
F11G11.7																			D2096.4
F14H12.1																			Y110A2AL.14
F17E9.1																			R10E11.4
ZK131.5																			F29F11.1
ZK131.9																			T24D1.1
F35H10.11																			C52E12.3
F17E9.9																			ZK1307.5
F08G2.1																			Y92H12A.1
F20D6.3																			F49B2.5
F26F12.1																			W03B1.4
F31E8.4																			C47E12.1
F35D6.1																			F54C9.2
F36A4.10																			F30A10.5
F36D4.2																			F30A10.8
F42A9.2																			F28C6.6
F42G9.1																			K09C4.8
F42G9.5																			D1014.1
F43E2.2																			F34D6.3
F43E2.5																			T22B2.4
F43E2.8																			F39B2.4
F44C4.5																			K03A1.5
F48D6.1																			F26E4.1
F52E4.1																			B0336.9
F52E4.6																			F59F5.6
F55G1.4																			ZK1067.6
F55G1.5																			C54H2.1
F55G1.13																			R03E1.1
F58F9.7																			F55A11.2
F58G4.1																			W04A8.7
K03E6.4																			Y37E11B.4
K07C11.5																			F30F8.8
K07C11.9																			W09B6.2
K08D10.2																			F54F7.1
K08D10.3																			Y111B2A.16
K10B3.6																			C14A4.10
K10B3.7																			Y116A8C.36
K10B3.8																			ZK470.5
K10B3.9																			T24F1.1
K10B3.10																			F38H4.7
M02A10.2																			T13A10.11
R05G6.4																			F49E10.5
R05G6.5																			F33C8.1
R05G6.8																			F42A8.2
R08C7.2																			F09E5.15
R08C7.3																			K08B12.5
T01C8.5																			T27E9.1
T08G2.3																			F58G11.5
T12A2.1																			C45B11.1
T14F9.1																			F28F8.6
T14F9.3																			C25A1.3
T19A5.1																			C16C10.10
T19A5.2																			M01D7.4
T19D2.2																			F23B12.6
T19D7.4																			C01B7.4
T25G12.2																			F40F9.2
T25G12.4																			F08F1.7
T26A8.2																			E02H1.3
T26A8.4																			C14B1.4
T27A10.3																			ZK721.1
W03A3.1																			H38K22.3
W09B12.1																			B0563.4
Y38A8.1																			D1054.15
Y38A8.2																			F42A9.1
ZC8.1																			F36H1.2
ZC404.3																			ZK809.2
ZC404.9																			R09A8.3
ZC513.6																			H13N06.5
ZC513.8																			F10G7.1
ZK177.8																			W06D4.5
ZK180.3																			C01G6.6
ZK180.4																			F18E2.2
ZK381.1																			C05D11.3
ZK742.2																			F27D4.5
ZK1127.4																			D2013.10
ZK1127.10																			F36F2.5
B0041.3																			ZC84.2
B0041.4																			C02F4.2
B0281.5																			B0272.1
B0281.6																			T20B12.2
B0281.8																			F21H11.3
B0365.1																			Y47D3A.27
B0365.3																			Y63D3A.5
B0365.6																			ZK829.6
B0414.3																			Y39B6A.35
B0432.2																			Y43C5A.5
B0454.6																			Y66D12A.22
B0454.7																			F13B10.1
C01A2.5																			F25H2.1
C01B12.1																			C07A9.3
C01B12.3																			ZC395.3
C01B12.5																			M01A10.2
C01G5.8																			M01E5.5
C01G8.2																			Y56A3A.27
C01G8.5																			Y37A1B.13
C01G10.7																			B0545.1
C01G10.8																			LLC1.1
C01G10.9																			F57B10.7
C02C6.1																			F45G2.6
C03C11.2																			ZC376.5
C04A11.3																			R06B10.4
C04A11.4																			C47D12.6
C05C8.2																			F10G7.2
C05C8.6																			T23D8.2
C05D9.1																			F33C8.3
C05D9.5																			T14G10.6
C05E4.1																			F53G2.6
C05E4.3																			W03F9.5
C06B3.4																			C40H5.5
C06G3.2																			F10B5.4
C06G3.8																			K01D12.4
C06G3.9																			Y39B6A.19
C06G3.11																			Y92C3B.2
C08A9.1																			Y116A8C.35
C09D4.5																			C47E12.5
C09E9.1																			W02A11.4
C09E10.2																			C35B1.1
C10F3.2																			Y71G12B.15
C10F3.5																			D1022.1
C10G8.7																			R09B3.4
C10H11.3																			Y54G2A.31
C10H11.4																			Y87G2A.9
C10H11.5																			Y54E5B.4
C10H11.8																			R01H2.6
C10H11.9																			F40G9.3
C11E4.1																			F25H2.8
C11E4.2																			C08B11.7
C13C4.5																			ZK1010.1
C13D9.7																			K07B1.3
C13D9.8																			F39B2.2
C13F10.2																			F19B6.2
C13F10.4																			T05H10.5
C13F10.7																			T02C5.5
C15A11.1																			Y16B4A.1
C15A11.5																			B0273.4
C15A11.6																			F41C6.1
C15H9.1																			T10A3.1
C15H9.6																			C32E8.10
C15H11.3																			ZK1098.10
C15H11.4																			F27D9.1
C15H11.7																			F57H12.2
C15H11.8																			Y37D8A.23
C15H11.9																			JC8.10
C16A3.2																			B0564.10
C16H3.2																			ZK897.1
C17E4.5																			ZK637.8
C17E4.9																			C50C3.9
F46A9.6																			T19B4.7
C17G1.3																			B0350.2
C17G10.4																			F30H5.1
C23H3.4																			T20G5.6
C23H4.6																			T07A5.2
F55A12.9																			Y60A3A.1
C25A1.1																			ZC101.2
C25A1.4																			F45E10.1
C25A1.5																			F11C3.3
C25A1.8																			F55D12.4
C25A1.10																			W09C5.2
C25A1.11																			Y50E8A.4
C25A1.13																			T28F12.2
C25D7.6																			F56A8.7
C25D7.8																			K11C4.3
C27A7.1																			F55C7.7
C27A12.6																			C17D12.2
C27A12.7																			C01G10.11
C27H6.1																			C04F6.4
C29F3.1																			F10G7.3
C29F7.3																			C30A5.7
C31C9.2																			C46F11.1
C32E8.2																			C06A5.7
C32E8.3																			F14D12.2
C32E8.5																			K11D2.3
C32E8.8																			C30D11.1
C32F10.1																			C52E12.2
C32F10.5																			F53F10.4
C33A11.2																			C47E8.7
C33G3.4																			F09B9.2
C37E2.1																			R05D3.7
C37E2.2																			M142.1
C37E2.3																			C47G2.2
C37H5.3																			C13B4.2
C37H5.6																			C42D8.3
C37H5.8																			F56B6.4
C38C10.2																			F14F3.1
C41D11.3																			ZK1151.1
C41G7.2																			C35B8.2
C43E11.2																			T06G6.9
C43E11.6																			K07E3.8
C43E11.8																			R10E11.8
C43E11.9																			T01H3.1
C43E11.10																			C17H12.14
C43G2.2																			ZK970.4
C44B12.2																			F46F11.5
C44E4.4																			F20B6.2
C44E4.6																			F08B1.1
C44H4.5																			T20D3.7
C45H4.2																			B0025.1
C46H11.3																			F59G1.3
C48B6.2																			T21C9.2
C48E7.2																			Y87G2A.5
C48E7.6																			Y56A3A.32
C49F5.1																			F18C5.2
C49G7.11																			Y80D3A.1
C50B6.2																			C34E10.4
C50B6.4																			C07G1.4
C50B6.7																			R06C1.3
C50B8.1																			F02D8.3
C50B8.3																			K07G5.2
C50D2.2																			Y48B6A.3
C50D2.4																			K08F11.4
C50F2.3																			M03D4.1
C50H11.1																			EGAP1.3
C50H11.15																			Y79H2A.11
C51E3.6																			F22B5.7
C51E3.7																			C08B11.1
C52E4.3																			ZK546.1
C52E4.4																			Y71H2AM.23
C52E4.5																			C44C8.6
C53A5.3																			R05D3.4
C54C8.7																			Y65B4BR.4
C54F6.4																			R10E12.1
C54F6.14																			Y62F5A.1
C55B6.2																			T09A5.6
C55B7.4																			C55B7.9
C55B7.5																			Y104H12D.1
C55B7.9																			C24H11.6
D1007.6																			F32H2.2
D1007.12																			C47D12.1
D1065.1																			VC5.4
D2023.2																			Y111B2A.11
D2023.4																			ZK430.3
D2023.6																			C26C6.1
D2023.7																			T04A8.12
D2030.1																			C16A3.7
D2030.2																			F18C5.3
D2030.4																			T04D1.4
D2030.5																			B0379.4
D2030.6																			F41E6.6
D2030.9																			F09G8.2
E02A10.1																			W02D3.6
E02H9.5																			F08C6.3
F01D4.2																			B0024.9
F01D4.4																			B0024.13
F01G10.1																			B0024.14
F02C12.5																			B0035.1
F02E9.7																			B0035.3
F02E11.5																			B0035.11
F07A5.7																			B0035.12
F07B10.1																			B0035.16
F08B4.7																			B0240.2
F08B12.3																			B0250.5
F08F1.7																			B0272.2
F08F3.2																			B0272.3
F08F3.3																			B0285.1
F09E8.5																			B0285.4
F09G2.4																			B0334.3
F10C2.4																			B0334.4
F10C2.5																			B0334.5
F10D2.7																			B0365.1
F10D2.9																			B0393.2
F10D11.1																			B0395.2
F10G2.3																			B0395.3
F10G8.3																			B0464.2
F10G8.9																			B0464.9
F11C3.3																			B0491.1
F11G11.12																			B0491.7
F15C11.2																			B0513.5
F16D3.4																			B0564.1
F16F9.5																			BE10.2
F20D1.1																			C01A2.4
F20D1.6																			C01A2.5
F20D1.9																			C01G6.4
F20H11.3																			C01G10.7
F21D5.7																			C01G10.8
F21F3.3																			C01G10.9
F23B2.6																			C01G10.10
F23B12.5																			C01H6.7
F23B12.6																			C03A3.2
F23B12.7																			C03D6.5
F23B12.8																			C04A11.3
F23F1.5																			C04F12.8
F23F1.6																			C05C10.3
F23H11.3																			C05G5.4
F23H11.4																			C06A1.1
F23H11.9																			C06A1.5
F25B3.6																			C06H2.3
F25B4.1																			C06H2.4
F25B4.6																			C07A9.2
F25D7.1																			C07B5.4
F25D7.3																			C07E3.1
F25D7.4																			C07E3.2
F25G6.5																			C07E3.9
F25G6.6																			C08B6.7
F25G6.8																			C08B6.8
F25H2.2																			C08B11.8
F25H2.4																			C08E8.2
F25H2.5																			C08F8.2
F25H2.9																			C08F8.4
F25H2.10																			C08H9.2
F25H2.11																			C09H10.6
F25H2.12																			C10C6.6
F25H9.5																			C11H1.2
F25H9.6																			C11H1.7
F26A3.2																			C12D8.1
F26A3.7																			C13C4.4
F26B1.2																			C13C4.5
F26D10.3																			C13G3.3
F26E4.1																			C14A4.1
F26E4.9																			C14A4.3
F26E4.11																			C14A4.11
F26H9.2																			C14A4.14
F26H9.4																			C14B1.5
F26H9.5																			C14B1.10
F26H9.6																			C14H10.3
F27C1.6																			C15A7.2
F27C1.8																			C15C8.4
F27E11.1																			C15H11.9
F28C6.8																			C16C2.3
F28F8.2																			C16C2.4
F28F8.3																			C16C10.1
F28F8.6																			C16C10.2
F28H1.3																			C16C10.5
F29B9.2																			C16C10.6
F29B9.6																			C16C10.8
F29B9.10																			C16C10.11
F29G6.2																			C17E4.9
F29G9.3																			C18B12.2
F29G9.5																			C18B12.4
F30A10.1																			C18E9.2
F30A10.6																			C18E9.6
F30A10.8																			C23H4.6
F30A10.9																			C24F3.1
F32A7.4																			C24H11.7
F32A7.5																			C25A1.1
F32B6.8																			C25A1.4
F32D1.1																			C25A1.5
F32D1.3																			C25A1.13
F32D1.5																			C25D7.8
F32D1.9																			C25G4.2
F32D1.10																			C27A7.1
F32H2.2																			C27A7.3
F33D11.1																			C27H6.8
F33D11.3																			C29A12.4
F33D11.5																			C29E6.2
F33D11.10																			C29F7.3
F33D11.11																			C31C9.2
F33E2.6																			C31H5.6
F35F10.11																			C32A3.3
F35F10.12																			C33A11.2
F35H8.7																			C33A12.3
F36A2.2																			C33A12.7
F36A2.6																			C34B7.2
F36H5.6																			C34C6.4
F36H9.3																			C34C6.5
F38A5.1																			C34C12.3
F38A5.13																			C34C12.5
F38H4.9																			C34C12.8
F39G3.7																			C34F6.7
F40A3.3																			C34F6.8
F41B5.4																			C35A5.8
F41B5.7																			C35A5.9
F41E6.5																			C35C5.10
F41E6.9																			C36A4.9
F41E6.13																			C36B1.3
F42A9.1																			C36B1.5
F42D1.2																			C36B1.7
F42G2.5																			C36E8.1
F42G10.2																			C36E8.3
F42H11.2																			C36E8.4
F43G9.3																			C37E2.1
F43G9.5																			C38D4.5
F43G9.6																			C38H2.2
F43G9.10																			C39E9.10
F44C8.1																			C40H1.6
F44E7.4																			C41C4.7
F45E4.2																			C41C4.8
F45E4.9																			C44B9.1
F45F2.5																			C46F11.2
F45F2.6																			C46F11.4
F45F2.7																			C46F11.6
F45F2.12																			C47A4.1
K06C4.4																			C47B2.2
K06C4.12																			C47B2.6
F45H10.1																			C47B2.7
F45H10.2																			C47D12.2
F45H11.2																			C47E8.4
F46A9.4																			C47E12.7
F46A9.5																			C47G2.3
F46C5.9																			C47G2.4
F46F11.2																			C48B4.1
F46F11.3																			C49F5.1
F46F11.4																			C50B6.2
F46F11.5																			C50B8.3
F47B3.3																			C50F4.12
F47B8.10																			C50F4.14
F48A11.5																			C50H2.1
F49E8.4																			C52E4.5
F49E11.4																			C53A5.2
F49E11.6																			C53B4.3
F52E4.7																			C54C6.6
F52F12.2																			C54G4.1
F52H2.6																			C54G10.4
F53A2.7																			C55A6.2
F53A3.3																			C55A6.9
F53C11.3																			C55A6.10
F53E10.1																			C56A3.6
F53E10.6																			D1025.2
F53F4.3																			D1046.1
F53F4.10																			D1046.3
F53F10.4																			D1046.5
F53F10.5																			D1054.1
F53G12.1																			D1054.3
F53G12.7																			D1054.13
F53G12.10																			D1054.14
F54C1.2																			D1081.8
F54D8.1																			D2005.3
F54E12.2																			D2013.2
F55A4.5																			D2013.9
F55A12.8																			D2023.4
F55C5.4																			D2023.6
F55C5.5																			D2030.1
F55C5.6																			D2030.4
F55F8.2																			D2030.5
F55F8.4																			D2045.2
F55F8.5																			D2045.8
F55F8.9																			D2085.6
F56A3.2																			DY3.6
F56A3.3																			E02A10.1
F56D2.2																			E02H1.1
F56D2.5																			E02H1.2
F56F11.3																			E04D5.1
F57B1.3																			F01G4.3
F57B10.5																			F01G4.6
F57B10.6																			F02A9.4
F57B10.8																			F02E9.7
F57B10.10																			F02E9.9
F57B10.11																			F02H6.5
F57C9.1																			F07A11.2
F57F4.1																			F08A8.1
F58G11.1																			F08A8.3
F58G11.6																			F08A8.4
F59A3.3																			F08A10.1
F59A3.4																			F08B12.1
F59A3.6																			F08G12.1
F59A7.4																			F08G12.2
F59A7.8																			F09B12.2
F59A7.9																			F10B5.2
F59C6.4																			F10B5.5
F59C6.5																			F10B5.8
F59D6.7																			F10B5.9
F59E10.1																			F10C2.4
F59E10.3																			F10C2.5
F59E12.10																			F10F2.2
F59E12.12																			F10G8.6
F59F4.1																			F10G8.8
F59F4.2																			F11A3.2
H06O01.1																			F11A10.1
H14A12.2																			F11A10.3
K02B12.7																			F11A10.4
K02F6.8																			F11A10.5
K04A8.5																			F11A10.6
K04A8.10																			F11A10.7
K06A5.6																			F11C1.4
K07A1.8																			F11E6.1
K07A12.3																			F13B12.1
K07E8.7																			F13B12.6
K08B12.3																			F13D12.6
K08E7.8																			F13G3.5
K08E7.9																			F13G3.6
K08F9.2																			F13G3.7
K08F11.3																			F13G3.11
K08F11.5																			F13H10.3
K09A9.2																			F13H10.4
K09A9.3																			F14B4.3
K09A9.5																			F14E5.2
K09E9.2																			F14F3.3
K09F6.7																			F14F7.2
K09H11.3																			F14F7.3
K09H11.7																			F15C11.2
K10B4.6																			F15D3.6
K10G6.1																			F16A11.1
K11C4.4																			F16A11.2
K11D2.2																			F17C11.8
K11D12.2																			F17C11.9
K11H12.1																			F17C11.10
K11H12.2																			F17E5.2
K11H12.8																			F17H10.3
K12G11.1																			F18H3.1
M01D7.7																			F19H6.1
M01E5.2																			F20D1.2
M01E5.5																			F20D1.9
M01E11.1																			F21A3.2
M01E11.2																			F21A10.2
M01E11.6																			F21C3.3
M02B7.2																			F21C3.5
M02B7.4																			F21D5.1
M03F4.2																			F21D5.2
M03F4.7																			F21D5.5
M04B2.3																			F21D5.7
M04B2.4																			F21G4.1
M04F3.1																			F22B3.4
M04F3.4																			F22B5.10
M04G12.3																			F22B8.6
M163.3																			F22B8.7
M163.4																			F22D6.2
R06A10.4																			F22G12.5
R07H5.1																			F23B12.5
R07H5.8																			F23B12.7
R08E5.2																			F23H12.2
R08F11.3																			F25B3.3
R08H2.1																			F25B3.6
R09E12.3																			F25H2.2
R10A10.2																			F25H2.5
R10F2.5																			F25H2.6
R11A5.4																			F25H2.11
R11H6.2																			F25H2.12
R11H6.5																			F25H2.13
R186.1																			F25H8.1
R186.3																			F25H9.6
T01B11.2																			F26A3.1
T01B11.4																			F26A3.7
T01C3.6																			F26D10.11
T01C3.7																			F26E4.3
T01D3.5																			F26E4.10
T01G5.2																			F26E4.11
T01G6.1																			F26F2.7
T01H8.2																			F26H9.2
T03F1.1																			F26H9.4
T03F1.3																			F26H9.5
T04A8.14																			F27D4.1
T04A11.1																			F27D4.4
T04A11.4																			F27D4.7
T04A11.2																			F28C1.1
T04A11.5																			F28C1.3
T04C12.6																			F28C6.8
T04C12.4																			F28D1.1
T04C12.5																			F28D1.9
T04H1.2																			F28H6.3
T04H1.5																			F29C12.4
T05A10.5																			F29G6.2
T05B11.3																			F30A10.1
T05C3.5																			F30A10.3
T05E7.1																			F30A10.6
T05E7.3																			F30A10.9
T05F1.8																			F30F8.10
T05F1.3																			F31C3.3
T05H4.1																			F31C3.5
T05H4.3																			F31D4.1
T05H4.4																			F31D4.2
T05H4.5																			F32A7.4
T05H4.6																			F32B6.2
T06E6.1																			F32B6.3
T06G6.9																			F32B6.8
T07D3.4																			F32D8.12
T07D10.2																			F32D8.13
H16D19.1																			F32D8.14
T07D10.4																			F32H2.5
T07F8.4																			F33A8.4
T07G12.5																			F33A8.6
T08B1.3																			F33H2.2
T08B2.7																			F33H2.3
T08B2.9																			F33H2.5
T08G11.1																			F33H2.6
T09B4.1																			F34D10.2
T09B4.9																			F35G2.2
T10B9.4																			F35G12.1
T10H10.1																			F35G12.2
T13B5.4																			F36A2.2
T13F2.2																			F36A2.13
T13F2.8																			F36F2.4
T15B7.3																			F36F2.6
T15B7.4																			F36H2.1
T15B7.5																			F37A8.5
T19B4.3																			F37H8.5
T19B4.4																			F38A1.8
T19H12.1																			F38B2.4
T19H12.2																			F38E11.5
T19H12.9																			F39B1.1
T19H12.10																			F39B2.3
T20D4.6																			F39B2.7
T20D4.7																			F39B2.11
T20F5.2																			F39H2.3
T20F10.1																			F40E10.6
T21H3.3																			F40F8.1
T22B2.4																			F40F9.1
T22F3.4																			F40F9.6
T22G5.2																			F41E7.1
T23B12.2																			F41E7.2
T23B12.3																			F41E7.3
T23B12.6																			F42D1.2
T23B12.7																			F42E11.2
T23D8.1																			F43C1.1
T23D8.3																			F43G6.5
T23G11.4																			F43G9.1
T23H2.1																			F43G9.3
T23H2.5																			F43G9.5
T24D1.4																			F43G9.10
T25G3.4																			F43G9.12
T27A1.5																			F44A6.1
T27A3.1																			F44D12.4
T27A3.6																			F44D12.9
T27E9.1																			F44G4.1
T27E9.2																			F45E6.3
T28A11.13																			F45G2.4
T28C12.1																			F45G2.8
T28C12.2																			F45G2.10
T28F2.6																			F45H7.6
T28H10.3																			F46B6.4
T28H11.4																			F46B6.6
T28H11.5																			F46B6.7
W01A11.1																			F46B6.12
W01A11.2																			F46C5.8
W01A11.4																			F47B8.10
W02D3.2																			F47B10.1
W02D3.4																			F47B10.2
W02D3.5																			F47G9.1
W02D3.6																			F49C5.4
W02D3.7																			F49E2.1
W02D3.9																			F49E12.9
W02D7.7																			F49E12.10
W02D9.3																			F49H6.5
W03F9.9																			F52A8.5
W03F9.10																			F52A8.6
W03G9.4																			F52B5.1
W03G9.6																			F52B11.2
W05G11.3																			F52H3.2
W05G11.4																			F52H3.5
W05H7.3																			F53B7.3
W07B8.5																			F53C11.3
W08E3.1																			F53C11.7
W08E3.3																			F53E4.1
W08F4.3																			F53F4.3
W09B6.1																			F53F4.10
W09C3.4																			F53F4.14
W10D9.4																			F54B3.3
W10D9.5																			F54C8.1
Y48E1B.1																			F54C8.5
Y53C12A.4																			F54C8.7
Y53C12B.1																			F54C9.6
Y53C12B.2																			F54C9.9
Y53C12C.1																			F54D5.7
Y57G11C.11																			F54D5.11
Y57G11C.12																			F54D5.12
Y57G11C.13																			F54D5.14
Y57G11C.15																			F55B11.1
Y57G11C.16																			F55B12.4
Y57G11C.22																			F55C5.5
ZC239.5																			F55C5.8
ZC239.12																			F55D12.2
ZC239.16																			F55F3.1
ZC247.3																			F55F3.3
ZC250.2																			F55H2.2
ZC376.5																			F55H2.5
ZC376.6																			F56A8.1
ZC581.1																			F56G4.5
ZK154.7																			F56H6.5
ZK265.2																			F57A8.2
ZK836.1																			F57C2.5
ZK858.3																			F57G8.5
ZK863.2																			F58B3.6
ZK896.6																			F58B3.7
ZK896.7																			F58E10.3
ZK1010.1																			F58G6.1
ZK1053.5																			F58G11.1
ZK1240.5																			F58G11.6
ZK1240.6																			F58H1.1
ZK1240.8																			F59A2.3
ZK1290.12																			F59A2.4
ZK1307.8																			F59B2.3
C01G12.5																			F59B8.2
C04H5.1																			F59C6.4
C04H5.6																			F59C6.5
C07E3.2																			F59E10.3
C09G5.2																			F59F4.1
C09H6.3																			H02I12.8
C12D8.11																			H06O01.2
C13B4.2																			H08M01.2
C16C2.4																			H12D21.10
C30H6.1																			H13N06.4
C33A12.7																			H19N07.1
C34F6.2																			H19N07.2
C34F6.3																			H19N07.4
C34F6.7																			H28O16.1
C34F6.8																			H28O16.2
C47A10.1																			H37A05.1
CC4.3																			H38K22.2
D2085.4																			JC8.2
DY3.1																			JC8.4
DY3.2																			JC8.5
DY3.6																			K01A6.2
DY3.7																			K01A11.2
F11A5.12																			K01C8.7
F14F7.2																			K01G5.5
F14F7.3																			K01G5.10
F15D3.6																			K01H12.1
F15D3.7																			K01H12.2
F19H8.3																			K02B12.3
F21H7.10																			K02B12.7
F22B8.6																			K03D10.3
F25H2.13																			K03H1.5
F25H5.4																			K04D7.1
F31D4.2																			K04G2.1
F31D4.3																			K04G2.2
F37H8.5																			K04G2.5
F38A6.2																			K04G2.6
F39B2.1																			K05D4.4
F39B2.2																			K06A4.5
F39B2.3																			K07A1.9
F39B2.6																			K07A12.1
F39B2.10																			K07A12.4
F39B2.11																			K07C5.4
F42F12.4																			K07C5.5
F44G3.2																			K07C5.6
F45D3.5																			K07F5.15
F45G2.4																			K08E3.4
F45G2.8																			K08E3.5
F45G2.9																			K08E4.6
F45G2.10																			K08F4.1
F47A4.2																			K08F9.2
F49A5.2																			K08H10.4
F53A2.4																			K08H10.9
F53A2.5																			K09A9.3
F55B11.1																			K09A9.6
F56A8.1																			K09B11.9
F56A8.6																			K09E4.2
F56A8.7																			K09E4.3
F56H6.5																			K09E9.2
F56H6.6																			K10C8.1
F56H6.8																			K10C8.3
F57C2.5																			K10G9.3
H19J13.1																			K10H10.1
H19N07.4																			K11D2.2
K01G5.4																			K11E4.4
K01G5.5																			K11H3.1
K01G5.6																			K11H3.3
K01G5.8																			K12G11.1
K04G2.1																			K12G11.2
K05D4.4																			LLC1.3
K07A1.12																			M01E5.2
K10H10.1																			M01F1.3
K10H10.2																			M01F1.4
K10H10.3																			M01F1.5
K10H10.7																			M01F1.7
LLC1.1																			M01F1.9
M01B2.10																			M03C11.1
M28.7																			M03C11.2
R06B9.3																			M03C11.7
R06F6.4																			M04B2.2
R09B3.1																			M04B2.4
R09B3.2																			M05B5.4
R09B3.3																			M7.5
R09B3.4																			M18.3
R09B3.5																			M18.8
R17.2																			M28.5
R17.3																			M28.7
R74.1																			M106.3
T01G1.3																			M106.4
T02D1.5																			M153.1
T03E6.7																			M153.2
T03F6.1																			M176.2
T03F6.2																			R01H10.6
T03F6.3																			R03A10.3
T04D3.3																			R03A10.4
T05D4.1																			R03D7.1
T08A11.1																			R04B5.5
T10C6.5																			R04B5.6
T10C6.11																			R05D7.4
T10H4.4																			R05D11.4
T12D8.6																			R05D11.5
T12D8.7																			R05H5.5
T12D8.8																			R05H10.2
T19B10.11																			R05H10.5
T21B4.2																			R06A4.8
T21B10.7																			R06A4.9
T23G4.1																			R06C7.6
T25E12.5																			R06F6.8
T25E12.8																			R07B1.12
T25E12.10																			R07B7.11
T27F6.2																			R07E3.5
T27F6.5																			R07E5.1
T28D6.4																			R07E5.2
VF36H2L.1																			R07E5.3
VZC374L.1																			R07E5.10
W04A8.1																			R07E5.13
W06D4.4																			R07H5.2
W06D4.5																			R07H5.8
W06D12.3																			R08D7.1
W09D10.1																			R08D7.7
W09D10.3																			R10E4.5
W09D10.4																			R10E11.3
W09G3.2																			R10H10.6
W09H1.5																			R11.1
W09H1.6																			R11A5.4
Y17D7A.4																			R11A8.2
Y22F5A.3																			R11A8.5
Y32F6B.1																			R11H6.2
Y43F4A.1																			R11H6.5
Y43F4B.4																			R13H4.1
Y43F4B.5																			R53.1
Y43F4B.6																			R53.2
Y44F5A.1																			R53.5
Y45F10D.3																			R53.6
Y45F10D.4																			R74.6
Y45F10D.11																			R74.7
Y45F10D.12																			R166.2
Y48E1C.2																			R166.3
Y57G11A.2																			R166.5
ZK384.1																			R186.1
ZK384.2																			R186.3
ZK520.5																			R186.6
ZK550.2																			R186.7
ZK550.4																			T01B7.5
ZK858.6																			T01D3.5
B0212.1																			T01E8.4
B0273.4																			T01G9.2
B0546.1																			T01H8.1
C02B10.1																			T02C12.3
C02H7.3																			T03F6.1
C09G12.8																			T03F6.3
C17H12.1																			T04A8.7
C17H12.2																			T04A8.11
C17H12.9																			T04A11.2
C24D10.6																			T04A11.5
C30F12.2																			T04D3.3
C30F12.6																			T04F8.1
C30F12.7																			T04H1.2
C34B2.4																			T04H1.5
C34B2.5																			T05A10.5
C34B2.6																			T05C12.3
C34B2.7																			T05E11.3
C34B2.8																			T05E11.5
C34B2.10																			T05E11.6
C39F7.4																			T05F1.1
C42C1.4																			T05F1.8
C42C1.8																			T05G5.5
C49A9.7																			T05G5.8
C53A3.2																			T05H10.1
CD4.2																			T05H10.6
CD4.3																			T06C12.10
CD4.4																			T06D8.3
CD4.6																			T06D8.9
E04A4.5																			T06E6.1
E04A4.6																			T06E8.1
E04A4.7																			T07D4.2
F15B10.1																			T07D10.2
F15B10.2																			T07F10.4
F15E6.1																			T08A11.2
F37C4.6																			T08D2.7
F42G8.12																			T08G5.5
F44E7.2																			T08G11.1
F52C6.4																			T09A5.11
F54D7.3																			T09E8.3
F55A3.3																			T09F3.2
F56A11.5																			T10B9.1
F57H12.1																			T10B9.2
F57H12.2																			T10B9.4
F58F6.1																			T10B9.5
F58F6.2																			T10B9.8
F58F6.4																			T10C6.5
K02D10.5																			T10G3.5
K02F2.1																			T10H4.4
K02F2.2																			T11G6.2
K02F2.3																			T11G6.3
K02F2.6																			T11G6.4
T07A9.1																			T11G6.8
T07A9.8																			T12D8.3
T07A9.9																			T12D8.6
T09A12.2																			T12D8.8
T09A12.3																			T13H5.4
T22D1.9																			T13H5.8
T22D1.10																			T14D7.1
T28A11.11																			T14G8.3
W03F8.3																			T14G10.5
[truncated: 5,664 more rows]

## Sheet: C) Ensembl Compara
C. elegans gene	Human Ensembl Gene ID	% Identity (C. elegans to H. sapiens)	% Identity (H. sapiens to C. elegans)
T24D1.1	ENSG00000131873	36	33
T24D1.1	ENSG00000198108	37	30
F35C12.2	ENSG00000074621	42	22
F35C12.2	ENSG00000155886	42	38
F35C12.2	ENSG00000185052	29	27
F35C12.2	ENSG00000140090	29	29
F35C12.2	ENSG00000188467	27	32
Y18D10A.5	ENSG00000082701	70	58
Y18D10A.5	ENSG00000105723	66	50
F30F8.2	ENSG00000135423	40	39
F30F8.2	ENSG00000115419	41	35
C36B1.1	ENSG00000204291	19	16
C36B1.1	ENSG00000182871	20	13
C09D4.1	ENSG00000162769	36	38
C09D4.1	ENSG00000119686	35	39
B0207.4	ENSG00000178999	54	47
B0207.4	ENSG00000105146	52	51
B0207.4	ENSG00000087586	54	41
K09H9.2	ENSG00000136982	20	23
F47G6.1	ENSG00000134769	43	34
F47G6.1	ENSG00000138101	44	41
B0414.2	ENSG00000159216	27	17
B0414.2	ENSG00000020633	26	18
B0414.2	ENSG00000124813	27	14
Y52B11A.3	ENSG00000065615	26	28
Y47H9C.6	ENSG00000106144	17	5
Y47H9C.6	ENSG00000105141	23	13
Y47H9C.6	ENSG00000235505	1	2
Y47H9C.6	ENSG00000228146	20	11
Y47H9C.6	ENSG00000137752	13	4
Y47H9C.6	ENSG00000196954	12	4
Y47H9C.6	ENSG00000137757	13	4
C43H8.1	ENSG00000176261	43	37
C43H8.1	ENSG00000183432	38	35
F55H12.3	ENSG00000198719	4	20
F55H12.3	ENSG00000090932	4	20
F55H12.3	ENSG00000128917	4	20
F55F8.5	ENSG00000138442	28	30
C27A12.5	ENSG00000135638	36	26
C27A12.5	ENSG00000170370	35	29
F25H2.9	ENSG00000143106	61	63
ZK973.6	ENSG00000131018	12	12
ZK973.6	ENSG00000054654	11	14
Y105E8A.20	ENSG00000152428	43	38
Y71F9B.6	ENSG00000134508	18	15
Y71F9B.6	ENSG00000149679	18	20
ZK1151.1	ENSG00000178209	9	10
ZK1151.1	ENSG00000096696	5	9
ZK1151.1	ENSG00000118898	4	13
ZK1151.1	ENSG00000167880	5	12
ZK1151.1	ENSG00000214860	0	11
ZK1151.1	ENSG00000227184	0	8
F55A3.3	ENSG00000092201	47	46
C04F1.3	ENSG00000016082	27	35
C04F1.3	ENSG00000159556	26	33
T26E3.2	ENSG00000173566	28	32
ZK1225.2	ENSG00000124091	10	16
ZK1225.2	ENSG00000176928	14	14
ZK1225.2	ENSG00000111846	13	16
ZK1225.2	ENSG00000140297	15	16
ZK1225.2	ENSG00000187210	15	16
ZK1225.2	ENSG00000205318	11	14
F56G4.4	ENSG00000120688	19	24
D2005.3	ENSG00000105185	30	30
T22C1.3	ENSG00000101464	27	26
F46F11.9	ENSG00000153339	22	19
Y54E5A.7	ENSG00000141084	20	20
Y54E5A.7	ENSG00000010017	21	17
Y54E5A.7	ENSG00000167778	11	16
W10C8.5	ENSG00000104879	34	36
W10C8.5	ENSG00000166165	35	37
W10C8.5	ENSG00000223572	35	31
W10C8.5	ENSG00000237289	35	31
W10C8.5	ENSG00000131730	33	31
C04F12.9	ENSG00000171865	33	16
C01H6.2	ENSG00000165138	26	20
F13G3.11	ENSG00000172172	33	38
T23B3.4	ENSG00000163394	24	22
T23B3.4	ENSG00000110148	25	22
T23B3.4	ENSG00000148734	18	16
T23B3.4	ENSG00000056291	19	14
T23B3.4	ENSG00000121764	21	19
T23B3.4	ENSG00000137252	21	19
T23B3.4	ENSG00000186867	20	18
C01F4.2	ENSG00000047648	22	22
C01F4.2	ENSG00000147256	10	19
T03F1.3	ENSG00000102144	71	71
T03F1.3	ENSG00000170950	68	68
F45H11.2	ENSG00000129559	87	82
Y73E7A.3	ENSG00000196376	34	35
Y73E7A.3	ENSG00000110660	32	37
ZC308.1	ENSG00000164329	11	26
F33H2.2	ENSG00000176853	43	42
ZK909.3	ENSG00000184508	42	54
B0379.4	ENSG00000144677	27	48
B0379.4	ENSG00000144579	29	56
B0379.4	ENSG00000175215	28	49
T08G11.1	ENSG00000129003	28	24
T08G11.1	ENSG00000197969	28	28
Y110A7A.9	ENSG00000120008	28	23
F26H9.8	ENSG00000136731	35	31
F26H9.8	ENSG00000102595	35	32
CC4.3	ENSG00000122692	62	61
Y54E5A.1	ENSG00000168350	48	53
Y54E5A.1	ENSG00000143753	46	52
F29D10.2	ENSG00000196224	16	8
F29D10.2	ENSG00000241233	15	12
F29D10.2	ENSG00000241598	14	9
F29D10.2	ENSG00000185940	15	9
F29D10.2	ENSG00000204572	18	9
F29D10.2	ENSG00000205864	7	8
F29D10.2	ENSG00000204571	14	11
F29D10.2	ENSG00000244411	13	12
F29D10.2	ENSG00000205867	10	8
F29D10.2	ENSG00000205869	18	10
K02F2.3	ENSG00000189091	60	60
F36A2.9	ENSG00000163803	24	9
E01A2.10	ENSG00000105854	27	27
E01A2.10	ENSG00000005421	25	25
E01A2.10	ENSG00000105852	25	26
T27A3.4	ENSG00000167978	23	1
T27A3.4	ENSG00000117616	13	9
T27A3.4	ENSG00000159140	18	1
Y44E3A.2	ENSG00000087085	29	28
Y44E3A.2	ENSG00000114200	32	33
Y105E8A.23	ENSG00000099821	26	24
F26B1.2	ENSG00000165119	30	26
T10E9.7	ENSG00000213619	30	51
Y39G10AR.18	ENSG00000104885	27	14
F43G9.2	ENSG00000176018	24	16
F43G9.2	ENSG00000183060	21	14
Y47G6A.7	ENSG00000080189	31	35
R06C1.4	ENSG00000101811	47	6
R06C1.4	ENSG00000177613	47	6
T09E11.1	ENSG00000149541	33	28
T09E11.1	ENSG00000112309	32	28
T09E11.1	ENSG00000109956	36	30
F10G8.3	ENSG00000101146	51	52
C16C2.1	ENSG00000148704	37	14
C16C2.1	ENSG00000116035	39	18
F39B2.4	ENSG00000112282	18	21
K04F10.6	ENSG00000149016	14	6
K04F10.6	ENSG00000107951	14	8
F16D3.4	ENSG00000141556	25	26
K07A1.9	ENSG00000107669	37	35
Y34D9A.7	ENSG00000033030	22	13
W02D3.5	ENSG00000143320	45	44
W02D3.5	ENSG00000166426	40	39
W02D3.5	ENSG00000114113	35	35
W02D3.5	ENSG00000139194	28	28
W02D3.5	ENSG00000114115	33	22
W02D3.5	ENSG00000162444	31	18
W02D3.5	ENSG00000145384	30	31
R06C7.8	ENSG00000169679	14	13
F27D4.1	ENSG00000140374	61	60
H26D21.2	ENSG00000095002	31	28
T22H2.6	ENSG00000030582	24	14
Y95B8A.10	ENSG00000113231	31	27
Y95B8A.10	ENSG00000073417	30	27
C12C8.3	ENSG00000206557	26	34
Y71G12B.1	ENSG00000159259	31	27
Y18H1A.10	ENSG00000177602	26	14
B0414.5	ENSG00000214575	22	29
K04F10.2	ENSG00000047578	33	11
Y65B4BR.4	ENSG00000198373	54	50
Y65B4BR.4	ENSG00000123124	54	46
Y65B4BR.4	ENSG00000078747	52	46
R119.6	ENSG00000141384	22	13
R119.6	ENSG00000130699	22	10
K04F10.1	ENSG00000124788	36	12
T01A4.1	ENSG00000169418	31	37
T01A4.1	ENSG00000159899	31	38
H31G24.4	ENSG00000157456	26	22
H31G24.4	ENSG00000134057	26	20
ZK849.5	ENSG00000167995	21	14
ZK849.5	ENSG00000039987	25	20
ZK849.5	ENSG00000142959	25	21
ZK849.5	ENSG00000127325	24	15
Y54E10BR.8	ENSG00000165512	12	23
C41D11.9	ENSG00000184277	42	33
T19A6.4	ENSG00000164124	34	33
Y44E3A.6	ENSG00000038358	27	16
T23D8.2	ENSG00000135404	32	31
C54G4.1	ENSG00000100784	46	45
C54G4.1	ENSG00000162302	46	46
W04C9.1	ENSG00000150967	37	38
W04C9.1	ENSG00000204267	25	26
W04C9.1	ENSG00000168394	27	26
T04D3.4	ENSG00000123201	31	34
ZK973.1	ENSG00000068784	28	21
T28F2.7	ENSG00000023843	13	18
T28F2.7	ENSG00000110881	15	18
T28F2.7	ENSG00000108684	15	18
T28F2.7	ENSG00000213199	15	19
T28F2.7	ENSG00000072182	15	15
W02A11.3	ENSG00000157450	20	9
W02A11.3	ENSG00000141622	11	16
Y65B4A.3	ENSG00000176108	43	45
F21C3.5	ENSG00000204220	41	40
D2092.1	ENSG00000175471	28	25
D2092.1	ENSG00000140563	28	29
F15D3.7	ENSG00000138297	23	27
F15D3.7	ENSG00000204152	21	20
F30A10.6	ENSG00000211456	46	46
T05F1.11	ENSG00000167693	8	13
M05B5.5	ENSG00000196628	26	13
M05B5.5	ENSG00000140262	23	13
M05B5.5	ENSG00000071564	24	14
F55A12.9	ENSG00000183508	34	40
F55A12.9	ENSG00000112773	35	31
F55A12.9	ENSG00000158246	32	36
F55A12.9	ENSG00000174016	32	38
Y105E8A.10	ENSG00000070610	34	36
C53H9.1	ENSG00000131469	67	67
C53H9.1	ENSG00000213867	33	60
R06C1.3	ENSG00000132970	31	29
R06C1.3	ENSG00000158195	30	28
R06C1.3	ENSG00000112290	29	24
C34B2.7	ENSG00000073578	69	67
C34B2.7	ENSG00000232961	7	44
C34B2.7	ENSG00000185986	13	57
K03E5.3	ENSG00000123374	39	48
K03E5.3	ENSG00000108504	41	45
Y110A7A.16	ENSG00000070061	22	21
T08B2.5	ENSG00000182872	20	20
T08B2.5	ENSG00000003756	21	24
T08B2.5	ENSG00000004534	15	12
C55B7.1	ENSG00000152670	23	31
Y48G8AL.5	ENSG00000037474	38	31
C25A1.5	ENSG00000103089	41	34
Y71G12B.16	ENSG00000182175	24	18
Y71G12B.16	ENSG00000174136	23	17
Y71G12B.16	ENSG00000168509	21	17
F02E9.10	ENSG00000140395	14	22
F36A2.4	ENSG00000186795	8	14
B0261.4	ENSG00000136522	29	27
F58D5.1	ENSG00000125944	35	34
F58D5.1	ENSG00000135316	36	35
F58D5.1	ENSG00000151962	25	28
F58D5.1	ENSG00000163694	27	27
F58D5.1	ENSG00000148584	25	25
F58D5.1	ENSG00000183403	11	20
F53F10.3	ENSG00000143158	46	48
C31H5.3	ENSG00000175344	37	39
C31H5.3	ENSG00000166664	28	39
C36B1.7	ENSG00000228716	33	33
C36B1.7	ENSG00000178700	32	32
F46F11.2	ENSG00000231167	20	17
F46F11.2	ENSG00000065978	19	13
F46F11.2	ENSG00000060138	27	19
F46F11.2	ENSG00000006047	23	17
C47F8.5	ENSG00000172318	14	16
C47F8.5	ENSG00000162630	15	13
C47F8.5	ENSG00000235863	15	14
C47F8.5	ENSG00000169255	14	16
C47F8.5	ENSG00000183778	16	19
C24G7.1	ENSG00000023843	14	17
C24G7.1	ENSG00000110881	14	15
C24G7.1	ENSG00000108684	15	16
C24G7.1	ENSG00000213199	15	17
C24G7.1	ENSG00000072182	16	14
Y53C10A.9	ENSG00000154265	17	16
Y53C10A.9	ENSG00000154263	16	16
Y53C10A.9	ENSG00000141338	15	15
Y53C10A.9	ENSG00000154262	16	15
Y53C10A.9	ENSG00000154258	16	16
T15D6.3	ENSG00000124091	17	22
T15D6.3	ENSG00000176928	19	17
T15D6.3	ENSG00000111846	25	25
T15D6.3	ENSG00000140297	23	20
T15D6.3	ENSG00000187210	25	23
T15D6.3	ENSG00000205318	18	18
F46A9.3	ENSG00000186795	11	14
DY3.5	ENSG00000163207	1	2
F25H5.5	ENSG00000092853	25	14
K10C3.4	ENSG00000006042	19	31
F36A2.2	ENSG00000169718	33	37
E01A2.2	ENSG00000087087	42	34
K11D2.3	ENSG00000072958	75	72
K11D2.3	ENSG00000129354	69	69
Y54E5B.3	ENSG00000155868	27	29
ZK524.4	ENSG00000163788	28	37
M01E11.1	ENSG00000116237	34	35
F31C3.1	ENSG00000166794	64	60
Y65B4BR.1	ENSG00000163803	33	8
W02A11.1	ENSG00000166166	41	40
Y71F9B.9	ENSG00000165475	41	37
C01G8.5	ENSG00000147065	56	54
C01G8.5	ENSG00000092820	55	53
C01G8.5	ENSG00000137710	56	52
C06A5.3	ENSG00000164985	9	14
C06A5.3	ENSG00000167674	8	10
C06A5.3	ENSG00000166503	5	21
C06A5.3	ENSG00000143321	4	13
C06A5.3	ENSG00000112273	4	14
Y54E10A.11	ENSG00000198862	25	20
H06O01.1	ENSG00000167004	43	41
W03D8.8	ENSG00000119673	25	22
W03D8.8	ENSG00000184227	25	26
W03D8.8	ENSG00000177465	27	28
W03D8.8	ENSG00000205669	10	22
W03D8.8	ENSG00000136881	25	26
R05D11.1	ENSG00000137834	13	15
R05D11.1	ENSG00000101665	12	16
C55B7.8	ENSG00000138231	39	36
F43G9.5	ENSG00000167005	63	63
D2030.1	ENSG00000198162	44	37
D2030.1	ENSG00000117643	43	37
D2030.1	ENSG00000111885	45	37
R05D11.5	ENSG00000168701	31	30
K05C4.2	ENSG00000171135	31	32
C30F12.7	ENSG00000067829	54	51
C30F12.7	ENSG00000225477	7	25
Y63D3A.4	ENSG00000111802	27	27
F26H9.2	ENSG00000204138	22	16
F26H9.2	ENSG00000112419	23	18
F26H9.2	ENSG00000112137	21	22
F26H9.2	ENSG00000087495	19	17
D1037.3	ENSG00000167996	61	56
D1037.3	ENSG00000181867	57	40
D1037.3	ENSG00000087086	48	47
D1037.3	ENSG00000132446	48	45
D1037.3	ENSG00000234733	35	31
F36F2.1	ENSG00000174429	37	15
Y48G8AL.14	ENSG00000157823	72	72
Y48G8AL.14	ENSG00000177879	69	69
T25G3.3	ENSG00000169251	50	48
ZK858.7	ENSG00000089195	27	24
Y106G6H.3	ENSG00000156482	71	70
T22A3.2	ENSG00000109846	33	21
T22A3.2	ENSG00000160202	31	20
T22A3.2	ENSG00000004776	38	21
T22A3.2	ENSG00000106211	31	17
T22A3.2	ENSG00000152137	26	15
T22A3.2	ENSG00000170276	28	17
ZK265.6	ENSG00000048162	12	9
K07A1.10	ENSG00000179271	28	26
F26E4.3	ENSG00000137251	38	36
F26E4.3	ENSG00000142910	41	40
F25H2.12	ENSG00000143303	26	27
F25H2.12	ENSG00000127720	19	15
W01B11.2	ENSG00000155850	23	26
W01B11.2	ENSG00000174502	22	21
W01B11.2	ENSG00000135502	17	25
W01B11.2	ENSG00000145217	21	24
W01B11.2	ENSG00000112053	20	17
W01B11.2	ENSG00000147606	20	25
T03F1.10	ENSG00000011028	19	4
T03F1.10	ENSG00000183748	20	4
T03F1.10	ENSG00000120586	20	4
T03F1.10	ENSG00000153246	20	4
T03F1.10	ENSG00000054219	18	3
Y6B3B.5	ENSG00000104331	33	32
Y48G1BL.1	ENSG00000164975	17	13
F10G8.7	ENSG00000012061	27	22
Y47H9C.2	ENSG00000188706	32	35
Y47H9C.2	ENSG00000204160	34	35
Y47H9C.2	ENSG00000175048	34	28
Y71G12B.20	ENSG00000168758	24	18
Y71G12B.20	ENSG00000112902	20	12
Y71G12B.20	ENSG00000187764	24	18
Y71G12B.20	ENSG00000185033	21	16
Y71G12B.20	ENSG00000082684	21	12
Y71G12B.20	ENSG00000095539	22	17
Y71G12B.20	ENSG00000196189	21	18
Y71G12B.20	ENSG00000135622	21	18
Y105E8B.9	ENSG00000169919	37	36
Y105E8B.9	ENSG00000169325	9	33
Y105E8B.9	ENSG00000227762	7	50
Y105E8B.9	ENSG00000228332	7	47
Y105E8B.9	ENSG00000239730	9	22
Y105E8B.9	ENSG00000228315	3	43
Y105E8B.9	ENSG00000225753	3	16
Y105E8B.9	ENSG00000214802	3	16
Y105E8B.9	ENSG00000234029	3	41
Y105E8B.9	ENSG00000215158	2	16
Y105E8B.9	ENSG00000197370	3	19
Y105E8B.9	ENSG00000198014	3	18
Y105E8B.9	ENSG00000215630	3	19
Y105E8B.9	ENSG00000183666	4	15
Y105E8B.9	ENSG00000205570	3	16
Y105E8B.9	ENSG00000205575	3	16
Y105E8B.9	ENSG00000214801	3	16
Y105E8B.9	ENSG00000198237	3	16
Y105E8B.9	ENSG00000205561	3	16
Y105E8B.9	ENSG00000235558	3	16
Y105E8B.9	ENSG00000196302	3	16
F33D11.9	ENSG00000197858	21	23
C32F10.2	ENSG00000139687	14	15
Y37E3.11	ENSG00000185813	54	53
F53G12.3	ENSG00000140279	34	33
F53G12.3	ENSG00000137857	33	32
C01H6.9	ENSG00000177602	18	21
Y110A7A.4	ENSG00000176890	61	61
C41G7.2	ENSG00000237649	26	23
C41G7.2	ENSG00000167702	21	14
F55F8.9	ENSG00000141873	17	26
F33H2.6	ENSG00000176623	29	28
F22D6.12	ENSG00000124091	15	21
F22D6.12	ENSG00000176928	19	18
F22D6.12	ENSG00000111846	22	24
F22D6.12	ENSG00000140297	20	20
F22D6.12	ENSG00000187210	19	19
F22D6.12	ENSG00000205318	17	19
C43H8.2	ENSG00000179632	31	29
F28B3.1	ENSG00000066084	51	42
F28B3.1	ENSG00000160305	49	41
F28B3.1	ENSG00000151240	51	43
Y87G2A.11	ENSG00000032389	36	31
B0041.6	ENSG00000150787	52	50
F31C3.4	ENSG00000143570	27	27
F31C3.4	ENSG00000165794	20	21
Y73E7A.9	ENSG00000142784	32	26
Y73E7A.9	ENSG00000143164	22	13
Y73E7A.9	ENSG00000132716	19	18
Y73E7A.9	ENSG00000226372	17	16
T23D8.4	ENSG00000184110	43	42
T23D8.4	ENSG00000205609	43	42
T01G9.2	ENSG00000125149	34	34
T01H8.1	ENSG00000071242	54	59
T01H8.1	ENSG00000117676	54	59
T01H8.1	ENSG00000177189	55	60
T01H8.1	ENSG00000072133	51	56
C43E11.8	ENSG00000182473	23	20
T04D1.4	ENSG00000100888	23	29
T04D1.4	ENSG00000171316	25	25
T04D1.4	ENSG00000124177	23	25
T04D1.4	ENSG00000177200	25	26
T22C1.6	ENSG00000084652	28	17
T22C1.6	ENSG00000164440	29	14
T22C1.6	ENSG00000086712	26	16
T22C1.6	ENSG00000131002	8	15
F22G12.5	ENSG00000088387	21	25
F22G12.5	ENSG00000135905	20	23
F22G12.5	ENSG00000147251	21	24
E03H4.3	ENSG00000171155	14	14
M01A10.2	ENSG00000145087	32	33
M01A10.2	ENSG00000164506	32	33
C31H5.6	ENSG00000119673	24	21
C31H5.6	ENSG00000184227	24	24
C31H5.6	ENSG00000177465	25	25
C31H5.6	ENSG00000205669	9	20
C31H5.6	ENSG00000136881	25	26
C26C6.2	ENSG00000087258	82	82
F02E9.7	ENSG00000102575	27	35
Y54E10A.14	ENSG00000175193	37	29
C10H11.9	ENSG00000134318	36	31
C10H11.9	ENSG00000067900	35	30
T08B2.8	ENSG00000214026	27	23
C55B7.2	ENSG00000152127	33	29
C55B7.2	ENSG00000167889	31	26
C55B7.2	ENSG00000169193	0	4
F57C9.1	ENSG00000160209	36	40
D1007.5	ENSG00000121775	23	23
D1007.5	ENSG00000176142	25	24
F52F12.4	ENSG00000204644	19	11
F27D4.4	ENSG00000065548	48	42
C34B7.2	ENSG00000112367	34	34
C48E7.11	ENSG00000153879	34	22
W09C5.7	ENSG00000198825	31	21
Y71F9AM.5	ENSG00000101888	29	20
Y71F9AM.5	ENSG00000132661	28	27
W09C5.2	ENSG00000122545	37	38
W09C5.2	ENSG00000184702	32	35
W09C5.2	ENSG00000214765	20	32
W09C5.2	ENSG00000108387	32	30
W09C5.2	ENSG00000120555	9	45
W09C5.2	ENSG00000168385	32	37
W09C5.2	ENSG00000180096	30	38
C54C8.11	ENSG00000124091	15	21
C54C8.11	ENSG00000176928	19	17
C54C8.11	ENSG00000111846	22	23
C54C8.11	ENSG00000140297	21	20
C54C8.11	ENSG00000187210	22	22
C54C8.11	ENSG00000205318	16	17
T05F1.10	ENSG00000170786	38	37
T05F1.10	ENSG00000228117	36	34
Y92H12BR.7	ENSG00000165443	15	23
Y92H12BR.7	ENSG00000168490	13	23
F56C11.2	ENSG00000182077	10	11
F56C11.2	ENSG00000165186	13	12
F56C11.2	ENSG00000178729	14	13
F56C11.2	ENSG00000244694	4	12
R06A10.4	ENSG00000159792	36	33
R06A10.4	ENSG00000147613	36	36
F15D3.1	ENSG00000198947	16	16
F15D3.1	ENSG00000152818	17	18
F15D3.1	ENSG00000102385	6	25
K11B4.2	ENSG00000213999	20	26
R119.2	ENSG00000196236	35	25
K06A5.6	ENSG00000196177	58	56
Y105E8A.16	ENSG00000008988	72	59
Y71F9B.16	ENSG00000126698	44	42
T22E7.2	ENSG00000159714	20	10
T22E7.2	ENSG00000188818	21	13
T22E7.2	ENSG00000206077	21	15
T22E7.2	ENSG00000136247	19	14
F39B2.11	ENSG00000173171	30	20
F39B2.11	ENSG00000177034	28	28
Y54E5A.6	ENSG00000167264	40	35
DY3.6	ENSG00000156804	24	26
DY3.6	ENSG00000147364	27	28
F13G3.6	ENSG00000175711	40	39
F55D12.4	ENSG00000175745	34	30
F55D12.4	ENSG00000185551	34	30
F55D12.4	ENSG00000160113	35	32
R12E2.3	ENSG00000103035	57	64
Y52B11A.9	ENSG00000151657	46	48
C47B2.7	ENSG00000132394	32	27
Y44E3A.3	ENSG00000136810	34	35
Y44E3A.3	ENSG00000204193	25	21
Y44E3A.3	ENSG00000168454	29	5
T09B4.8	ENSG00000113492	51	44
C04F12.3	ENSG00000203780	12	20
K02A11.1	ENSG00000101445	37	31
K02A11.1	ENSG00000160972	34	31
Y51F10.4	ENSG00000157637	26	14
C41D11.8	ENSG00000167136	37	39
R06C7.3	ENSG00000147647	54	51
C54G4.6	ENSG00000196433	16	8
C54G4.6	ENSG00000169093	16	5
W06D4.1	ENSG00000113924	65	64
F26B1.7	ENSG00000103241	25	24
F26B1.7	ENSG00000137273	22	18
W09G3.2	ENSG00000090316	25	27
Y34D9A.6	ENSG00000173221	44	44
Y34D9A.6	ENSG00000118990	42	42
C32E8.10	ENSG00000073921	35	35
C32E8.10	ENSG00000065609	35	25
T06A4.1	ENSG00000091704	22	32
T06A4.1	ENSG00000158516	24	36
T06A4.1	ENSG00000158525	22	30
T06A4.1	ENSG00000128510	23	33
T06A4.1	ENSG00000144410	19	32
M01E5.5	ENSG00000198900	49	52
M01E5.5	ENSG00000184428	41	55
R09B3.5	ENSG00000162385	76	79
R09B3.5	ENSG00000111196	77	79
R09B3.5	ENSG00000214730	72	73
Y54E10BR.4	ENSG00000141101	39	34
W08E3.1	ENSG00000125835	58	32
W08E3.1	ENSG00000128739	56	37
F26E4.11	ENSG00000159461	19	17
C36B1.4	ENSG00000101182	60	61
C36B1.4	ENSG00000154611	57	56
E01A2.6	ENSG00000135334	28	30
E01A2.6	ENSG00000174574	22	25
F45H11.6	ENSG00000198517	22	24
F45H11.6	ENSG00000197063	22	23
F45H11.6	ENSG00000182759	24	11
F45H11.6	ENSG00000178573	27	11
F45H11.6	ENSG00000204103	25	13
F45H11.6	ENSG00000129535	24	17
F45H11.6	ENSG00000185022	21	21
Y65B4BR.5	ENSG00000196531	57	5
Y65B4BR.5	ENSG00000121089	50	46
Y65B4BR.5	ENSG00000228224	27	40
Y65B4BR.5	ENSG00000136274	50	6
T23G11.4	ENSG00000136819	34	28
T23G11.4	ENSG00000224569	5	16
Y54E10A.4	ENSG00000113742	16	13
Y54E10A.4	ENSG00000107864	16	14
Y54E10A.4	ENSG00000137449	15	16
T26E3.4	ENSG00000111832	32	32
T12F5.4	ENSG00000152217	2	2
H27M09.1	ENSG00000183258	52	53
C32F10.8	ENSG00000166123	51	49
C32F10.8	ENSG00000167701	53	54
K07G5.3	ENSG00000048342	18	13
K07G5.3	ENSG00000188649	7	21
K07G5.3	ENSG00000173088	2	11
F42H11.2	ENSG00000160117	16	20
F22D6.2	ENSG00000086666	37	33
F22D6.2	ENSG00000107372	39	27
F22D6.2	ENSG00000172671	20	5
W09C3.4	ENSG00000132664	35	32
F30A10.1	ENSG00000136425	30	50
F30A10.1	ENSG00000141977	29	48
F30A10.1	ENSG00000185043	26	43
F30A10.1	ENSG00000157884	19	33
F55A12.4	ENSG00000073737	29	34
F55A12.4	ENSG00000170426	32	37
F55A12.4	ENSG00000139547	33	39
F55A12.4	ENSG00000025423	33	38
F55A12.4	ENSG00000135437	31	36
Y48G8AL.1	ENSG00000138641	32	32
Y48G8AL.1	ENSG00000148634	33	31
Y48G8AL.1	ENSG00000138642	26	26
Y48G8AL.1	ENSG00000138646	26	26
F08A8.3	ENSG00000161533	41	41
Y40B1B.8	ENSG00000164209	23	27
Y106G6D.7	ENSG00000244462	14	14
Y106G6D.7	ENSG00000183808	13	12
D2030.8	ENSG00000132635	21	23
D2030.8	ENSG00000179715	19	23
F21F3.1	ENSG00000145730	34	12
Y71F9AL.14	ENSG00000166847	42	43
Y71G12B.14	ENSG00000164167	79	76
K07A3.3	ENSG00000166855	38	31
T05E8.1	ENSG00000115155	12	5
T05E8.1	ENSG00000135636	17	7
T05E8.1	ENSG00000214814	12	5
T05E8.1	ENSG00000138119	16	7
T05E8.1	ENSG00000214272	14	6
T05E8.1	ENSG00000088340	11	5
F23C8.9	ENSG00000075131	28	22
Y54E10BR.2	ENSG00000101246	37	35
T06D10.2	ENSG00000167670	29	14
DY3.1	ENSG00000099800	32	36
R12E2.11	ENSG00000114491	40	19
Y105E8B.2	ENSG00000116903	25	24
C50F2.8	ENSG00000108852	28	23
C50F2.8	ENSG00000105926	26	21
Y105E8A.8	ENSG00000141499	24	20
F28B3.7	ENSG00000072501	40	41
F28B3.7	ENSG00000077935	37	37
E02D9.1	ENSG00000065559	15	16
F43G9.12	ENSG00000159086	25	22
F43G9.12	ENSG00000005436	19	20
ZC434.4	ENSG00000189306	21	20
D2030.6	ENSG00000125207	33	31
D2030.6	ENSG00000134627	30	29
D2030.6	ENSG00000197181	28	24
D2030.6	ENSG00000184571	30	28
F37F2.2	ENSG00000153037	41	46
C44E4.1	ENSG00000127481	25	13
Y65B4BR.8	ENSG00000181938	27	21
F13G3.1	ENSG00000197343	20	14
Y18H1A.2	ENSG00000105617	28	29
Y119C1B.5	ENSG00000145860	22	24
Y119C1B.5	ENSG00000170881	17	19
T19B4.2	ENSG00000120685	7	9
B0511.4	ENSG00000212122	28	28
B0511.4	ENSG00000206203	29	30
B0511.4	ENSG00000162526	26	36
B0511.4	ENSG00000178093	26	35
T23B3.3	ENSG00000137824	18	10
T23B3.3	ENSG00000115841	17	7
F47G4.3	ENSG00000167588	47	50
F47G4.3	ENSG00000152642	44	47
Y73E7A.4	ENSG00000145920	27	21
K04F10.7	ENSG00000009780	29	24
K04F10.7	ENSG00000077458	31	27
Y47G6A.8	ENSG00000168496	61	62
T28B8.5	ENSG00000111319	20	14
T28B8.5	ENSG00000168447	20	15
T28B8.5	ENSG00000166828	20	16
T28B8.5	ENSG00000162572	17	13
F18C12.1	ENSG00000187240	40	39
F14B6.4	ENSG00000172318	14	16
F14B6.4	ENSG00000162630	13	11
F14B6.4	ENSG00000235863	14	14
F14B6.4	ENSG00000169255	15	16
F14B6.4	ENSG00000183778	16	19
F45H11.1	ENSG00000164651	16	9
F45H11.1	ENSG00000217236	16	10
F45H11.1	ENSG00000170374	17	12
C37A5.1	ENSG00000167995	21	17
C37A5.1	ENSG00000039987	25	26
C37A5.1	ENSG00000142959	25	27
C37A5.1	ENSG00000127325	26	20
W05B5.3	ENSG00000126368	24	20
W05B5.3	ENSG00000174738	23	21
Y87G2A.10	ENSG00000160948	37	33
F47G4.7	ENSG00000123505	37	41
F25F8.2	ENSG00000145888	34	32
F25F8.2	ENSG00000188828	30	32
F25F8.2	ENSG00000101958	35	33
F25F8.2	ENSG00000145451	34	32
F25F8.2	ENSG00000109738	32	28
Y87G2A.4	ENSG00000069974	60	58
Y87G2A.4	ENSG00000041353	59	58
Y106G6E.4	ENSG00000136371	36	36
F39H11.5	ENSG00000159377	32	29
C53H9.2	ENSG00000204590	21	19
F37D6.2	ENSG00000137871	16	10
F37D6.2	ENSG00000143442	14	6
F37D6.2	ENSG00000056277	16	13
F37D6.2	ENSG00000198477	13	14
F37D6.2	ENSG00000169548	11	12
F36F2.5	ENSG00000070729	28	18
F36F2.5	ENSG00000170289	28	28
T09E11.10	ENSG00000172318	13	13
T09E11.10	ENSG00000162630	12	9
T09E11.10	ENSG00000235863	14	13
T09E11.10	ENSG00000169255	12	12
T09E11.10	ENSG00000183778	13	15
R119.5	ENSG00000168300	15	29
R119.5	ENSG00000203880	15	29
ZK973.10	ENSG00000164258	44	45
C26C6.1	ENSG00000163939	25	28
ZC123.3	ENSG00000140836	29	12
ZC123.3	ENSG00000091656	28	13
ZC123.3	ENSG00000136367	20	13
T15D6.7	ENSG00000149541	30	27
T15D6.7	ENSG00000112309	28	27
T15D6.7	ENSG00000109956	29	27
K04G2.2	ENSG00000136379	53	53
K04G2.2	ENSG00000129968	51	44
K04G2.2	ENSG00000203835	50	43
K04G2.2	ENSG00000107362	50	57
F39B2.3	ENSG00000116791	39	39
Y47G6A.6	ENSG00000108773	29	27
Y47G6A.6	ENSG00000114166	30	28
Y105E8A.22	ENSG00000112782	19	13
Y105E8A.22	ENSG00000155962	20	24
Y105E8A.22	ENSG00000169504	20	22
Y105E8A.22	ENSG00000159212	21	8
Y105E8A.22	ENSG00000213719	18	22
Y105E8A.22	ENSG00000169583	17	21
Y47G6A.19	ENSG00000091704	28	31
Y47G6A.19	ENSG00000158516	29	33
Y47G6A.19	ENSG00000158525	26	28
Y47G6A.19	ENSG00000128510	29	33
Y47G6A.19	ENSG00000144410	26	32
Y6B3B.4	ENSG00000140386	22	19
F25H2.11	ENSG00000133112	36	35
F25H2.11	ENSG00000219491	18	25
F56H1.6	ENSG00000130347	34	33
T23G11.2	ENSG00000100522	21	39
F25H5.4	ENSG00000167658	79	79
F46A9.4	ENSG00000113558	56	60
K05C4.6	ENSG00000173801	31	28
K05C4.6	ENSG00000168036	32	27
R12E2.10	ENSG00000153233	15	18
R12E2.10	ENSG00000143851	12	20
R12E2.10	ENSG00000110786	14	18
F33H2.3	ENSG00000143401	36	31
F33H2.3	ENSG00000140350	35	32
F33H2.3	ENSG00000184701	31	30
F33H2.3	ENSG00000136938	33	30
F33H2.3	ENSG00000139223	21	37
F33H2.3	ENSG00000214619	20	26
C47B2.5	ENSG00000242372	64	64
D1081.2	ENSG00000112658	37	24
Y53C10A.5	ENSG00000240849	44	52
W02D3.4	ENSG00000164124	37	38
K10D3.3	ENSG00000064995	21	33
K10D3.3	ENSG00000185041	18	30
Y110A7A.8	ENSG00000105618	45	45
F26A3.2	ENSG00000114503	58	57
F26A3.2	ENSG00000170935	48	48
T22C1.10	ENSG00000118873	21	20
C27A12.7	ENSG00000166233	46	41
C34B2.6	ENSG00000196365	49	50
H26D21.1	ENSG00000136273	28	28
H26D21.1	ENSG00000188996	22	21
F26A3.1	ENSG00000118961	26	21
Y71A12C.2	ENSG00000163900	39	38
F33D11.4	ENSG00000005102	20	14
F33D11.4	ENSG00000106511	21	12
B0511.10	ENSG00000104408	49	48
M04F3.5	ENSG00000132613	20	17
M04F3.5	ENSG00000170873	18	15
Y6B3B.9	ENSG00000001497	21	14
C15C6.4	ENSG00000105171	25	23
T05F1.3	ENSG00000105372	51	51
D2030.5	ENSG00000124370	61	56
Y39G10AR.21	ENSG00000117481	29	36
B0414.3	ENSG00000189060	23	26
B0414.3	ENSG00000168298	27	27
B0414.3	ENSG00000184357	28	27
B0414.3	ENSG00000187837	25	26
B0414.3	ENSG00000124575	28	28
B0414.3	ENSG00000124610	22	23
B0414.3	ENSG00000187475	21	23
B0414.3	ENSG00000184897	16	16
B0414.3	ENSG00000178804	19	12
F54A5.3	ENSG00000160691	28	15
F54A5.3	ENSG00000185634	27	13
F54A5.3	ENSG00000129946	25	13
F54A5.3	ENSG00000148082	26	13
F22D6.4	ENSG00000145494	35	40
R06A10.2	ENSG00000087460	67	24
R06A10.2	ENSG00000141404	64	52
W09G3.6	ENSG00000110756	14	14
W09G3.6	ENSG00000196663	15	12
C01A2.5	ENSG00000022277	36	32
K07G5.2	ENSG00000136936	37	33
T21G5.5	ENSG00000112531	34	44
T21E3.1	ENSG00000153233	15	18
T21E3.1	ENSG00000143851	12	20
T21E3.1	ENSG00000110786	13	18
C36F7.1	ENSG00000177508	23	17
C36F7.1	ENSG00000113430	25	18
C36F7.1	ENSG00000176842	22	17
C36F7.1	ENSG00000170549	23	18
C36F7.1	ENSG00000170561	23	18
C36F7.1	ENSG00000159387	21	18
C36F7.1	ENSG00000150051	12	13
Y63D3A.5	ENSG00000114354	23	28
F56G4.5	ENSG00000151092	31	29
T23D8.3	ENSG00000135521	33	28
F44F1.3	ENSG00000103326	12	7
F44F1.3	ENSG00000077274	13	13
Y71G12A.2	ENSG00000160218	34	16
F56H1.1	ENSG00000154309	20	12
F56H1.1	ENSG00000140323	18	12
F56H1.1	ENSG00000204624	13	9
K02F2.6	ENSG00000149295	20	28
K02F2.6	ENSG00000151577	19	29
Y18D10A.7	ENSG00000182077	14	17
Y18D10A.7	ENSG00000165186	18	19
Y18D10A.7	ENSG00000178729	16	18
Y18D10A.7	ENSG00000244694	5	18
F30F8.8	ENSG00000143207	14	12
C24A11.9	ENSG00000148459	38	36
ZK909.2	ENSG00000072062	46	72
ZK909.2	ENSG00000165059	41	64
ZK909.2	ENSG00000142875	46	63
Y37E3.17	ENSG00000132837	32	31
C11D9.1	ENSG00000156299	15	5
C11D9.1	ENSG00000146426	18	6
Y71F9B.8	ENSG00000178772	20	20
Y71F9B.8	ENSG00000099769	18	15
Y71F9B.8	ENSG00000172061	19	17
Y71F9B.8	ENSG00000178732	20	19
T23D8.8	ENSG00000116017	31	24
T23D8.8	ENSG00000179361	30	25
T23D8.8	ENSG00000205143	26	30
T01G9.4	ENSG00000125450	20	18
Y18H1A.3	ENSG00000174373	22	13
Y18H1A.3	ENSG00000188559	22	15
Y18H1A.3	ENSG00000103197	13	9
Y18D10A.17	ENSG00000105216	41	30
Y18D10A.17	ENSG00000149657	35	31
W10D5.1	ENSG00000068305	37	24
W10D5.1	ENSG00000081189	37	27
W10D5.1	ENSG00000116604	36	23
W10D5.1	ENSG00000064489	28	26
Y110A7A.20	ENSG00000109083	35	29
Y18D10A.22	ENSG00000127946	27	8
Y18D10A.22	ENSG00000130787	29	9
Y92H12A.3	ENSG00000143624	49	11
D1007.15	ENSG00000177728	27	23
Y48G8AL.11	ENSG00000197150	45	41
R06C1.2	ENSG00000160752	33	27
Y71G12B.8	ENSG00000124228	43	41
W02D3.11	ENSG00000096746	14	23
W02D3.11	ENSG00000169045	20	23
W02D3.11	ENSG00000126945	20	24
W02D3.11	ENSG00000132463	15	18
W02D3.11	ENSG00000169813	18	25
F08A10.1	ENSG00000143603	33	30
F08A10.1	ENSG00000105642	31	38
F08A10.1	ENSG00000080709	31	36
F08A10.1	ENSG00000104783	22	35
Y71G12B.15	ENSG00000107341	55	56
Y71G12B.15	ENSG00000099804	53	55
T09B4.1	ENSG00000060642	18	24
F32H2.2	ENSG00000108590	44	55
M01A10.1	ENSG00000088247	24	20
M01A10.1	ENSG00000162613	23	20
M01A10.1	ENSG00000107164	23	23
Y105E8A.11	ENSG00000163170	33	33
Y47H9C.7	ENSG00000119718	25	25
T09E11.6	ENSG00000124091	10	16
T09E11.6	ENSG00000176928	13	15
T09E11.6	ENSG00000111846	14	17
T09E11.6	ENSG00000140297	14	16
T09E11.6	ENSG00000187210	13	15
T09E11.6	ENSG00000205318	10	13
C41D11.3	ENSG00000110925	18	17
C41D11.3	ENSG00000178662	18	16
C41D11.3	ENSG00000144655	17	15
Y71G12B.10	ENSG00000117305	49	48
Y71G12B.10	ENSG00000146151	49	42
Y40B1B.7	ENSG00000110104	43	15
F39H2.3	ENSG00000181873	30	23
D1007.12	ENSG00000114391	52	52
T15D6.2	ENSG00000124091	16	22
T15D6.2	ENSG00000176928	19	18
T15D6.2	ENSG00000111846	23	24
T15D6.2	ENSG00000140297	21	20
T15D6.2	ENSG00000187210	24	23
T15D6.2	ENSG00000205318	17	18
C43E11.3	ENSG00000152217	3	3
C47F8.6	ENSG00000172318	16	18
C47F8.6	ENSG00000162630	16	13
C47F8.6	ENSG00000235863	15	15
C47F8.6	ENSG00000169255	15	16
C47F8.6	ENSG00000183778	18	20
F25H2.6	ENSG00000113163	28	21
T23H2.1	ENSG00000143552	23	22
T23H2.1	ENSG00000132182	24	23
T23H2.1	ENSG00000198284	1	14
K11D2.4	ENSG00000178175	12	6
K11D2.4	ENSG00000140548	13	7
C48E7.6	ENSG00000173546	18	14
C48E7.6	ENSG00000187711	4	18
C48E7.6	ENSG00000205273	4	18
C48E7.6	ENSG00000188792	4	18
C48E7.6	ENSG00000205272	4	18
C48E7.6	ENSG00000235370	4	18
C48E7.6	ENSG00000183090	12	10
C48E7.6	ENSG00000150893	14	8
C48E7.6	ENSG00000138759	14	6
C48E7.6	ENSG00000164946	12	9
C30F8.4	ENSG00000169398	30	24
C30F8.4	ENSG00000120899	28	24
Y39G10AL.3	ENSG00000134058	55	53
C25A1.13	ENSG00000055950	26	19
F52A8.6	ENSG00000168256	21	33
F52A8.6	ENSG00000197885	21	41
Y74C9A.3	ENSG00000148335	37	39
Y74C9A.3	ENSG00000203740	37	30
D1007.6	ENSG00000101278	48	40
D1007.6	ENSG00000124614	45	39
F48C1.1	ENSG00000196547	26	24
F48C1.1	ENSG00000112893	26	24
B0414.6	ENSG00000152670	30	29
R11A5.1	ENSG00000103723	41	35
R11A5.1	ENSG00000132842	40	34
Y106G6H.8	ENSG00000205544	28	39
F17B5.1	ENSG00000167693	6	10
T10B11.2	ENSG00000100422	25	25
T10B11.2	ENSG00000188452	20	20
K05C4.1	ENSG00000100804	36	39
K05C4.1	ENSG00000204264	35	36
K05C4.1	ENSG00000222028	28	27
C01G8.4	ENSG00000110011	22	25
R10A10.2	ENSG00000114125	55	54
Y92H12BL.4	ENSG00000147799	46	16
T27A3.1	ENSG00000182606	21	13
T27A3.1	ENSG00000115993	19	13
T27A3.1	ENSG00000173805	13	11
T05E7.1	ENSG00000119673	20	20
T05E7.1	ENSG00000184227	20	23
T05E7.1	ENSG00000177465	21	24
T05E7.1	ENSG00000205669	8	19
T05E7.1	ENSG00000136881	21	24
Y54E10BR.7	ENSG00000108576	41	41
W03F11.6	ENSG00000130396	29	26
C55B7.12	ENSG00000083842	30	14
C54C8.5	ENSG00000149541	30	27
C54C8.5	ENSG00000112309	27	25
C54C8.5	ENSG00000109956	32	29
F43G9.1	ENSG00000166411	68	67
VF36H2L.1	ENSG00000117362	24	28
VF36H2L.1	ENSG00000138613	25	30
F07A5.3	ENSG00000073060	18	22
F55A3.6	ENSG00000143156	27	8
F55A3.6	ENSG00000112981	27	15
F55A3.6	ENSG00000172113	25	15
F55A3.6	ENSG00000181322	20	7
F55A3.6	ENSG00000086288	11	2
W02D9.3	ENSG00000140382	19	22
W02D9.3	ENSG00000064961	15	18
ZK337.1	ENSG00000156535	26	28
F57B10.5	ENSG00000166557	48	45
F57B10.5	ENSG00000134970	54	49
F57B10.5	ENSG00000243414	47	24
Y105E8B.7	ENSG00000163872	21	4
H37N21.1	ENSG00000115216	38	45
H37N21.1	ENSG00000185189	29	37
F14B4.3	ENSG00000125630	45	44
F53F10.1	ENSG00000135736	41	18
F53F10.1	ENSG00000150636	40	19
D1081.9	ENSG00000215277	26	21
T08B2.10	ENSG00000182774	69	66
T08B2.10	ENSG00000184779	69	66
T08B2.10	ENSG00000197575	60	57
T08B2.10	ENSG00000060303	60	57
T08B2.10	ENSG00000235110	56	54
F52A8.2	ENSG00000069966	63	57
C09D1.1	ENSG00000129116	3	28
C09D1.1	ENSG00000138347	4	25
C09D1.1	ENSG00000120729	0	16
T03F1.1	ENSG00000081307	57	60
B0207.12	ENSG00000145888	35	33
B0207.12	ENSG00000188828	33	34
B0207.12	ENSG00000101958	36	34
B0207.12	ENSG00000145451	36	34
B0207.12	ENSG00000109738	29	25
F30F8.10	ENSG00000122390	29	28
Y47G6A.12	ENSG00000135476	19	11
ZC581.1	ENSG00000160602	44	22
F13G3.7	ENSG00000160785	26	31
Y37E3.5	ENSG00000169379	20	17
Y37E3.5	ENSG00000174225	12	16
Y18D10A.2	ENSG00000216490	21	18
Y47G6A.27	ENSG00000126858	33	20
Y47G6A.27	ENSG00000140983	32	21
ZC247.3	ENSG00000089116	30	31
ZC247.3	ENSG00000132130	31	31
F52B5.1	ENSG00000050438	40	45
F52B5.1	ENSG00000144290	40	44
F52B5.1	ENSG00000080493	38	42
F52B5.1	ENSG00000188687	35	38
F52B5.1	ENSG00000033867	41	40
F52B5.1	ENSG00000113073	30	38
T28F2.4	ENSG00000170854	17	28
Y53H1A.5	ENSG00000001167	20	16
T27F6.5	ENSG00000162396	33	32
F55F8.4	ENSG00000138433	30	38
C24G7.2	ENSG00000023843	16	20
C24G7.2	ENSG00000110881	14	16
C24G7.2	ENSG00000108684	15	17
C24G7.2	ENSG00000213199	14	17
C24G7.2	ENSG00000072182	17	16
T26E3.3	ENSG00000178184	47	38
T26E3.3	ENSG00000124171	44	37
T26E3.3	ENSG00000102981	46	41
F32B5.1	ENSG00000104879	32	36
F32B5.1	ENSG00000166165	33	37
F32B5.1	ENSG00000223572	32	31
F32B5.1	ENSG00000237289	32	31
F32B5.1	ENSG00000131730	31	31
C06A5.11	ENSG00000077463	27	23
C06A5.11	ENSG00000187531	25	18
F55F8.3	ENSG00000241945	37	37
K12C11.1	ENSG00000124299	51	51
F08A8.4	ENSG00000161533	41	41
H27M09.2	ENSG00000099817	76	77
H28O16.2	ENSG00000187778	26	26
W09G3.7	ENSG00000174374	21	18
W09C5.1	ENSG00000164346	69	69
C01G8.3	ENSG00000102796	21	22
F26E4.10	ENSG00000113360	28	22
C10H11.8	ENSG00000167965	21	24
Y53H1C.2	ENSG00000076201	16	14
C49A1.2	ENSG00000167995	23	15
C49A1.2	ENSG00000039987	28	22
C49A1.2	ENSG00000142959	27	23
C49A1.2	ENSG00000127325	27	16
T03F1.7	ENSG00000029639	39	41
F26A3.7	ENSG00000133114	31	27
Y87G2A.8	ENSG00000105220	60	61
F54A5.1	ENSG00000147421	20	20
F54A5.1	ENSG00000108753	18	14
F54A5.1	ENSG00000135100	17	12
Y105E8B.8	ENSG00000086619	37	40
Y105E8B.8	ENSG00000197930	37	40
W02A11.4	ENSG00000126261	46	41
F22D6.3	ENSG00000134440	58	58
C43E11.2	ENSG00000172732	26	21
R119.4	ENSG00000143569	17	11
R119.4	ENSG00000137073	18	11
F14B6.6	ENSG00000172318	12	13
F14B6.6	ENSG00000162630	13	10
F14B6.6	ENSG00000235863	14	12
F14B6.6	ENSG00000169255	15	16
F14B6.6	ENSG00000183778	13	15
C37A2.4	ENSG00000105173	19	24
C37A2.4	ENSG00000175305	19	25
W02D3.9	ENSG00000140332	45	35
W02D3.9	ENSG00000106829	45	34
W02D3.9	ENSG00000065717	42	35
W02D3.9	ENSG00000196781	46	36
W02D3.9	ENSG00000104964	7	16
W02D3.9	ENSG00000235418	11	31
W02D3.9	ENSG00000104953	16	18
T07D10.2	ENSG00000198049	21	19
T07D10.2	ENSG00000166148	21	19
T07D10.2	ENSG00000180914	19	19
T07D10.2	ENSG00000126895	17	17
W09C5.8	ENSG00000131055	23	23
W09C5.8	ENSG00000131143	21	22
C26C6.5	ENSG00000167491	17	18
C26C6.5	ENSG00000143614	16	19
Y119C1B.8	ENSG00000169925	21	25
Y119C1B.8	ENSG00000204256	21	22
Y119C1B.8	ENSG00000141867	22	13
Y119C1B.8	ENSG00000137948	22	19
B0511.1	ENSG00000141756	16	9
B0511.1	ENSG00000122642	16	9
B0511.1	ENSG00000134285	8	13
K02B12.1	ENSG00000198914	38	29
K02B12.1	ENSG00000185668	32	27
K02B12.1	ENSG00000196767	37	39
K02B12.1	ENSG00000184486	37	32
F28B3.9	ENSG00000155189	30	30
F18C12.2	ENSG00000138246	44	45
Y105E8A.4	ENSG00000127884	55	48
C48B6.6	ENSG00000157106	22	14
C48B6.6	ENSG00000233443	0	4
C48B6.6	ENSG00000227226	0	10
C48B6.6	ENSG00000183604	3	21
C48B6.6	ENSG00000205534	0	4
C48B6.6	ENSG00000205535	0	10
C48B6.6	ENSG00000205152	5	16
C48B6.6	ENSG00000185984	1	7
C48B6.6	ENSG00000237296	0	7
C48B6.6	ENSG00000205685	1	12
C48B6.6	ENSG00000205536	3	22
C48B6.6	ENSG00000185710	0	7
C48B6.6	ENSG00000235406	1	12
C48B6.6	ENSG00000180747	4	18
T23H2.5	ENSG00000084733	70	71
F11C3.3	ENSG00000144821	43	43
T23D8.5	ENSG00000183941	99	99
T23D8.5	ENSG00000196176	99	99
T23D8.5	ENSG00000158406	99	99
T23D8.5	ENSG00000197837	99	99
T23D8.5	ENSG00000198558	99	99
T23D8.5	ENSG00000124578	79	83
Y71F9B.2	ENSG00000144559	35	25
ZC581.9	ENSG00000136021	21	19
Y105E8A.9	ENSG00000166747	48	47
Y105E8A.9	ENSG00000213983	40	42
F36H2.2	ENSG00000164638	16	13
Y106G6H.5	ENSG00000090857	35	34
Y106G6H.5	ENSG00000214331	8	25
Y110A7A.10	ENSG00000145675	20	14
Y110A7A.10	ENSG00000105647	19	13
Y110A7A.10	ENSG00000117461	20	21
ZK524.3	ENSG00000011376	34	32
Y105E8A.26	ENSG00000104067	26	17
Y105E8A.26	ENSG00000119139	21	20
Y105E8A.26	ENSG00000105289	19	24
Y105E8A.26	ENSG00000151208	13	8
F21F3.3	ENSG00000116237	34	35
F27D4.7	ENSG00000213064	32	33
F27D4.7	ENSG00000198818	30	30
ZK265.9	ENSG00000197296	21	23
ZK265.9	ENSG00000139914	19	18
Y71F9AL.13	ENSG00000198755	70	70
Y71F9AL.13	ENSG00000188873	66	66
Y71F9AL.13	ENSG00000214259	64	64
Y71F9AL.13	ENSG00000215264	64	64
Y54E10BL.4	ENSG00000102580	40	39
F25H2.5	ENSG00000243678	68	69
F25H2.5	ENSG00000011052	67	35
F25H2.5	ENSG00000123009	58	65
F25H2.5	ENSG00000239672	66	57
F25H2.5	ENSG00000103024	56	50
F25H2.5	ENSG00000103202	50	40
F59C6.5	ENSG00000140990	20	30
T08G11.5	ENSG00000170175	31	30
T08G11.5	ENSG00000135902	32	31
T08G11.5	ENSG00000196811	28	27
T08G11.5	ENSG00000108556	26	26
F46F11.3	ENSG00000079308	29	4
F46F11.3	ENSG00000136205	27	4
F46F11.3	ENSG00000111077	26	4
D1037.2	ENSG00000138623	19	19
K09H9.6	ENSG00000243207	26	19
K09H9.6	ENSG00000130810	25	28
Y37E3.10	ENSG00000134001	50	55
F25H5.1	ENSG00000115641	23	39
F25H5.1	ENSG00000112214	20	47
F25H5.1	ENSG00000183386	21	50
F25H5.1	ENSG00000022267	16	33
Y48G8AL.13	ENSG00000185561	21	23
Y48G8AL.13	ENSG00000160606	19	21
Y54E10A.15	ENSG00000167513	17	21
R05D7.4	ENSG00000106077	34	32
C32E8.5	ENSG00000163877	53	40
K10D3.4	ENSG00000167642	4	17
K10D3.4	ENSG00000106927	4	13
F32A7.4	ENSG00000165792	20	23
R11A5.2	ENSG00000166579	22	16
R11A5.2	ENSG00000072864	21	18
T26E3.7	ENSG00000152234	58	11
T04D3.3	ENSG00000123360	36	45
T04D3.3	ENSG00000154678	39	33
T04D3.3	ENSG00000115252	35	42
C18E3.8	ENSG00000143801	31	23
C18E3.8	ENSG00000080815	31	24
Y48G1C.2	ENSG00000103653	40	48
F10G8.8	ENSG00000100106	11	4
F10G8.8	ENSG00000133030	6	4
F22D6.11	ENSG00000124091	15	21
F22D6.11	ENSG00000176928	19	18
F22D6.11	ENSG00000111846	22	24
F22D6.11	ENSG00000140297	20	21
F22D6.11	ENSG00000187210	19	20
F22D6.11	ENSG00000205318	17	19
F59A3.1	ENSG00000108582	21	15
F39B2.6	ENSG00000197728	72	73
F39B2.6	ENSG00000196656	72	73
F39B2.6	ENSG00000212994	71	73
F39B2.6	ENSG00000196933	68	69
F39B2.6	ENSG00000224161	61	62
F36A2.6	ENSG00000115268	70	73
C32F10.1	ENSG00000117859	42	37
ZK909.4	ENSG00000167074	20	13
ZK909.4	ENSG00000108924	21	15
ZK909.4	ENSG00000105516	22	14
K02F2.2	ENSG00000101444	73	74
K08C9.7	ENSG00000143947	27	26
Y63D3A.7	ENSG00000131495	46	43
F25H2.13	ENSG00000026036	28	20
Y53C10A.12	ENSG00000185122	17	22
Y53C10A.12	ENSG00000025156	14	18
Y53C10A.12	ENSG00000102878	15	20
F30A10.5	ENSG00000165283	58	53
T09E11.9	ENSG00000124091	10	16
T09E11.9	ENSG00000176928	15	16
T09E11.9	ENSG00000111846	14	17
T09E11.9	ENSG00000140297	14	16
T09E11.9	ENSG00000187210	14	17
T09E11.9	ENSG00000205318	12	15
C03D6.5	ENSG00000105011	33	40
C03D6.5	ENSG00000111875	34	41
Y71A12B.10	ENSG00000114354	12	15
Y37E3.7	ENSG00000137818	61	59
Y37E3.7	ENSG00000230929	47	53
Y37E3.7	ENSG00000213433	45	55
Y71F9AR.2	ENSG00000103710	25	23
B0414.7	ENSG00000085511	21	18
Y48G10A.1	ENSG00000139684	51	51
F37F2.3	ENSG00000084207	35	34
F37F2.3	ENSG00000134202	27	25
F37F2.3	ENSG00000134184	27	24
F37F2.3	ENSG00000168765	25	24
F37F2.3	ENSG00000213366	25	22
F37F2.3	ENSG00000134201	27	24
F56F4.5	ENSG00000088386	33	32
F56F4.5	ENSG00000163406	33	32
T19A6.3	ENSG00000205423	33	33
F59C6.2	ENSG00000171307	16	13
C45E1.1	ENSG00000101076	39	28
C45E1.1	ENSG00000164749	39	33
H15N14.2	ENSG00000073969	49	54
F02E9.2	ENSG00000187772	28	26
F02E9.2	ENSG00000131914	26	29
Y92H12BR.6	ENSG00000185917	24	22
C47F8.3	ENSG00000172318	17	18
C47F8.3	ENSG00000162630	16	13
C47F8.3	ENSG00000235863	16	15
C47F8.3	ENSG00000169255	15	15
C47F8.3	ENSG00000183778	16	18
C43E11.7	ENSG00000213965	28	22
Y52B11A.2	ENSG00000154059	38	31
Y52B11A.2	ENSG00000214890	14	20
K07A3.2	ENSG00000182077	12	14
K07A3.2	ENSG00000165186	12	13
K07A3.2	ENSG00000178729	12	13
K07A3.2	ENSG00000244694	4	12
Y105E8B.1	ENSG00000143549	59	58
Y105E8B.1	ENSG00000140416	56	49
Y105E8B.1	ENSG00000167460	55	55
Y105E8B.1	ENSG00000198467	51	45
Y105E8B.1	ENSG00000214869	36	46
Y105E8B.1	ENSG00000234337	27	46
C41D11.2	ENSG00000147677	35	35
K04G2.6	ENSG00000103043	37	33
E01A2.7	ENSG00000105854	27	28
E01A2.7	ENSG00000005421	26	27
E01A2.7	ENSG00000105852	26	27
Y54E10A.3	ENSG00000091164	45	44
C36B1.5	ENSG00000136875	42	40
Y87G2A.14	ENSG00000140876	29	28
Y48G8AL.8	ENSG00000215472	60	61
Y48G8AL.8	ENSG00000212664	59	60
Y48G8AL.8	ENSG00000243979	59	60
T08B2.9	ENSG00000179115	52	56
Y71F9B.4	ENSG00000143977	55	44
Y54E10BR.1	ENSG00000197563	33	32
C44E4.7	ENSG00000127481	26	5
Y48G1A.4	ENSG00000087269	28	26
K07A12.3	ENSG00000167283	28	35
Y6B3B.11	ENSG00000184860	22	25
Y6B3B.11	ENSG00000183921	23	25
Y6B3B.11	ENSG00000099377	16	21
Y6B3B.11	ENSG00000203859	18	23
Y6B3B.11	ENSG00000203857	18	22
Y110A7A.19	ENSG00000132300	19	19
M01E11.5	ENSG00000231167	21	17
M01E11.5	ENSG00000065978	19	13
M01E11.5	ENSG00000060138	26	18
M01E11.5	ENSG00000006047	22	16
F32H2.1	ENSG00000185697	9	11
F32H2.1	ENSG00000118513	10	12
F32H2.1	ENSG00000101057	9	13
F32H2.1	ENSG00000165684	15	9
F39H11.1	ENSG00000153774	30	22
R13H8.1	ENSG00000118689	26	22
R13H8.1	ENSG00000150907	23	20
R13H8.1	ENSG00000184481	20	23
R13H8.1	ENSG00000204060	18	18
B0261.1	ENSG00000145734	31	9
F33D11.12	ENSG00000163812	54	42
F33D11.12	ENSG00000153786	54	41
DY3.7	ENSG00000137845	30	37
W08E3.2	ENSG00000108349	22	18
B0041.7	ENSG00000085224	31	17
Y18D10A.6	ENSG00000197818	33	38
Y110A7A.13	ENSG00000110172	33	32
Y110A7A.13	ENSG00000147166	31	29
C25A1.1	ENSG00000172775	35	30
Y74C10AL.2	ENSG00000142188	49	48
Y74C10AL.2	ENSG00000183726	43	43
Y71F9AM.6	ENSG00000124783	35	30
Y73E7A.1	ENSG00000007080	47	47
Y105E8A.17	ENSG00000178028	34	35
ZK256.1	ENSG00000017260	52	53
ZK256.1	ENSG00000064270	49	49
F54C1.5	ENSG00000196659	49	48
F54C1.5	ENSG00000197557	48	47
M01E5.2	ENSG00000101181	46	40
C06A5.7	ENSG00000128872	28	32
C06A5.7	ENSG00000138594	28	32
C06A5.7	ENSG00000136842	31	35
C06A5.7	ENSG00000163157	27	32
C06A5.7	ENSG00000170807	20	14
C06A5.7	ENSG00000163431	20	13
C06A5.7	ENSG00000163380	18	13
W10D5.3	ENSG00000131788	17	22
W10D5.3	ENSG00000033800	19	23
W10D5.3	ENSG00000078043	17	22
W10D5.3	ENSG00000105229	15	24
F10G8.5	ENSG00000109047	45	43
F21C3.3	ENSG00000169567	60	62
F21C3.3	ENSG00000137133	52	41
F33H2.7	ENSG00000186532	13	7
C34G6.7	ENSG00000136738	33	27
C34G6.7	ENSG00000115145	29	26
C54G4.7	ENSG00000164074	35	31
ZK770.1	ENSG00000111319	13	15
ZK770.1	ENSG00000168447	13	16
ZK770.1	ENSG00000166828	13	17
ZK770.1	ENSG00000162572	12	15
D1007.16	ENSG00000144597	27	25
D1007.16	ENSG00000145088	25	24
C25A1.6	ENSG00000182117	59	59
C25A1.6	ENSG00000198923	46	46
E03H4.11	ENSG00000172318	15	17
E03H4.11	ENSG00000162630	15	13
E03H4.11	ENSG00000235863	16	16
E03H4.11	ENSG00000169255	14	17
E03H4.11	ENSG00000183778	17	21
H25P06.2	ENSG00000136807	40	39
C04F12.4	ENSG00000188846	45	28
C04F12.4	ENSG00000139239	45	28
C04F12.4	ENSG00000237774	37	23
M01D7.2	ENSG00000116521	35	34
M01D7.2	ENSG00000198794	26	36
M01D7.2	ENSG00000140497	32	32
M01D7.2	ENSG00000227500	26	37
M01D7.2	ENSG00000085365	36	35
F56C11.1	ENSG00000140279	34	33
F56C11.1	ENSG00000137857	34	32
T09B4.9	ENSG00000104980	42	39
T28F2.5	ENSG00000067191	48	42
T28F2.5	ENSG00000165995	50	40
T28F2.5	ENSG00000167535	45	49
T28F2.5	ENSG00000182389	46	47
T12F5.5	ENSG00000161813	15	16
T12F5.5	ENSG00000107929	16	16
F16A11.1	ENSG00000159579	38	44
F16A11.1	ENSG00000164068	11	6
ZK993.1	ENSG00000133937	19	17
ZK993.1	ENSG00000063515	21	23
D1081.8	ENSG00000096401	49	46
F13G3.9	ENSG00000099977	19	16
F13G3.9	ENSG00000099974	19	16
Y51F10.5	ENSG00000169660	25	18
C18E3.2	ENSG00000066117	48	42
C18E3.2	ENSG00000082014	46	42
C18E3.2	ENSG00000108604	45	38
F26E4.7	ENSG00000120708	16	15
F26E4.7	ENSG00000133110	17	13
R09B3.4	ENSG00000184182	48	47
C01H6.6	ENSG00000158158	24	14
F43G9.11	ENSG00000170616	38	29
F43G9.11	ENSG00000215397	37	32
C45G3.3	ENSG00000144182	39	30
Y95B8A.12	ENSG00000187510	18	30
F56H6.1	ENSG00000171155	13	14
F16D3.7	ENSG00000164270	19	21
F16D3.7	ENSG00000113749	18	20
C41D11.7	ENSG00000132740	30	19
F39B2.8	ENSG00000151025	22	11
F39B2.8	ENSG00000188888	22	5
F30A10.10	ENSG00000115464	11	4
Y47G6A.11	ENSG00000116062	35	30
Y71G12B.23	ENSG00000136297	15	33
Y71G12B.23	ENSG00000108960	14	36
Y50C1A.1	ENSG00000163113	30	23
Y50C1A.1	ENSG00000169918	29	20
Y50C1A.1	ENSG00000118503	20	16
Y50C1A.1	ENSG00000019995	15	13
F31C3.3	ENSG00000007202	27	26
W02D9.2	ENSG00000181704	42	41
Y47H9C.5	ENSG00000077232	38	38
Y73E7A.6	ENSG00000166619	41	36
Y106G6H.14	ENSG00000134996	48	49
Y105E8A.14	ENSG00000118518	26	16
Y48G8AR.1	ENSG00000083307	29	26
Y48G8AR.1	ENSG00000134317	28	25
Y48G8AR.1	ENSG00000158055	25	22
Y39G10AR.9	ENSG00000175575	26	26
T23G11.6	ENSG00000040608	13	15
T23G11.6	ENSG00000185924	14	21
T23G11.6	ENSG00000186907	13	20
W01A8.2	ENSG00000169609	35	35
C32F10.5	ENSG00000149136	38	37
F13G3.4	ENSG00000146425	35	33
F13G3.4	ENSG00000165169	33	23
C10G11.5	ENSG00000157881	32	18
C18E3.6	ENSG00000131236	32	31
C18E3.6	ENSG00000112186	34	33
F54D7.3	ENSG00000109163	21	26
F54D7.3	ENSG00000211451	16	23
F32B4.6	ENSG00000106077	25	24
Y18H1A.6	ENSG00000140451	34	32
F49D11.9	ENSG00000224051	19	25
F49D11.9	ENSG00000182327	19	18
C53D5.5	ENSG00000100121	16	41
C53D5.5	ENSG00000100031	34	38
C53D5.5	ENSG00000149435	16	45
C53D5.5	ENSG00000183038	15	44
C53D5.5	ENSG00000133475	32	36
T23H2.2	ENSG00000132718	29	25
T23H2.2	ENSG00000132872	28	25
C32E8.2	ENSG00000167526	57	55
C25A1.7	ENSG00000067704	33	32
T22A3.5	ENSG00000128191	21	22
M01E11.7	ENSG00000131746	14	21
F10D11.1	ENSG00000112096	63	63
F26E4.12	ENSG00000167468	44	36
C50F2.3	ENSG00000076924	47	47
K10C3.6	ENSG00000101076	29	29
K10C3.6	ENSG00000164749	27	30
C43E11.6	ENSG00000158528	29	15
C43E11.6	ENSG00000108819	22	20
C43E11.6	ENSG00000167100	8	13
C48E7.3	ENSG00000129460	30	31
K04F10.4	ENSG00000140564	33	39
K04F10.4	ENSG00000115257	30	38
T10B11.6	ENSG00000126106	19	23
B0205.3	ENSG00000159352	50	46
F57B10.11	ENSG00000107262	25	15
Y47D9A.1	ENSG00000144591	50	42
Y87G2A.13	ENSG00000164180	26	25
Y87G2A.13	ENSG00000064545	25	24
Y52B11A.10	ENSG00000146909	23	22
Y18D10A.25	ENSG00000088832	16	33
Y18D10A.25	ENSG00000198225	15	42
Y18D10A.25	ENSG00000119782	15	41
C03D6.4	ENSG00000135213	7	8
C03D6.4	ENSG00000196313	7	8
C03D6.4	ENSG00000158553	4	6
K07A12.1	ENSG00000141002	23	20
Y110A7A.14	ENSG00000041357	66	63
DY3.3	ENSG00000177468	28	15
DY3.3	ENSG00000205927	29	13
DY3.3	ENSG00000184221	27	14
E03H4.12	ENSG00000149541	29	28
E03H4.12	ENSG00000112309	26	26
E03H4.12	ENSG00000109956	30	29
W03D8.6	ENSG00000110076	12	11
W03D8.6	ENSG00000021645	9	14
W03D8.6	ENSG00000179915	11	12
F30A10.9	ENSG00000119616	58	58
T22A3.4	ENSG00000115593	16	17
T22A3.4	ENSG00000185420	17	20
T22A3.4	ENSG00000143499	15	18
F26H9.5	ENSG00000135069	52	46
Y40B1B.6	ENSG00000004487	20	18
Y54E10A.6	ENSG00000130764	32	28
K11D2.5	ENSG00000122085	19	18
F55C7.7	ENSG00000038382	26	21
F55C7.7	ENSG00000160145	27	22
F55C7.7	ENSG00000240771	6	26
ZK524.2	ENSG00000130477	37	45
ZK524.2	ENSG00000198722	37	50
ZK524.2	ENSG00000137766	33	32
K07A1.2	ENSG00000128951	23	46
K07A1.2	ENSG00000229048	7	49
C16C2.4	ENSG00000169895	24	25
Y71A12B.9	ENSG00000140455	23	31
Y119C1B.4	ENSG00000115364	34	33
C25A1.12	ENSG00000100439	36	38
C25A1.12	ENSG00000011198	34	35
C17E4.6	ENSG00000163159	27	28
T01G9.5	ENSG00000102781	36	35
T01G9.5	ENSG00000186625	35	34
R06C7.10	ENSG00000144821	40	40
ZK265.4	ENSG00000175329	17	19
Y71G12B.12	ENSG00000057663	35	35
T24B1.1	ENSG00000066455	31	23
B0205.7	ENSG00000101266	77	70
B0205.7	ENSG00000070770	73	75
C47B2.6	ENSG00000117308	56	56
F36H2.1	ENSG00000166377	56	53
F36H2.1	ENSG00000054793	54	56
D1037.5	ENSG00000184381	23	15
W10C8.2	ENSG00000148737	19	14
W10C8.2	ENSG00000138795	15	17
W10C8.2	ENSG00000152284	18	14
W10C8.2	ENSG00000081059	16	15
C36B1.3	ENSG00000102978	55	56
F55A3.1	ENSG00000145495	37	41
R05D11.3	ENSG00000102898	42	44
D2030.4	ENSG00000099795	49	44
F39H2.2	ENSG00000131013	50	44
T01H8.2	ENSG00000167720	37	34
Y105E8A.2	ENSG00000068912	25	28
ZC434.2	ENSG00000171863	57	57
ZC434.2	ENSG00000237170	53	54
F56C11.3	ENSG00000127554	40	32
ZK973.3	ENSG00000164951	37	28
ZK973.3	ENSG00000172840	34	29
C41G7.9	ENSG00000100300	29	29
C41G7.9	ENSG00000112212	21	21
C17E4.9	ENSG00000143153	24	26
C17E4.9	ENSG00000129244	24	26
C17E4.9	ENSG00000101892	21	19
C17E4.9	ENSG00000069849	24	27
C17E4.9	ENSG00000186009	22	24
C01G8.2	ENSG00000188603	39	39
W03G9.6	ENSG00000146070	30	26
W03G9.6	ENSG00000158006	32	31
T22C1.1	ENSG00000012963	30	25
F56A3.2	ENSG00000181625	21	34
F56A3.2	ENSG00000132207	21	34
F08A8.2	ENSG00000161533	41	41
Y34D9A.10	ENSG00000132612	68	67
Y34D9A.10	ENSG00000119541	69	67
Y48G1BL.2	ENSG00000149311	27	5
W06D4.5	ENSG00000147164	66	62
W06D4.5	ENSG00000112335	65	65
Y71F9B.7	ENSG00000166851	46	48
Y71F9B.7	ENSG00000237810	12	50
F26H9.6	ENSG00000111540	76	74
F26H9.6	ENSG00000108774	76	73
F26H9.6	ENSG00000144566	76	74
Y47G6A.9	ENSG00000121851	29	31
Y47G6A.9	ENSG00000113356	26	27
F12B6.1	ENSG00000144452	25	20
F12B6.1	ENSG00000179869	26	11
F55F8.2	ENSG00000089737	34	29
F10G8.9	ENSG00000151093	41	36
Y37E3.8	ENSG00000166441	70	68
C09D4.5	ENSG00000108298	63	63
C09D4.5	ENSG00000218227	57	58
K02F2.1	ENSG00000142002	23	22
K02F2.1	ENSG00000074603	23	24
T03F1.12	ENSG00000204070	35	33
Y54E10BL.6	ENSG00000126934	53	51
Y54E10BL.6	ENSG00000169032	52	51
Y54E10BL.6	ENSG00000230626	50	51
F23C8.4	ENSG00000162191	28	27
C09H6.2	ENSG00000107282	26	31
C09H6.2	ENSG00000034053	25	33
C09H6.2	ENSG00000011132	21	36
K07A1.12	ENSG00000162521	71	70
K07A1.12	ENSG00000102054	70	62
C10G11.9	ENSG00000167978	23	1
C10G11.9	ENSG00000117616	14	10
C10G11.9	ENSG00000159140	19	1
F37E3.1	ENSG00000136937	34	35
C34G6.4	ENSG00000085563	44	44
C34G6.4	ENSG00000005471	44	44
C34G6.4	ENSG00000004846	39	40
C34G6.4	ENSG00000073734	38	36
Y71F9AL.18	ENSG00000143799	31	29
K04G2.5	ENSG00000011009	43	41
K04G2.5	ENSG00000120992	47	44
K04G2.5	ENSG00000143353	30	28
Y37E3.16	ENSG00000138449	28	25
F36F2.6	ENSG00000060069	31	21
T27A3.6	ENSG00000164172	21	38
W04G5.2	ENSG00000185236	67	61
W04G5.2	ENSG00000103769	67	51
F36F2.4	ENSG00000117758	32	26
F36F2.4	ENSG00000079950	27	26
C27A12.8	ENSG00000166233	51	45
F25D7.3	ENSG00000057657	21	21
F25D7.3	ENSG00000176083	14	22
F25D7.3	ENSG00000116731	13	6
F31C3.5	ENSG00000131153	36	35
C01A2.4	ENSG00000083937	42	41
ZC123.4	ENSG00000058091	33	38
ZC123.4	ENSG00000138395	29	39
Y87G2A.5	ENSG00000204394	52	43
Y87G2A.5	ENSG00000137411	42	42
Y92H12BL.5	ENSG00000196368	40	36
Y92H12BL.5	ENSG00000173598	41	34
Y92H12BL.5	ENSG00000122824	39	35
Y92H12BL.5	ENSG00000112664	40	34
Y47H10A.1	ENSG00000214711	23	23
Y47H10A.1	ENSG00000162949	19	20
T28F4.2	ENSG00000111319	18	13
T28F4.2	ENSG00000168447	16	13
T28F4.2	ENSG00000166828	16	13
T28F4.2	ENSG00000162572	16	12
Y106G6E.5	ENSG00000155849	19	19
Y106G6E.5	ENSG00000062598	19	19
Y106G6E.5	ENSG00000102890	19	18
Y110A7A.2	ENSG00000082512	17	10
Y110A7A.2	ENSG00000127191	18	11
Y110A7A.2	ENSG00000131323	20	11
Y110A7A.2	ENSG00000056558	18	14
Y110A7A.2	ENSG00000175104	17	11
Y110A7A.2	ENSG00000076604	19	13
F56A6.2	ENSG00000066933	29	21
F56A6.2	ENSG00000099331	29	25
T27C10.6	ENSG00000188906	17	16
T27C10.6	ENSG00000154237	15	18
R06C7.6	ENSG00000156795	37	33
R12E2.2	ENSG00000094975	25	14
F53G12.1	ENSG00000185236	80	77
F53G12.1	ENSG00000103769	81	65
C06A5.1	ENSG00000164880	20	16
F52F12.6	ENSG00000147488	21	11
F52F12.6	ENSG00000186487	23	10
F52F12.6	ENSG00000196132	22	10
ZK858.4	ENSG00000121067	27	28
ZK858.4	ENSG00000144228	27	27
F25D7.1	ENSG00000136986	46	45
K07A12.4	ENSG00000112339	40	35
F46F11.4	ENSG00000198258	80	80
R09B3.3	ENSG00000101811	45	6
R09B3.3	ENSG00000177613	45	6
F52A8.5	ENSG00000140905	50	42
Y18D10A.9	ENSG00000144021	37	37
Y18D10A.9	ENSG00000109046	16	12
Y18D10A.9	ENSG00000176871	15	12
F28D9.1	ENSG00000177679	10	9
F28D9.1	ENSG00000139767	8	8
C32E12.2	ENSG00000112541	34	30
Y54E10BR.6	ENSG00000168002	67	76
C54G4.8	ENSG00000179091	49	43
F55A3.7	ENSG00000092201	46	21
F39B2.2	ENSG00000169139	61	59
F39B2.2	ENSG00000124208	64	24
F39B2.2	ENSG00000244687	64	52
F08B6.2	ENSG00000127588	38	35
Y47G6A.20	ENSG00000179950	31	41
ZK265.1	ENSG00000001631	24	23
E03H4.8	ENSG00000184432	52	21
C36F7.4	ENSG00000183715	14	19
C36F7.4	ENSG00000182667	15	20
C36F7.4	ENSG00000185565	14	19
C36F7.4	ENSG00000172260	15	19
C36F7.4	ENSG00000142549	15	21
F27C1.6	ENSG00000156697	28	24
F27C1.6	ENSG00000214320	28	23
Y65B4A.8	ENSG00000068120	37	29
B0041.4	ENSG00000174444	56	45
W08E3.3	ENSG00000138430	66	62
R06C7.5	ENSG00000239900	45	43
ZK484.2	ENSG00000150967	35	38
ZK484.2	ENSG00000204267	27	29
ZK484.2	ENSG00000168394	28	28
K06A5.8	ENSG00000085433	36	37
F10G8.6	ENSG00000103274	52	51
F10G8.6	ENSG00000223539	12	44
F10G8.6	ENSG00000151413	33	32
ZK270.1	ENSG00000182077	10	13
ZK270.1	ENSG00000165186	13	15
ZK270.1	ENSG00000178729	13	15
ZK270.1	ENSG00000244694	3	13
F46F11.1	ENSG00000145725	41	42
F46F11.1	ENSG00000168781	39	36
B0511.6	ENSG00000088205	61	49
Y74C10AR.1	ENSG00000084623	42	42
Y74C10AR.1	ENSG00000023734	24	22
Y39G10AR.14	ENSG00000104738	52	50
W01A8.6	ENSG00000091704	25	23
W01A8.6	ENSG00000158516	28	25
W01A8.6	ENSG00000158525	24	21
W01A8.6	ENSG00000128510	26	23
W01A8.6	ENSG00000144410	25	25
ZK858.1	ENSG00000121274	17	21
ZK858.1	ENSG00000112941	16	25
Y52B11A.4	ENSG00000164949	12	19
Y52B11A.4	ENSG00000166592	14	21
Y52B11A.4	ENSG00000139890	14	20
Y52B11A.4	ENSG00000088320	13	20
Y48G1A.3	ENSG00000106524	29	25
Y74C9A.5	ENSG00000149212	23	22
Y74C9A.5	ENSG00000080546	24	20
Y74C9A.5	ENSG00000130766	24	24
Y63D3A.8	ENSG00000185561	20	27
Y63D3A.8	ENSG00000160606	18	25
C17D12.2	ENSG00000159409	45	50
T08B2.7	ENSG00000084754	50	51
E01A2.4	ENSG00000101882	28	34
E01A2.4	ENSG00000189134	25	31
Y65B4BR.3	ENSG00000182077	10	12
Y65B4BR.3	ENSG00000165186	15	15
Y65B4BR.3	ENSG00000178729	14	15
Y65B4BR.3	ENSG00000244694	4	13
F30A10.3	ENSG00000176095	37	28
F30A10.3	ENSG00000068745	33	24
F30A10.3	ENSG00000161896	33	27
C01H6.7	ENSG00000184100	1	13
C01H6.7	ENSG00000166164	21	21
C01H6.7	ENSG00000028310	18	19
C37A2.6	ENSG00000139160	36	34
K07A3.1	ENSG00000165140	60	61
K07A3.1	ENSG00000130957	60	60
R06C1.1	ENSG00000116478	60	58
R06C1.1	ENSG00000196591	59	47
Y71F9AL.16	ENSG00000115091	74	75
Y71F9AL.16	ENSG00000224016	16	66
Y71F9AL.16	ENSG00000133627	71	72
Y71F9AL.16	ENSG00000106526	28	54
C34B2.10	ENSG00000114902	29	18
D1007.7	ENSG00000156304	22	19
D1007.7	ENSG00000213079	22	17
K11D2.1	ENSG00000166965	18	11
K11D2.1	ENSG00000103657	16	0
K11D2.1	ENSG00000128731	20	0
K11D2.1	ENSG00000126107	0	0
K11D2.1	ENSG00000206149	3	0
C47F8.4	ENSG00000149541	31	28
C47F8.4	ENSG00000112309	27	25
C47F8.4	ENSG00000109956	33	29
T03F1.8	ENSG00000143774	27	20
F25H2.2	ENSG00000143376	37	40
C36B1.14	ENSG00000119878	42	41
F15C11.2	ENSG00000160803	36	30
F15C11.2	ENSG00000135018	39	33
F15C11.2	ENSG00000188021	39	31
F15C11.2	ENSG00000175520	31	24
F15C11.2	ENSG00000175518	19	20
F30A10.4	ENSG00000124091	11	17
F30A10.4	ENSG00000176928	15	16
F30A10.4	ENSG00000111846	12	14
F30A10.4	ENSG00000140297	14	15
F30A10.4	ENSG00000187210	13	15
F30A10.4	ENSG00000205318	9	11
K07G5.1	ENSG00000079691	22	16
K07G5.1	ENSG00000186648	24	18
K07G5.1	ENSG00000159753	21	15
F52B5.3	ENSG00000156414	14	14
D2092.5	ENSG00000204178	18	25
F46A9.5	ENSG00000113558	64	69
T09E11.12	ENSG00000171155	13	13
Y47G6A.18	ENSG00000113384	63	64
Y47G6A.18	ENSG00000143457	54	53
C41G7.5	ENSG00000106546	27	19
F56H1.5	ENSG00000135049	23	19
F56H1.5	ENSG00000166748	22	22
F08A8.1	ENSG00000161533	41	42
R12E2.13	ENSG00000132581	47	45
R12E2.13	ENSG00000128228	46	43
Y105E8B.5	ENSG00000165704	49	48
Y105E8B.5	ENSG00000099256	47	44
B0025.2	ENSG00000166200	55	61
F32B5.8	ENSG00000101160	51	52
F29D10.4	ENSG00000142347	52	52
F29D10.4	ENSG00000157483	56	56
Y23H5B.5	ENSG00000164338	27	29
T19A6.2	ENSG00000134697	45	40
T05E8.3	ENSG00000005100	28	32
F49D11.1	ENSG00000168438	51	50
F49D11.1	ENSG00000176473	20	21
C50F2.6	ENSG00000173486	20	42
F56F4.6	ENSG00000154265	26	4
F56F4.6	ENSG00000154263	24	4
F56F4.6	ENSG00000141338	27	4
F56F4.6	ENSG00000154262	26	4
F56F4.6	ENSG00000154258	29	4
F52F12.9	ENSG00000010165	30	15
F33E2.2	ENSG00000073803	30	28
F33E2.2	ENSG00000139625	27	28
T10B11.1	ENSG00000166228	44	60
T10B11.1	ENSG00000132570	43	47
F32H2.5	ENSG00000169710	39	41
Y65B4A.1	ENSG00000102241	28	16
ZC434.6	ENSG00000162736	21	22
C49A1.4	ENSG00000104313	25	21
C49A1.4	ENSG00000112319	23	18
C49A1.4	ENSG00000064655	22	20
C49A1.4	ENSG00000158161	22	20
K12C11.4	ENSG00000035664	11	43
K12C11.4	ENSG00000167657	11	36
K12C11.4	ENSG00000196730	30	30
Y110A7A.11	ENSG00000053501	26	25
F43G9.10	ENSG00000140259	42	44
T20F5.3	ENSG00000148187	24	22
T20F5.3	ENSG00000224236	21	19
K10C3.2	ENSG00000143420	26	24
K10C3.2	ENSG00000128989	24	37
K10C3.2	ENSG00000231228	24	37
F57B10.8	ENSG00000146109	26	25
T27A3.2	ENSG00000111667	35	32
T27A3.2	ENSG00000058056	31	29
Y39G10AR.8	ENSG00000130741	73	72
Y39G10AR.8	ENSG00000180574	68	69
C15C6.3	ENSG00000104859	10	10
Y48G1A.5	ENSG00000124207	31	30
M01B12.5	ENSG00000124784	43	38
C07F11.1	ENSG00000175928	10	17
C07F11.1	ENSG00000170382	10	18
C07F11.1	ENSG00000173114	10	17
VF39H2L.1	ENSG00000136874	28	23
R05D11.7	ENSG00000124380	38	37
Y73E7A.2	ENSG00000108270	25	21
F45H11.5	ENSG00000240230	42	40
Y54E5B.1	ENSG00000092421	24	16
Y54E5B.1	ENSG00000137872	25	16
Y54E5B.1	ENSG00000167680	24	19
Y54E5B.1	ENSG00000143434	25	18
Y18H1A.9	ENSG00000091704	29	33
Y18H1A.9	ENSG00000158516	31	36
Y18H1A.9	ENSG00000158525	27	30
Y18H1A.9	ENSG00000128510	29	34
Y18H1A.9	ENSG00000144410	22	29
Y71G12B.24	ENSG00000165688	38	35
Y18D10A.3	ENSG00000163382	32	37
Y18D10A.3	ENSG00000186010	26	30
Y54E10A.7	ENSG00000158042	27	30
F37D6.1	ENSG00000163781	20	15
C18E3.5	ENSG00000060688	51	41
C18E3.5	ENSG00000227709	22	50
C32E8.8	ENSG00000182077	17	21
C32E8.8	ENSG00000165186	19	20
C32E8.8	ENSG00000178729	19	21
C32E8.8	ENSG00000244694	7	22
F36F2.3	ENSG00000122257	24	15
T23H4.3	ENSG00000188886	19	16
Y71G12A.3	ENSG00000130338	30	17
F16A11.2	ENSG00000100220	73	73
C03D6.8	ENSG00000137876	47	47
T05F1.8	ENSG00000075415	55	60
M01D7.7	ENSG00000088256	82	81
M01D7.7	ENSG00000156052	82	81
C17E4.5	ENSG00000100836	49	33
C17E4.5	ENSG00000205022	18	12
Y119C1B.3	ENSG00000196932	20	25
Y105E8A.1	ENSG00000142669	25	14
Y105E8A.1	ENSG00000214636	15	24
Y105E8A.1	ENSG00000131171	21	24
Y105E8A.1	ENSG00000185437	25	13
Y105E8A.1	ENSG00000198478	25	30
Y39G10AR.20	ENSG00000171530	28	24
F59C6.4	ENSG00000107371	38	31
Y63D3A.6	ENSG00000025796	35	34
Y37E3.1	ENSG00000136319	26	24
C34B7.4	ENSG00000083168	27	8
C34B7.4	ENSG00000136504	22	23
C34B7.4	ENSG00000156650	27	8
C16C2.3	ENSG00000122126	26	22
C16C2.3	ENSG00000204084	27	21
T05F1.1	ENSG00000125912	29	29
Y87G2A.2	ENSG00000101473	29	27
F57B10.1	ENSG00000060566	14	21
F57B10.1	ENSG00000143578	12	21
F57B10.1	ENSG00000107175	11	21
B0414.8	ENSG00000149823	29	26
C44E4.4	ENSG00000138385	29	28
F49B2.6	ENSG00000113441	25	26
F49B2.6	ENSG00000164307	24	27
F49B2.6	ENSG00000164308	23	26
F49B2.6	ENSG00000138792	22	25
Y87G2A.9	ENSG00000184787	74	76
T08G11.4	ENSG00000137574	38	25
C25A1.10	ENSG00000166197	18	25
F55A12.7	ENSG00000072958	71	69
F55A12.7	ENSG00000129354	68	68
F32A7.3	ENSG00000115363	5	17
F32A7.3	ENSG00000142694	4	12
F32A7.3	ENSG00000166979	20	21
F26E4.1	ENSG00000175470	56	66
F26E4.1	ENSG00000156475	57	55
F26E4.1	ENSG00000221914	59	64
F26E4.1	ENSG00000074211	55	61
Y71F9AL.1	ENSG00000066651	34	32
F59A3.3	ENSG00000143314	26	34
C49A1.3	ENSG00000167995	20	15
C49A1.3	ENSG00000039987	24	21
C49A1.3	ENSG00000142959	21	20
C49A1.3	ENSG00000127325	22	14
Y23H5A.7	ENSG00000110619	44	49
C27A12.9	ENSG00000165282	33	26
T19A6.1	ENSG00000122490	34	38
C01G8.9	ENSG00000049618	19	14
C01G8.9	ENSG00000117713	20	15
Y71F9B.3	ENSG00000129625	42	41
T25G3.1	ENSG00000163807	35	35
T25G3.1	ENSG00000224125	31	32
T23G11.3	ENSG00000112531	25	34
F57B10.6	ENSG00000134899	27	19
F08A8.6	ENSG00000127946	33	11
F08A8.6	ENSG00000130787	32	10
ZK973.11	ENSG00000166479	26	26
W04A8.7	ENSG00000147133	36	32
W04A8.7	ENSG00000122728	35	33
F33D11.11	ENSG00000101558	33	27
F33D11.11	ENSG00000124164	32	32
Y6B3B.10	ENSG00000223802	28	28
F39H11.2	ENSG00000028839	8	24
H28O16.1	ENSG00000152234	79	77
C47B2.2	ENSG00000094841	36	35
Y6B3A.1	ENSG00000066777	46	41
Y6B3A.1	ENSG00000124198	46	41
F09C3.1	ENSG00000140575	25	21
F09C3.1	ENSG00000183856	26	22
F09C3.1	ENSG00000145703	25	22
Y110A7A.6	ENSG00000158571	52	50
Y110A7A.6	ENSG00000170525	52	44
Y110A7A.6	ENSG00000123836	52	47
Y110A7A.6	ENSG00000114268	52	50
C43E11.1	ENSG00000100813	32	13
C04F12.10	ENSG00000084073	41	38
F55D12.2	ENSG00000187231	21	22
T20F10.1	ENSG00000150457	32	27
T20F10.1	ENSG00000131023	34	27
F53G12.5	ENSG00000183496	31	24
F53G12.5	ENSG00000176624	32	22
F53G12.5	ENSG00000181588	30	20
Y47D9A.2	ENSG00000137770	44	30
F55A12.3	ENSG00000186111	39	36
F55A12.3	ENSG00000143398	41	45
F55A12.3	ENSG00000180764	39	27
F55A12.3	ENSG00000107242	37	42
F30A10.8	ENSG00000172164	40	33
F30A10.8	ENSG00000168807	40	32
F30A10.8	ENSG00000101400	37	32
Y48G10A.3	ENSG00000103034	28	24
Y48G10A.3	ENSG00000104419	27	23
Y48G10A.3	ENSG00000101079	29	25
Y48G10A.3	ENSG00000165795	27	25
D2092.3	ENSG00000175344	40	35
D2092.3	ENSG00000166664	29	33
C48B6.2	ENSG00000177971	50	50
Y71F9AL.17	ENSG00000122218	59	59
F27C1.2	ENSG00000136867	17	22
ZK849.2	ENSG00000047932	52	47
M01E11.6	ENSG00000237649	26	22
M01E11.6	ENSG00000167702	21	15
Y18D10A.19	ENSG00000088832	59	44
Y18D10A.19	ENSG00000198225	57	57
Y18D10A.19	ENSG00000119782	56	56
Y37E3.15	ENSG00000102900	25	24
Y48G8AL.6	ENSG00000005007	49	47
Y48G8AL.6	ENSG00000155363	16	17
Y48G8AL.6	ENSG00000073146	17	15
Y48G8AL.6	ENSG00000188014	14	15
Y48G8AL.6	ENSG00000198265	11	6
Y48G8AL.6	ENSG00000130589	12	5
W04A4.5	ENSG00000149262	22	24
T21G5.3	ENSG00000152670	28	30
E01A2.1	ENSG00000023909	29	31
C03D6.3	ENSG00000111880	38	40
Y48G1BM.1	ENSG00000164975	21	21
Y105E8B.3	ENSG00000058729	41	40
Y40B1A.3	ENSG00000225754	13	26
Y106G6H.7	ENSG00000131558	27	25
C36B1.12	ENSG00000005206	22	24
C36B1.12	ENSG00000138600	20	26
C36B1.12	ENSG00000185294	19	18
F25H2.8	ENSG00000160714	45	41
F25H2.8	ENSG00000140367	44	46
F25H2.8	ENSG00000233915	27	37
F25H2.8	ENSG00000236000	6	32
F25H2.8	ENSG00000225273	6	32
F25H2.8	ENSG00000215218	19	47
F20G4.1	ENSG00000151779	28	19
B0205.6	ENSG00000244005	68	61
T06A4.3	ENSG00000091704	26	31
T06A4.3	ENSG00000158516	28	33
T06A4.3	ENSG00000158525	25	29
T06A4.3	ENSG00000128510	25	31
T06A4.3	ENSG00000144410	23	31
C30H7.2	ENSG00000023318	41	42
ZK524.1	ENSG00000143801	18	17
ZK524.1	ENSG00000080815	20	20
Y92H12A.1	ENSG00000125508	32	35
Y92H12A.1	ENSG00000101213	33	39
K04G2.1	ENSG00000125977	54	41
Y40B1A.4	ENSG00000129911	14	23
Y40B1A.4	ENSG00000174595	15	19
Y40B1A.4	ENSG00000127528	12	14
Y40B1A.4	ENSG00000105610	11	12
Y40B1A.4	ENSG00000136826	14	11
F27C1.13	ENSG00000183638	25	1
F27C1.13	ENSG00000104237	28	1
Y54E10A.10	ENSG00000197498	41	40
Y18D10A.13	ENSG00000083097	24	23
Y18D10A.13	ENSG00000142197	22	23
F15C11.1	ENSG00000130856	15	6
T20F5.2	ENSG00000126067	31	25
C55B7.4	ENSG00000196177	52	51
Y53C10A.4	ENSG00000137727	15	12
Y53C10A.4	ENSG00000164691	9	11
H06O01.2	ENSG00000173575	45	36
H06O01.2	ENSG00000153922	44	38
R06C7.7	ENSG00000100395	20	17
R06C7.7	ENSG00000011258	18	18
R06C7.7	ENSG00000198879	15	10
R06C7.7	ENSG00000163935	15	10
Y54E10A.5	ENSG00000104671	37	35
T19B4.7	ENSG00000067141	26	25
T19B4.7	ENSG00000187323	28	27
T27F6.1	ENSG00000124091	12	18
T27F6.1	ENSG00000176928	16	16
T27F6.1	ENSG00000111846	17	19
T27F6.1	ENSG00000140297	16	17
T27F6.1	ENSG00000187210	16	17
T27F6.1	ENSG00000205318	11	13
C17E4.3	ENSG00000099785	9	17
C17E4.3	ENSG00000173926	11	18
Y71G12B.11	ENSG00000137076	37	37
Y71G12B.11	ENSG00000171914	37	38
T01G9.6	ENSG00000204435	70	70
F39B2.7	ENSG00000130299	34	29
T23H2.3	ENSG00000116830	26	22
Y65B4A.6	ENSG00000141543	86	83
Y71F9AM.4	ENSG00000136152	31	30
C44E4.3	ENSG00000125166	60	58
[truncated: 11,331 more rows]

## Sheet: D) OrthoMCL
C. elegans gene	OrthoMCL-DB 4 Orthologous Group	(search at http://www.orthomcl.org/cgi-bin/OrthoMclWeb.cgi to find human gene(s) in orthologous group)
WBGene00004929	OG4_10324
WBGene00007100	OG4_14615
WBGene00007101	OG4_10871
WBGene00001646	OG4_11773
WBGene00007102	OG4_12755
WBGene00007103	OG4_20719
WBGene00007104	OG4_11339
WBGene00000491	OG4_16670
WBGene00007099	OG4_10080
WBGene00006932	OG4_11558
WBGene00000814	OG4_12403
WBGene00015001	OG4_12881
WBGene00000403	OG4_13334
WBGene00001919	OG4_10036
WBGene00007110	OG4_13050
WBGene00007111	OG4_13068
WBGene00001019	OG4_11278
WBGene00007114	OG4_10833
WBGene00007105	OG4_12793
WBGene00001020	OG4_14424
WBGene00007106	OG4_10569
WBGene00007107	OG4_11947
WBGene00007108	OG4_10590
WBGene00001921	OG4_10041
WBGene00001922	OG4_10044
WBGene00001920	OG4_10043
WBGene00015008	OG4_18535
WBGene00004415	OG4_10579
WBGene00015009	OG4_12302
WBGene00015010	OG4_13685
WBGene00006961	OG4_12844
WBGene00015025	OG4_19006
WBGene00004466	OG4_11301
WBGene00015021	OG4_10425
WBGene00002191	OG4_10669
WBGene00000232	OG4_11950
WBGene00000099	OG4_10601
WBGene00015029	OG4_11615
WBGene00015035	OG4_17352
WBGene00003889	OG4_15728
WBGene00015047	OG4_12389
WBGene00015048	OG4_12389
WBGene00004055	OG4_12207
WBGene00015049	OG4_11100
WBGene00015052	OG4_12923
WBGene00015054	OG4_10180
WBGene00015055	OG4_10180
WBGene00006418	OG4_11687
WBGene00015057	OG4_10289
WBGene00015062	OG4_10080
WBGene00015064	OG4_11840
WBGene00015074	OG4_11566
WBGene00004359	OG4_12674
WBGene00007117	OG4_18935
WBGene00007118	OG4_18935
WBGene00002048	OG4_15073
WBGene00004413	OG4_10112
WBGene00007122	OG4_10303
WBGene00007126	OG4_16688
WBGene00000211	OG4_10983
WBGene00000886	OG4_12399
WBGene00015091	OG4_13903
WBGene00002583	OG4_10612
WBGene00015092	OG4_13047
WBGene00006538	OG4_10079
WBGene00007128	OG4_12344
WBGene00007129	OG4_10984
WBGene00015098	OG4_12586
WBGene00006745	OG4_12611
WBGene00001613	OG4_12300
WBGene00015099	OG4_11238
WBGene00015101	OG4_10839
WBGene00015104	OG4_12551
WBGene00007135	OG4_11793
WBGene00007137	OG4_10361
WBGene00002003	OG4_16882
WBGene00007138	OG4_22842
WBGene00002252	OG4_12411
WBGene00015116	OG4_13259
WBGene00003825	OG4_11617
WBGene00002207	OG4_15177
WBGene00015133	OG4_10598
WBGene00015124	OG4_22429
WBGene00015125	OG4_14604
WBGene00015128	OG4_20616
WBGene00015130	OG4_10819
WBGene00001948	OG4_22050
WBGene00015135	OG4_10039
WBGene00007140	OG4_10021
WBGene00007143	OG4_10387
WBGene00007144	OG4_13926
WBGene00007145	OG4_13718
WBGene00007146	OG4_22237
WBGene00000090	OG4_10852
WBGene00004435	OG4_10141
WBGene00015148	OG4_12048
WBGene00015150	OG4_13110
WBGene00000182	OG4_10155
WBGene00015143	OG4_12979
WBGene00004348	OG4_17703
WBGene00015146	OG4_14323
WBGene00002982	OG4_13538
WBGene00006359	OG4_15613
WBGene00001177	OG4_12363
WBGene00002061	OG4_10783
WBGene00006780	OG4_10002
WBGene00015164	OG4_11335
WBGene00015156	OG4_12978
WBGene00015159	OG4_11745
WBGene00015160	OG4_12028
WBGene00015161	OG4_10800
WBGene00007150	OG4_13121
WBGene00001137	OG4_10597
WBGene00007054	OG4_10552
WBGene00004469	OG4_10622
WBGene00007167	OG4_12242
WBGene00003729	OG4_11192
WBGene00007174	OG4_16921
WBGene00007175	OG4_12986
WBGene00006712	OG4_14903
WBGene00015168	OG4_11189
WBGene00015171	OG4_15157
WBGene00000895	OG4_14732
WBGene00000903	OG4_16628
WBGene00015173	OG4_15118
WBGene00004498	OG4_10707
WBGene00004393	OG4_21944
WBGene00001856	OG4_10224
WBGene00000772	OG4_17093
WBGene00003472	OG4_13639
WBGene00015176	OG4_13930
WBGene00015177	OG4_13990
WBGene00015181	OG4_11206
WBGene00001638	OG4_15425
WBGene00015194	OG4_15585
WBGene00015184	OG4_10987
WBGene00015186	OG4_11142
WBGene00000296	OG4_16335
WBGene00015188	OG4_20641
WBGene00015189	OG4_10135
WBGene00015197	OG4_10198
WBGene00002251	OG4_12411
WBGene00001094	OG4_10683
WBGene00007184	OG4_12752
WBGene00004980	OG4_10603
WBGene00007186	OG4_16500
WBGene00000235	OG4_16696
WBGene00007188	OG4_12175
WBGene00002178	OG4_13535
WBGene00007189	OG4_11702
WBGene00007194	OG4_10961
WBGene00000529	OG4_12972
WBGene00015203	OG4_12720
WBGene00003730	OG4_11192
WBGene00015204	OG4_13419
WBGene00015206	OG4_12172
WBGene00015207	OG4_12746
WBGene00006814	OG4_15805
WBGene00015216	OG4_14750
WBGene00015217	OG4_19347
WBGene00015219	OG4_18771
WBGene00001228	OG4_11864
WBGene00015237	OG4_13395
WBGene00015238	OG4_13786
WBGene00015230	OG4_13797
WBGene00015232	OG4_11546
WBGene00015233	OG4_15895
WBGene00007195	OG4_14721
WBGene00004443	OG4_10641
WBGene00007197	OG4_11522
WBGene00007200	OG4_10464
WBGene00001443	OG4_17341
WBGene00015241	OG4_16281
WBGene00006599	OG4_15407
WBGene00015247	OG4_12490
WBGene00015248	OG4_17107
WBGene00015249	OG4_15550
WBGene00015251	OG4_10331
WBGene00000817	OG4_11942
WBGene00006637	OG4_15022
WBGene00006479	OG4_10231
WBGene00006766	OG4_17150
WBGene00007201	OG4_10687
WBGene00044083	OG4_21223
WBGene00007202	OG4_13319
WBGene00015266	OG4_11725
WBGene00015267	OG4_15338
WBGene00007210	OG4_16160
WBGene00007215	OG4_11917
WBGene00007216	OG4_16840
WBGene00007217	OG4_11686
WBGene00015282	OG4_10649
WBGene00015283	OG4_23902
WBGene00015286	OG4_13184
WBGene00015288	OG4_13184
WBGene00015270	OG4_11114
WBGene00015273	OG4_25167
WBGene00006467	OG4_17189
WBGene00004457	OG4_16062
WBGene00015293	OG4_16228
WBGene00015296	OG4_13514
WBGene00015297	OG4_10853
WBGene00015298	OG4_11248
WBGene00015301	OG4_13996
WBGene00015303	OG4_16775
WBGene00006438	OG4_17748
WBGene00002046	OG4_14413
WBGene00007223	OG4_15264
WBGene00007237	OG4_10177
WBGene00006808	OG4_17383
WBGene00007234	OG4_13488
WBGene00007235	OG4_11592
WBGene00007236	OG4_10973
WBGene00007248	OG4_10597
WBGene00004179	OG4_11143
WBGene00015307	OG4_10049
WBGene00015308	OG4_11629
WBGene00015310	OG4_14442
WBGene00000170	OG4_10111
WBGene00007226	OG4_18102
WBGene00006510	OG4_15723
WBGene00007228	OG4_10074
WBGene00000289	OG4_15414
WBGene00000540	OG4_12684
WBGene00001333	OG4_13059
WBGene00002717	OG4_14570
WBGene00007254	OG4_10113
WBGene00003622	OG4_17885
WBGene00007256	OG4_17917
WBGene00007258	OG4_14574
WBGene00015326	OG4_12007
WBGene00015327	OG4_18341
WBGene00001953	OG4_15127
WBGene00015334	OG4_15929
WBGene00001130	OG4_10138
WBGene00004777	OG4_17378
WBGene00015336	OG4_12452
WBGene00015337	OG4_10625
WBGene00015344	OG4_15467
WBGene00015338	OG4_10597
WBGene00006431	OG4_15596
WBGene00015356	OG4_14098
WBGene00000419	OG4_11061
WBGene00006527	OG4_10634
WBGene00015353	OG4_16931
WBGene00015346	OG4_11713
WBGene00015347	OG4_12849
WBGene00015349	OG4_15624
WBGene00015350	OG4_11213
WBGene00003952	OG4_11287
WBGene00015359	OG4_10375
WBGene00015360	OG4_10375
WBGene00001127	OG4_14062
WBGene00000086	OG4_16399
WBGene00007267	OG4_14592
WBGene00007268	OG4_16261
WBGene00002202	OG4_10260
WBGene00004392	OG4_10364
WBGene00001483	OG4_21261
WBGene00000466	OG4_11413
WBGene00003800	OG4_14969
WBGene00007277	OG4_10971
WBGene00004437	OG4_10946
WBGene00001645	OG4_16664
WBGene00007282	OG4_10050
WBGene00015391	OG4_10363
WBGene00005647	OG4_10221
WBGene00007284	OG4_14829
WBGene00015404	OG4_11060
WBGene00015406	OG4_16427
WBGene00007287	OG4_14289
WBGene00000074	OG4_12902
WBGene00015410	OG4_10773
WBGene00001194	OG4_16112
WBGene00015413	OG4_11013
WBGene00001119	OG4_13469
WBGene00015418	OG4_15017
WBGene00002989	OG4_15415
WBGene00001405	OG4_11409
WBGene00004426	OG4_10566
WBGene00007302	OG4_16640
WBGene00007303	OG4_10887
WBGene00000503	OG4_10335
WBGene00006810	OG4_12624
WBGene00001001	OG4_10514
WBGene00001204	OG4_17918
WBGene00004040	OG4_11813
WBGene00015454	OG4_18945
WBGene00007312	OG4_11529
WBGene00003392	OG4_10072
WBGene00004083	OG4_10586
WBGene00003999	OG4_10058
WBGene00003043	OG4_17601
WBGene00004344	OG4_14264
WBGene00007330	OG4_10762
WBGene00007333	OG4_11548
WBGene00001795	OG4_11979
WBGene00015460	OG4_18630
WBGene00015461	OG4_11385
WBGene00001428	OG4_16223
WBGene00015462	OG4_20188
WBGene00015463	OG4_17229
WBGene00015464	OG4_11241
WBGene00015478	OG4_12510
WBGene00015479	OG4_10034
WBGene00003214	OG4_10170
WBGene00002855	OG4_11879
WBGene00006516	OG4_11665
WBGene00006515	OG4_12306
WBGene00015483	OG4_14485
WBGene00015484	OG4_16280
WBGene00015485	OG4_15144
WBGene00015486	OG4_13062
WBGene00007339	OG4_16081
WBGene00015470	OG4_15902
WBGene00000900	OG4_14764
WBGene00004927	OG4_11960
WBGene00015471	OG4_18306
WBGene00002062	OG4_13108
WBGene00015492	OG4_13699
WBGene00005643	OG4_10221
WBGene00005642	OG4_14630
WBGene00007350	OG4_10538
WBGene00007351	OG4_19586
WBGene00000518	OG4_11613
WBGene00007352	OG4_10362
WBGene00007355	OG4_10805
WBGene00015499	OG4_16848
WBGene00004803	OG4_13464
WBGene00006823	OG4_17690
WBGene00015508	OG4_16663
WBGene00015509	OG4_14016
WBGene00015512	OG4_12093
WBGene00015513	OG4_18980
WBGene00015516	OG4_11029
WBGene00001615	OG4_10445
WBGene00001552	OG4_11959
WBGene00004452	OG4_10874
WBGene00003196	OG4_14423
WBGene00015525	OG4_11506
WBGene00015519	OG4_16091
WBGene00001612	OG4_12300
WBGene00006716	OG4_12287
WBGene00015538	OG4_10202
WBGene00015540	OG4_10202
WBGene00015548	OG4_10996
WBGene00000585	OG4_13584
WBGene00006572	OG4_12851
WBGene00002228	OG4_14271
WBGene00015551	OG4_10681
WBGene00015553	OG4_10249
WBGene00015554	OG4_14554
WBGene00015555	OG4_13425
WBGene00000542	OG4_10730
WBGene00003876	OG4_10174
WBGene00007385	OG4_13266
WBGene00007386	OG4_16071
WBGene00007387	OG4_13884
WBGene00007388	OG4_14905
WBGene00003963	OG4_10306
WBGene00015561	OG4_13707
WBGene00007398	OG4_10992
WBGene00003572	OG4_11859
WBGene00007400	OG4_11600
WBGene00006579	OG4_11571
WBGene00003571	OG4_11859
WBGene00007409	OG4_23158
WBGene00003828	OG4_14318
WBGene00015565	OG4_10049
WBGene00007412	OG4_12872
WBGene00007413	OG4_12451
WBGene00007419	OG4_18224
WBGene00006620	OG4_19724
WBGene00003961	OG4_14218
WBGene00006957	OG4_12475
WBGene00004101	OG4_13891
WBGene00000380	OG4_10958
WBGene00000532	OG4_10323
WBGene00002986	OG4_13389
WBGene00015579	OG4_12204
WBGene00015580	OG4_12012
WBGene00015581	OG4_12880
WBGene00000479	OG4_11252
WBGene00003024	OG4_18013
WBGene00000854	OG4_15784
WBGene00004932	OG4_10139
WBGene00006996	OG4_16414
WBGene00007433	OG4_16841
WBGene00004723	OG4_11570
WBGene00007434	OG4_13434
WBGene00006724	OG4_11890
WBGene00007435	OG4_13621
WBGene00007428	OG4_12926
WBGene00007429	OG4_12617
WBGene00000142	OG4_12326
WBGene00003102	OG4_17406
WBGene00007438	OG4_13344
WBGene00007443	OG4_13105
WBGene00007444	OG4_11965
WBGene00007446	OG4_11372
WBGene00007448	OG4_11100
WBGene00004309	OG4_29280
WBGene00003657	OG4_17930
WBGene00086566	OG4_13692
WBGene00007463	OG4_13418
WBGene00007464	OG4_13116
WBGene00004780	OG4_16479
WBGene00002146	OG4_15489
WBGene00015623	OG4_13537
WBGene00003911	OG4_10648
WBGene00006820	OG4_10173
WBGene00015632	OG4_11206
WBGene00015635	OG4_13294
WBGene00004431	OG4_10476
WBGene00004215	OG4_12013
WBGene00000958	OG4_17182
WBGene00007476	OG4_19969
WBGene00015648	OG4_14479
WBGene00007480	OG4_12512
WBGene00015658	OG4_12692
WBGene00002043	OG4_10386
WBGene00015650	OG4_11039
WBGene00001051	OG4_10855
WBGene00007488	OG4_13195
WBGene00007490	OG4_17428
WBGene00007493	OG4_16277
WBGene00004454	OG4_10545
WBGene00003831	OG4_11042
WBGene00007500	OG4_12971
WBGene00015660	OG4_10597
WBGene00002999	OG4_14277
WBGene00003136	OG4_17427
WBGene00015662	OG4_12490
WBGene00007505	OG4_20414
WBGene00007507	OG4_14016
WBGene00007508	OG4_14016
WBGene00007509	OG4_14016
WBGene00000911	OG4_11880
WBGene00002192	OG4_10901
WBGene00007513	OG4_10034
WBGene00007514	OG4_11272
WBGene00001837	OG4_11302
WBGene00000979	OG4_10808
WBGene00000069	OG4_10481
WBGene00015678	OG4_16120
WBGene00003954	OG4_10615
WBGene00001508	OG4_16253
WBGene00004068	OG4_10385
WBGene00003567	OG4_12213
WBGene00000454	OG4_16103
WBGene00015691	OG4_15580
WBGene00015693	OG4_10120
WBGene00015697	OG4_12506
WBGene00002694	OG4_14505
WBGene00015702	OG4_13798
WBGene00003557	OG4_13883
WBGene00015703	OG4_10991
WBGene00015704	OG4_14741
WBGene00007516	OG4_17250
WBGene00007517	OG4_17250
WBGene00007520	OG4_15840
WBGene00007524	OG4_16485
WBGene00007528	OG4_13551
WBGene00007529	OG4_12181
WBGene00004191	OG4_12715
WBGene00007531	OG4_14497
WBGene00002026	OG4_10057
WBGene00007533	OG4_10237
WBGene00003026	OG4_16625
WBGene00001620	OG4_10209
WBGene00015709	OG4_10039
WBGene00000102	OG4_10103
WBGene00004405	OG4_16630
WBGene00007534	OG4_12669
WBGene00007545	OG4_16081
WBGene00006856	OG4_11327
WBGene00015733	OG4_14482
WBGene00015734	OG4_11226
WBGene00015735	OG4_20215
WBGene00007548	OG4_23866
WBGene00007549	OG4_12064
WBGene00015742	OG4_16655
WBGene00015743	OG4_12626
WBGene00015744	OG4_18190
WBGene00015746	OG4_14694
WBGene00007554	OG4_10307
WBGene00000439	OG4_14429
WBGene00006496	OG4_13927
WBGene00007555	OG4_11593
WBGene00006397	OG4_13596
WBGene00007561	OG4_16669
WBGene00007564	OG4_17628
WBGene00000933	OG4_17388
WBGene00007556	OG4_12670
WBGene00000796	OG4_11326
WBGene00000798	OG4_12201
WBGene00007581	OG4_11126
WBGene00006474	OG4_12049
WBGene00007576	OG4_11038
WBGene00015752	OG4_10306
WBGene00004042	OG4_10972
WBGene00004433	OG4_10274
WBGene00015754	OG4_14638
WBGene00007588	OG4_13322
WBGene00015767	OG4_15744
WBGene00015778	OG4_10189
WBGene00015779	OG4_19426
WBGene00015776	OG4_17374
WBGene00006588	OG4_13790
WBGene00015777	OG4_18010
WBGene00004774	OG4_15039
WBGene00007591	OG4_16733
WBGene00007593	OG4_16487
WBGene00007595	OG4_17977
WBGene00015783	OG4_14234
WBGene00000393	OG4_10082
WBGene00015788	OG4_14234
WBGene00007603	OG4_12327
WBGene00015789	OG4_11585
WBGene00015793	OG4_16836
WBGene00007606	OG4_18020
WBGene00015794	OG4_16553
WBGene00006605	OG4_12309
WBGene00004090	OG4_12309
WBGene00000198	OG4_11150
WBGene00004930	OG4_10956
WBGene00003834	OG4_12717
WBGene00000985	OG4_10085
WBGene00003922	OG4_11086
WBGene00007616	OG4_12369
WBGene00007617	OG4_11712
WBGene00003778	OG4_10679
WBGene00015800	OG4_15609
WBGene00015801	OG4_13925
WBGene00002007	OG4_10057
WBGene00015802	OG4_12952
WBGene00004193	OG4_13225
WBGene00015815	OG4_14637
WBGene00015814	OG4_10134
WBGene00015806	OG4_11786
WBGene00002850	OG4_10412
WBGene00015809	OG4_11053
WBGene00015810	OG4_14208
WBGene00015811	OG4_11517
WBGene00007048	OG4_12331
WBGene00015813	OG4_13018
WBGene00004482	OG4_10562
WBGene00003007	OG4_17062
WBGene00007622	OG4_11431
WBGene00006448	OG4_14591
WBGene00007630	OG4_11258
WBGene00007631	OG4_10034
WBGene00007623	OG4_11661
WBGene00007625	OG4_13839
WBGene00007626	OG4_15421
WBGene00007627	OG4_13833
WBGene00004381	OG4_12668
WBGene00007628	OG4_14770
WBGene00000430	OG4_22709
WBGene00001145	OG4_18550
WBGene00007620	OG4_11437
WBGene00007621	OG4_16086
WBGene00004395	OG4_18970
WBGene00015866	OG4_15738
WBGene00015887	OG4_12832
WBGene00006807	OG4_10498
WBGene00044236	OG4_10649
WBGene00007643	OG4_19135
WBGene00003904	OG4_10842
WBGene00007645	OG4_12563
WBGene00007646	OG4_15319
WBGene00007653	OG4_10127
WBGene00023491	OG4_17721
WBGene00015915	OG4_13904
WBGene00015916	OG4_12303
WBGene00000383	OG4_11737
WBGene00000970	OG4_14155
WBGene00015920	OG4_12098
WBGene00015926	OG4_14781
WBGene00015927	OG4_12212
WBGene00006917	OG4_10462
WBGene00015928	OG4_16416
WBGene00015934	OG4_16415
WBGene00015939	OG4_16244
WBGene00015941	OG4_11456
WBGene00015943	OG4_12140
WBGene00004267	OG4_14085
WBGene00001958	OG4_17140
WBGene00007664	OG4_14631
WBGene00007666	OG4_13182
WBGene00007668	OG4_14127
WBGene00015955	OG4_16417
WBGene00002215	OG4_12520
WBGene00015965	OG4_10120
WBGene00007680	OG4_14392
WBGene00004705	OG4_11386
WBGene00015971	OG4_11514
WBGene00015974	OG4_12614
WBGene00007690	OG4_12294
WBGene00003870	OG4_14385
WBGene00007683	OG4_14314
WBGene00007684	OG4_17973
WBGene00007686	OG4_12353
WBGene00015978	OG4_13544
WBGene00004732	OG4_12206
WBGene00001855	OG4_10224
WBGene00015994	OG4_10024
WBGene00016002	OG4_15218
WBGene00004507	OG4_19471
WBGene00016005	OG4_14065
WBGene00016011	OG4_10446
WBGene00004472	OG4_10261
WBGene00004459	OG4_11131
WBGene00016014	OG4_14115
WBGene00016019	OG4_14526
WBGene00016020	OG4_12371
WBGene00006611	OG4_11325
WBGene00000277	OG4_16718
WBGene00007694	OG4_11198
WBGene00016029	OG4_17068
WBGene00016030	OG4_19352
WBGene00001491	OG4_15593
WBGene00000761	OG4_10381
WBGene00016034	OG4_14669
WBGene00016038	OG4_12297
WBGene00016045	OG4_10647
WBGene00016046	OG4_16652
WBGene00016057	OG4_19282
WBGene00007696	OG4_16424
WBGene00007697	OG4_11395
WBGene00007698	OG4_12096
WBGene00016062	OG4_10633
WBGene00016066	OG4_20097
WBGene00007021	OG4_12439
WBGene00007703	OG4_12414
WBGene00007704	OG4_17415
WBGene00016073	OG4_11690
WBGene00016074	OG4_16054
WBGene00007705	OG4_13740
WBGene00000931	OG4_11862
WBGene00000095	OG4_15422
WBGene00007711	OG4_11149
WBGene00007712	OG4_12592
WBGene00006447	OG4_11465
WBGene00007706	OG4_11642
WBGene00007707	OG4_13335
WBGene00007708	OG4_11451
WBGene00002153	OG4_10153
WBGene00007710	OG4_13694
WBGene00002233	OG4_12991
WBGene00000786	OG4_11145
WBGene00003155	OG4_11666
WBGene00004308	OG4_13975
WBGene00007718	OG4_12508
WBGene00016101	OG4_12343
WBGene00001006	OG4_12886
WBGene00016103	OG4_12749
WBGene00016106	OG4_22245
WBGene00007730	OG4_13408
WBGene00006635	OG4_23960
WBGene00016123	OG4_13082
WBGene00016112	OG4_13082
WBGene00016113	OG4_12618
WBGene00016116	OG4_12444
WBGene00016117	OG4_16904
WBGene00016118	OG4_18002
WBGene00016124	OG4_14076
WBGene00016128	OG4_13265
WBGene00007042	OG4_13097
WBGene00001648	OG4_10328
WBGene00000938	OG4_20950
WBGene00004304	OG4_12743
WBGene00001840	OG4_10869
WBGene00007744	OG4_16039
WBGene00007745	OG4_15242
WBGene00016144	OG4_13484
WBGene00016145	OG4_10336
WBGene00016139	OG4_11596
WBGene00016140	OG4_10100
WBGene00001499	OG4_17996
WBGene00016142	OG4_10604
WBGene00006735	OG4_11881
WBGene00004782	OG4_11996
WBGene00016147	OG4_10021
WBGene00004499	OG4_10701
WBGene00016150	OG4_14644
WBGene00004453	OG4_10865
WBGene00007750	OG4_17647
WBGene00006916	OG4_10178
WBGene00007752	OG4_11886
WBGene00000429	OG4_17338
WBGene00016156	OG4_10744
WBGene00016157	OG4_10744
WBGene00016158	OG4_10744
WBGene00016159	OG4_11865
WBGene00016151	OG4_12104
WBGene00004434	OG4_10643
WBGene00007753	OG4_10810
WBGene00007755	OG4_10810
WBGene00000490	OG4_13421
WBGene00007756	OG4_10483
WBGene00005007	OG4_13064
WBGene00007760	OG4_16691
WBGene00007761	OG4_15458
WBGene00004307	OG4_12874
WBGene00007772	OG4_17752
WBGene00007774	OG4_13738
WBGene00001055	OG4_12066
WBGene00001209	OG4_12144
WBGene00044388	OG4_13797
WBGene00016162	OG4_17888
WBGene00016165	OG4_15035
WBGene00016171	OG4_12044
WBGene00003558	OG4_13883
WBGene00016166	OG4_11614
WBGene00016167	OG4_11981
WBGene00016170	OG4_17672
WBGene00043156	OG4_26001
WBGene00003966	OG4_15737
WBGene00016173	OG4_15754
WBGene00001129	OG4_13736
WBGene00006777	OG4_17587
WBGene00007784	OG4_11442
WBGene00007786	OG4_23217
WBGene00007787	OG4_11211
WBGene00077500	OG4_16884
WBGene00000463	OG4_23734
WBGene00004995	OG4_13792
WBGene00016185	OG4_10375
WBGene00006718	OG4_16220
WBGene00016188	OG4_12445
WBGene00016192	OG4_16422
WBGene00016201	OG4_15548
WBGene00001018	OG4_14293
WBGene00016194	OG4_13485
WBGene00016195	OG4_10752
WBGene00016197	OG4_13098
WBGene00016200	OG4_15027
WBGene00002985	OG4_10845
WBGene00007799	OG4_13051
WBGene00016207	OG4_19608
WBGene00016209	OG4_21000
WBGene00004303	OG4_12744
WBGene00016204	OG4_10625
WBGene00002879	OG4_10482
WBGene00007801	OG4_15926
WBGene00001150	OG4_11070
WBGene00007812	OG4_10436
WBGene00003931	OG4_16383
WBGene00004680	OG4_10218
WBGene00016235	OG4_11484
WBGene00016238	OG4_14490
WBGene00006818	OG4_13993
WBGene00016244	OG4_12107
WBGene00000771	OG4_13643
WBGene00016245	OG4_11764
WBGene00016247	OG4_14988
WBGene00016249	OG4_18415
WBGene00004460	OG4_11618
WBGene00016250	OG4_10712
WBGene00006830	OG4_12223
WBGene00016260	OG4_13923
WBGene00016261	OG4_11052
WBGene00016266	OG4_11888
WBGene00016258	OG4_11176
WBGene00002213	OG4_13985
WBGene00004244	OG4_10403
WBGene00016272	OG4_20690
WBGene00006487	OG4_19368
WBGene00001811	OG4_10541
WBGene00016278	OG4_17187
WBGene00016283	OG4_15907
WBGene00007836	OG4_10485
WBGene00007848	OG4_10433
WBGene00007849	OG4_10773
WBGene00016292	OG4_16111
WBGene00007857	OG4_13671
WBGene00007859	OG4_18030
WBGene00007860	OG4_17745
WBGene00000174	OG4_14844
WBGene00004860	OG4_14884
WBGene00016311	OG4_14303
WBGene00016313	OG4_14641
WBGene00016314	OG4_14620
WBGene00016316	OG4_11624
WBGene00002980	OG4_10458
WBGene00016328	OG4_10522
WBGene00004771	OG4_16834
WBGene00006751	OG4_11047
WBGene00016326	OG4_12171
WBGene00004425	OG4_10576
WBGene00016321	OG4_12208
WBGene00016323	OG4_12423
WBGene00004368	OG4_15192
WBGene00004217	OG4_13591
WBGene00016325	OG4_18056
WBGene00016331	OG4_17741
WBGene00003020	OG4_14146
WBGene00001973	OG4_11464
WBGene00016333	OG4_10577
WBGene00007878	OG4_15457
WBGene00007882	OG4_21093
WBGene00007886	OG4_10527
WBGene00006444	OG4_13338
WBGene00016341	OG4_11148
WBGene00000452	OG4_20700
WBGene00016343	OG4_10104
WBGene00016344	OG4_17510
WBGene00000451	OG4_20700
WBGene00001366	OG4_14268
WBGene00016348	OG4_12251
WBGene00016358	OG4_10723
WBGene00050941	OG4_12885
WBGene00016352	OG4_15147
WBGene00001116	OG4_16445
WBGene00007904	OG4_12758
WBGene00044326	OG4_17173
WBGene00004703	OG4_11538
WBGene00016380	OG4_11444
WBGene00016383	OG4_16643
WBGene00016384	OG4_10982
WBGene00044325	OG4_13972
WBGene00002221	OG4_14271
WBGene00016374	OG4_11681
WBGene00016376	OG4_13273
WBGene00016395	OG4_12858
WBGene00016390	OG4_12248
WBGene00016391	OG4_10471
WBGene00016392	OG4_10363
WBGene00003143	OG4_15173
WBGene00007912	OG4_11658
WBGene00007913	OG4_10039
WBGene00007922	OG4_12788
WBGene00007923	OG4_16264
WBGene00007924	OG4_16857
WBGene00007927	OG4_10457
WBGene00007917	OG4_10154
WBGene00007918	OG4_11736
WBGene00004194	OG4_12143
WBGene00003850	OG4_10328
WBGene00016406	OG4_19137
WBGene00016407	OG4_14665
WBGene00016397	OG4_21694
WBGene00000888	OG4_11502
WBGene00016405	OG4_16092
WBGene00016400	OG4_11066
WBGene00001662	OG4_11428
WBGene00016411	OG4_12685
WBGene00016412	OG4_17160
WBGene00001661	OG4_11019
WBGene00001660	OG4_14632
WBGene00006946	OG4_10943
WBGene00016408	OG4_11700
WBGene00000229	OG4_10551
WBGene00000561	OG4_21917
WBGene00004682	OG4_11608
WBGene00016413	OG4_15190
WBGene00016415	OG4_10329
WBGene00001101	OG4_13632
WBGene00002029	OG4_16629
WBGene00007941	OG4_17938
WBGene00007942	OG4_10559
WBGene00016418	OG4_15742
WBGene00003996	OG4_10058
WBGene00016421	OG4_12969
WBGene00004109	OG4_13329
WBGene00003846	OG4_20202
WBGene00016427	OG4_17642
WBGene00007952	OG4_11743
WBGene00007953	OG4_13519
WBGene00006701	OG4_10594
WBGene00006887	OG4_13647
WBGene00016438	OG4_18277
WBGene00007959	OG4_16698
WBGene00007955	OG4_13629
WBGene00003239	OG4_10205
WBGene00007956	OG4_15449
WBGene00016439	OG4_12691
WBGene00016446	OG4_15480
WBGene00016448	OG4_18067
WBGene00000204	OG4_12005
WBGene00016452	OG4_15672
WBGene00016440	OG4_14422
WBGene00000767	OG4_11299
WBGene00016442	OG4_13218
WBGene00016443	OG4_10049
WBGene00007963	OG4_10021
WBGene00007964	OG4_10021
WBGene00014697	OG4_10021
WBGene00007965	OG4_10801
WBGene00007967	OG4_10021
WBGene00007969	OG4_10152
WBGene00007979	OG4_13331
WBGene00044614	OG4_13737
WBGene00007971	OG4_11082
WBGene00003925	OG4_10899
WBGene00007972	OG4_12100
WBGene00007974	OG4_12062
WBGene00016469	OG4_10902
WBGene00016490	OG4_16290
WBGene00003369	OG4_20490
WBGene00003370	OG4_20490
WBGene00007980	OG4_12988
WBGene00007982	OG4_17180
WBGene00007983	OG4_17362
WBGene00006537	OG4_10079
WBGene00007984	OG4_21969
WBGene00004372	OG4_19693
WBGene00000871	OG4_16919
WBGene00016492	OG4_17141
WBGene00016493	OG4_10308
WBGene00016504	OG4_18142
WBGene00016496	OG4_11235
WBGene00016497	OG4_10916
WBGene00003242	OG4_17166
WBGene00016500	OG4_10879
WBGene00007993	OG4_11888
WBGene00007995	OG4_16673
WBGene00000458	OG4_41320
WBGene00002990	OG4_23379
WBGene00016511	OG4_12832
WBGene00016506	OG4_11149
WBGene00016507	OG4_11149
WBGene00016508	OG4_12420
WBGene00016509	OG4_10456
WBGene00002010	OG4_10225
WBGene00008000	OG4_10429
WBGene00004343	OG4_15623
WBGene00006794	OG4_10520
WBGene00000225	OG4_10253
WBGene00008006	OG4_23975
WBGene00003912	OG4_16729
WBGene00000193	OG4_15120
WBGene00008008	OG4_13224
WBGene00008018	OG4_14716
WBGene00008019	OG4_13133
WBGene00016524	OG4_10760
WBGene00003377	OG4_17757
WBGene00008033	OG4_12064
WBGene00008034	OG4_16104
WBGene00004339	OG4_11321
WBGene00001007	OG4_12878
WBGene00016539	OG4_15577
WBGene00004266	OG4_10503
WBGene00016540	OG4_17691
WBGene00006412	OG4_11490
WBGene00000770	OG4_13643
WBGene00001242	OG4_10517
WBGene00008041	OG4_13994
WBGene00006654	OG4_20704
WBGene00016558	OG4_10179
WBGene00044049	OG4_11264
WBGene00002147	OG4_12374
WBGene00008052	OG4_13249
WBGene00008053	OG4_10362
WBGene00001231	OG4_12673
WBGene00016562	OG4_17588
WBGene00000787	OG4_11818
WBGene00016567	OG4_17441
WBGene00004887	OG4_17397
WBGene00000096	OG4_16941
WBGene00077771	OG4_13036
WBGene00016588	OG4_13141
WBGene00016589	OG4_13032
WBGene00016591	OG4_12498
WBGene00004448	OG4_10578
WBGene00016592	OG4_14848
WBGene00016580	OG4_18047
WBGene00016582	OG4_13210
WBGene00016583	OG4_10513
WBGene00016586	OG4_11206
WBGene00004411	OG4_10109
WBGene00006862	OG4_10385
WBGene00016600	OG4_36061
WBGene00000039	OG4_15314
WBGene00000149	OG4_15153
WBGene00016601	OG4_13467
WBGene00000382	OG4_10295
WBGene00016608	OG4_14747
WBGene00016602	OG4_13379
WBGene00016603	OG4_12137
WBGene00003516	OG4_14729
WBGene00003584	OG4_17756
WBGene00016606	OG4_14014
WBGene00016607	OG4_11400
WBGene00001163	OG4_16436
WBGene00016610	OG4_10738
WBGene00016611	OG4_13796
WBGene00016614	OG4_14028
WBGene00016616	OG4_17243
WBGene00016620	OG4_14611
WBGene00001959	OG4_16878
WBGene00016621	OG4_12521
WBGene00016622	OG4_12061
WBGene00016633	OG4_17631
WBGene00003175	OG4_10075
WBGene00003893	OG4_15811
WBGene00016623	OG4_11523
WBGene00016631	OG4_12172
WBGene00016632	OG4_10681
WBGene00016624	OG4_14203
WBGene00016626	OG4_37870
WBGene00016629	OG4_15258
WBGene00004058	OG4_10229
WBGene00004059	OG4_10229
WBGene00008078	OG4_14211
WBGene00016642	OG4_14827
WBGene00003563	OG4_11645
WBGene00016643	OG4_11159
WBGene00016644	OG4_10614
WBGene00004310	OG4_10896
WBGene00007007	OG4_15175
WBGene00016650	OG4_14191
WBGene00016652	OG4_10189
WBGene00016653	OG4_11954
WBGene00016654	OG4_17101
WBGene00016655	OG4_10924
WBGene00008092	OG4_22893
WBGene00008094	OG4_14646
WBGene00006524	OG4_18048
WBGene00006443	OG4_15922
WBGene00000981	OG4_14155
WBGene00003654	OG4_14896
WBGene00001590	OG4_10925
WBGene00016674	OG4_13894
WBGene00016678	OG4_18574
WBGene00016697	OG4_10039
WBGene00016686	OG4_10039
WBGene00001827	OG4_13819
WBGene00016704	OG4_16078
WBGene00006941	OG4_11293
WBGene00001556	OG4_11959
WBGene00006822	OG4_14847
WBGene00008117	OG4_10249
WBGene00008119	OG4_15559
WBGene00008121	OG4_16701
WBGene00016716	OG4_10070
WBGene00016721	OG4_17641
WBGene00016735	OG4_14525
WBGene00016728	OG4_10113
WBGene00002979	OG4_15472
WBGene00016726	OG4_16906
WBGene00004003	OG4_10058
WBGene00008127	OG4_11855
WBGene00008122	OG4_14424
WBGene00008131	OG4_16949
WBGene00006529	OG4_10075
WBGene00003948	OG4_11134
WBGene00001234	OG4_10934
WBGene00008132	OG4_10313
WBGene00008133	OG4_13609
WBGene00004196	OG4_18214
WBGene00004335	OG4_14725
WBGene00007028	OG4_12422
WBGene00008136	OG4_15787
WBGene00006617	OG4_10236
WBGene00002184	OG4_10667
WBGene00008140	OG4_11306
WBGene00000391	OG4_10776
WBGene00005663	OG4_10142
WBGene00008148	OG4_11540
WBGene00008149	OG4_10986
WBGene00006699	OG4_10560
WBGene00008151	OG4_12466
WBGene00000964	OG4_11509
WBGene00008143	OG4_13215
WBGene00000915	OG4_10088
WBGene00006836	OG4_14174
WBGene00006853	OG4_15041
WBGene00008164	OG4_12042
WBGene00008165	OG4_11914
WBGene00001187	OG4_10338
WBGene00016739	OG4_10180
WBGene00008167	OG4_10820
WBGene00004401	OG4_13774
WBGene00000421	OG4_10035
WBGene00016740	OG4_11591
WBGene00004879	OG4_14534
WBGene00016744	OG4_14726
WBGene00000417	OG4_13256
WBGene00000501	OG4_15296
WBGene00003605	OG4_15334
WBGene00004213	OG4_14974
WBGene00016754	OG4_16420
WBGene00016750	OG4_14518
WBGene00003059	OG4_13448
WBGene00016751	OG4_14602
WBGene00008183	OG4_16610
WBGene00001377	OG4_13274
WBGene00016764	OG4_23971
WBGene00016761	OG4_22775
WBGene00016768	OG4_10039
WBGene00008205	OG4_10202
WBGene00016789	OG4_10987
WBGene00002080	OG4_13664
WBGene00004471	OG4_10195
WBGene00016790	OG4_17884
WBGene00003827	OG4_11741
WBGene00016792	OG4_17361
WBGene00016793	OG4_15890
WBGene00008218	OG4_12971
WBGene00008220	OG4_12060
WBGene00008224	OG4_29468
WBGene00008225	OG4_13650
WBGene00004187	OG4_10993
WBGene00006772	OG4_12841
WBGene00016806	OG4_10198
WBGene00016808	OG4_12404
WBGene00016810	OG4_16620
WBGene00016811	OG4_13452
WBGene00016812	OG4_11305
WBGene00044738	OG4_14905
WBGene00016837	OG4_11852
WBGene00001430	OG4_16223
WBGene00008236	OG4_15925
WBGene00001909	OG4_10041
WBGene00008237	OG4_13131
WBGene00008238	OG4_15105
WBGene00008230	OG4_10243
WBGene00001915	OG4_10044
WBGene00001911	OG4_10043
WBGene00016848	OG4_10146
WBGene00016844	OG4_10327
WBGene00016845	OG4_60443
WBGene00016846	OG4_14768
WBGene00016849	OG4_13006
WBGene00016860	OG4_19283
WBGene00008239	OG4_14170
WBGene00008252	OG4_10220
WBGene00001172	OG4_14068
WBGene00001493	OG4_22244
WBGene00003404	OG4_14842
WBGene00016871	OG4_14664
WBGene00016872	OG4_12338
WBGene00000510	OG4_11218
WBGene00016866	OG4_17113
WBGene00016867	OG4_11732
WBGene00006680	OG4_17949
WBGene00003907	OG4_13002
WBGene00016868	OG4_11015
WBGene00016879	OG4_10104
WBGene00016888	OG4_11953
WBGene00006831	OG4_10344
WBGene00005025	OG4_11081
WBGene00016889	OG4_14867
WBGene00003235	OG4_23207
WBGene00004917	OG4_11219
WBGene00004501	OG4_11292
WBGene00008258	OG4_10435
WBGene00000876	OG4_12337
WBGene00016892	OG4_10508
WBGene00008263	OG4_10811
WBGene00001834	OG4_10203
WBGene00008273	OG4_17794
WBGene00008274	OG4_18565
WBGene00008275	OG4_13358
WBGene00000266	OG4_11988
WBGene00000210	OG4_15601
WBGene00016902	OG4_18952
WBGene00016906	OG4_10533
WBGene00002077	OG4_11020
WBGene00008283	OG4_12490
WBGene00004441	OG4_10678
WBGene00016907	OG4_11316
WBGene00016911	OG4_16068
WBGene00004451	OG4_10512
WBGene00000248	OG4_10079
WBGene00008288	OG4_12819
WBGene00004004	OG4_10058
WBGene00000116	OG4_15493
WBGene00016913	OG4_10393
WBGene00008297	OG4_12444
WBGene00006310	OG4_11869
WBGene00000367	OG4_13527
WBGene00016918	OG4_19435
WBGene00016920	OG4_13536
WBGene00003731	OG4_11192
WBGene00001500	OG4_11188
WBGene00016922	OG4_10384
WBGene00004337	OG4_10913
WBGene00004060	OG4_10229
WBGene00008320	OG4_12511
WBGene00008311	OG4_11858
WBGene00008314	OG4_13633
WBGene00008316	OG4_11005
WBGene00008317	OG4_14989
WBGene00000869	OG4_11373
WBGene00016934	OG4_11372
WBGene00016935	OG4_13502
WBGene00006368	OG4_17956
WBGene00016937	OG4_23874
WBGene00004788	OG4_14002
WBGene00008330	OG4_16428
WBGene00008339	OG4_16289
WBGene00008331	OG4_11638
WBGene00008338	OG4_13592
WBGene00016939	OG4_17157
WBGene00001025	OG4_12272
WBGene00001627	OG4_19199
WBGene00016943	OG4_10291
WBGene00000937	OG4_11656
WBGene00007018	OG4_16851
WBGene00016957	OG4_11414
WBGene00008345	OG4_15633
WBGene00008346	OG4_13192
WBGene00016960	OG4_10819
WBGene00016966	OG4_14406
WBGene00016968	OG4_15618
WBGene00001026	OG4_15888
WBGene00016961	OG4_10916
WBGene00016964	OG4_13680
WBGene00002045	OG4_10794
WBGene00016965	OG4_18533
WBGene00016973	OG4_18316
WBGene00016983	OG4_19836
WBGene00016977	OG4_17707
WBGene00002891	OG4_10235
WBGene00016981	OG4_12477
WBGene00003372	OG4_13451
WBGene00008348	OG4_19141
WBGene00004895	OG4_12877
WBGene00000795	OG4_10135
WBGene00016989	OG4_18004
WBGene00016990	OG4_16932
WBGene00016991	OG4_16932
WBGene00003927	OG4_11294
WBGene00016992	OG4_13651
WBGene00016995	OG4_13121
WBGene00016996	OG4_11058
WBGene00004436	OG4_10859
WBGene00017010	OG4_14310
WBGene00017011	OG4_14846
WBGene00017003	OG4_17436
WBGene00004479	OG4_10550
WBGene00017004	OG4_14379
WBGene00017012	OG4_10821
WBGene00000884	OG4_13437
WBGene00017013	OG4_10682
WBGene00017014	OG4_12577
WBGene00006309	OG4_11694
WBGene00017016	OG4_10792
WBGene00006703	OG4_12372
WBGene00000101	OG4_15312
WBGene00000280	OG4_15724
WBGene00008354	OG4_10611
WBGene00017025	OG4_17353
WBGene00001501	OG4_11188
WBGene00004272	OG4_10784
WBGene00008361	OG4_16461
WBGene00004114	OG4_18740
WBGene00017033	OG4_18740
WBGene00008362	OG4_14859
WBGene00008364	OG4_11876
WBGene00008366	OG4_17244
WBGene00001790	OG4_13459
WBGene00008370	OG4_16281
WBGene00008379	OG4_13518
WBGene00008380	OG4_12190
WBGene00006481	OG4_11746
WBGene00003923	OG4_11165
WBGene00008371	OG4_11623
WBGene00008375	OG4_14083
WBGene00000778	OG4_12464
WBGene00017037	OG4_17393
WBGene00006844	OG4_12938
WBGene00008386	OG4_11513
WBGene00008387	OG4_19447
WBGene00008398	OG4_11059
WBGene00008400	OG4_12209
WBGene00017044	OG4_17586
WBGene00004286	OG4_14771
WBGene00006520	OG4_11411
WBGene00008402	OG4_16611
WBGene00001134	OG4_16429
WBGene00001229	OG4_12513
WBGene00004744	OG4_17306
WBGene00008405	OG4_14597
WBGene00017046	OG4_11928
WBGene00044071	OG4_11536
WBGene00014300	OG4_10433
WBGene00004258	OG4_10090
WBGene00008408	OG4_12308
WBGene00008410	OG4_10406
WBGene00017051	OG4_16644
WBGene00001241	OG4_10517
WBGene00000292	OG4_12071
WBGene00017054	OG4_15828
WBGene00008411	OG4_10435
WBGene00008412	OG4_11376
WBGene00008414	OG4_14003
WBGene00008415	OG4_14438
WBGene00004178	OG4_11143
WBGene00008418	OG4_37873
WBGene00008419	OG4_14299
WBGene00000231	OG4_15068
WBGene00008422	OG4_13646
WBGene00000836	OG4_10963
WBGene00008424	OG4_13662
WBGene00008425	OG4_17813
WBGene00008426	OG4_12966
WBGene00017062	OG4_10129
WBGene00004259	OG4_10294
WBGene00008427	OG4_15178
WBGene00008428	OG4_11695
WBGene00008429	OG4_12192
WBGene00008430	OG4_16083
WBGene00008431	OG4_10525
WBGene00004704	OG4_16491
WBGene00004207	OG4_11129
WBGene00001522	OG4_13326
WBGene00017063	OG4_11277
WBGene00017064	OG4_15729
WBGene00017066	OG4_16210
WBGene00017070	OG4_15270
WBGene00017071	OG4_10607
WBGene00005019	OG4_10900
WBGene00017075	OG4_10768
WBGene00017080	OG4_25053
WBGene00017082	OG4_16845
WBGene00008435	OG4_12512
WBGene00004005	OG4_10058
WBGene00006574	OG4_14192
WBGene00003052	OG4_12170
WBGene00008439	OG4_18294
WBGene00006324	OG4_14608
WBGene00077701	OG4_18407
WBGene00017084	OG4_15726
WBGene00017085	OG4_15582
WBGene00017086	OG4_13066
WBGene00017087	OG4_10969
WBGene00017088	OG4_15188
WBGene00017089	OG4_34402
WBGene00008441	OG4_10948
WBGene00008443	OG4_16185
WBGene00008444	OG4_11130
WBGene00004033	OG4_13170
WBGene00008452	OG4_13794
WBGene00008455	OG4_10208
WBGene00008456	OG4_11281
WBGene00006473	OG4_10282
WBGene00008457	OG4_15333
WBGene00008458	OG4_11022
WBGene00008459	OG4_19014
WBGene00006517	OG4_10523
WBGene00017103	OG4_10146
WBGene00004322	OG4_15150
WBGene00001943	OG4_10036
WBGene00006811	OG4_15793
WBGene00003409	OG4_10027
WBGene00001983	OG4_10258
WBGene00017119	OG4_11663
WBGene00017121	OG4_10775
WBGene00004432	OG4_10588
WBGene00008480	OG4_11552
WBGene00000530	OG4_12972
WBGene00017131	OG4_16845
WBGene00017122	OG4_12925
WBGene00017123	OG4_12609
WBGene00017125	OG4_13271
WBGene00000971	OG4_16845
WBGene00017140	OG4_10842
WBGene00017144	OG4_12405
WBGene00017135	OG4_10842
WBGene00003393	OG4_10072
WBGene00017136	OG4_16030
WBGene00004701	OG4_11160
WBGene00003583	OG4_15946
WBGene00017137	OG4_18666
WBGene00006987	OG4_17632
WBGene00001189	OG4_20728
WBGene00017164	OG4_13333
WBGene00017166	OG4_10632
WBGene00017169	OG4_16135
WBGene00017158	OG4_12356
WBGene00017159	OG4_17136
WBGene00017161	OG4_16499
WBGene00000115	OG4_14216
WBGene00017162	OG4_12178
WBGene00000381	OG4_10967
WBGene00017163	OG4_11420
WBGene00008506	OG4_10201
WBGene00008510	OG4_10339
WBGene00002280	OG4_10068
WBGene00004204	OG4_11015
WBGene00000181	OG4_12362
WBGene00008502	OG4_11836
WBGene00008504	OG4_12864
WBGene00008505	OG4_10723
WBGene00008514	OG4_12482
WBGene00001609	OG4_10083
WBGene00017174	OG4_11103
WBGene00006960	OG4_14478
WBGene00008521	OG4_25243
WBGene00000207	OG4_15598
WBGene00000157	OG4_12035
WBGene00017178	OG4_13028
WBGene00003561	OG4_11769
WBGene00003014	OG4_10264
WBGene00004117	OG4_11572
WBGene00008531	OG4_13004
WBGene00008532	OG4_13024
WBGene00008538	OG4_12587
WBGene00008546	OG4_10304
WBGene00008547	OG4_21593
WBGene00008548	OG4_10650
WBGene00006754	OG4_10033
WBGene00000539	OG4_12684
WBGene00008551	OG4_16555
WBGene00001925	OG4_10041
WBGene00001928	OG4_10044
WBGene00017190	OG4_16062
WBGene00001927	OG4_10041
WBGene00001926	OG4_10044
WBGene00001923	OG4_10036
WBGene00001924	OG4_10043
WBGene00004211	OG4_14655
WBGene00000003	OG4_10130
WBGene00008555	OG4_16000
WBGene00004423	OG4_10156
WBGene00017210	OG4_13723
WBGene00017217	OG4_10912
WBGene00003774	OG4_17158
WBGene00017219	OG4_17540
WBGene00004790	OG4_17960
WBGene00008570	OG4_13622
WBGene00008564	OG4_10820
WBGene00008565	OG4_10820
WBGene00008566	OG4_10820
WBGene00008567	OG4_10820
WBGene00006923	OG4_25217
WBGene00001538	OG4_11781
WBGene00017234	OG4_11781
WBGene00008571	OG4_16130
WBGene00004197	OG4_13127
WBGene00004831	OG4_14648
WBGene00000994	OG4_14367
WBGene00000397	OG4_17991
WBGene00017237	OG4_11765
WBGene00002028	OG4_12816
WBGene00017238	OG4_13300
WBGene00001682	OG4_17967
WBGene00017240	OG4_16710
WBGene00017241	OG4_11749
WBGene00007059	OG4_11374
WBGene00006063	OG4_10185
WBGene00017244	OG4_14512
WBGene00017245	OG4_12182
WBGene00000422	OG4_16133
WBGene00006472	OG4_10489
WBGene00006649	OG4_15194
WBGene00017261	OG4_18260
WBGene00004358	OG4_12674
WBGene00017262	OG4_12727
WBGene00017268	OG4_11458
WBGene00002182	OG4_15272
WBGene00017269	OG4_12608
WBGene00017272	OG4_10460
WBGene00017273	OG4_12408
WBGene00008585	OG4_15435
WBGene00008586	OG4_12614
WBGene00001918	OG4_10044
WBGene00001917	OG4_10041
WBGene00001916	OG4_10036
WBGene00008592	OG4_12250
WBGene00008601	OG4_17988
WBGene00008606	OG4_18767
WBGene00008607	OG4_11096
WBGene00006839	OG4_13533
WBGene00001331	OG4_10752
WBGene00003980	OG4_12507
WBGene00008621	OG4_13801
WBGene00017280	OG4_12275
WBGene00000988	OG4_10098
WBGene00017298	OG4_13282
WBGene00004034	OG4_15275
WBGene00017289	OG4_19812
WBGene00006434	OG4_10063
WBGene00017293	OG4_16706
WBGene00017282	OG4_12029
WBGene00017283	OG4_11132
WBGene00005226	OG4_16706
WBGene00017284	OG4_12974
WBGene00017285	OG4_10596
WBGene00017286	OG4_10596
WBGene00008624	OG4_14783
WBGene00003421	OG4_12790
WBGene00017300	OG4_10100
WBGene00017301	OG4_11220
WBGene00017304	OG4_14775
WBGene00017311	OG4_17613
WBGene00017312	OG4_10180
WBGene00017313	OG4_12117
WBGene00017316	OG4_14382
WBGene00007056	OG4_14318
WBGene00017319	OG4_10926
WBGene00017320	OG4_14283
WBGene00004421	OG4_10455
WBGene00008639	OG4_13423
WBGene00006655	OG4_12070
WBGene00008641	OG4_12376
WBGene00001281	OG4_12396
WBGene00004510	OG4_10266
WBGene00008642	OG4_13122
WBGene00008643	OG4_19369
WBGene00017326	OG4_18933
WBGene00008645	OG4_10858
WBGene00008646	OG4_11540
WBGene00001095	OG4_11097
WBGene00003134	OG4_12339
WBGene00017328	OG4_16723
WBGene00004931	OG4_10139
WBGene00001399	OG4_10398
WBGene00017339	OG4_15269
WBGene00017342	OG4_15445
WBGene00017352	OG4_15629
WBGene00006893	OG4_15276
WBGene00017347	OG4_11505
WBGene00004447	OG4_10548
WBGene00017349	OG4_12935
WBGene00017350	OG4_19418
WBGene00017360	OG4_12954
WBGene00017357	OG4_20411
WBGene00003243	OG4_16709
WBGene00004760	OG4_13031
WBGene00008654	OG4_11168
WBGene00006497	OG4_11647
WBGene00017373	OG4_13471
WBGene00006626	OG4_11577
WBGene00006817	OG4_10971
WBGene00004737	OG4_12997
WBGene00017369	OG4_11095
WBGene00004461	OG4_11418
WBGene00003803	OG4_11878
WBGene00008664	OG4_10087
WBGene00008665	OG4_12205
WBGene00008666	OG4_16099
WBGene00008667	OG4_10499
WBGene00008682	OG4_12261
WBGene00008683	OG4_11426
WBGene00008684	OG4_14513
WBGene00008685	OG4_13188
WBGene00008686	OG4_15562
WBGene00008687	OG4_13268
WBGene00008688	OG4_11895
WBGene00044329	OG4_12393
WBGene00008669	OG4_10074
WBGene00008670	OG4_11467
WBGene00001591	OG4_11950
WBGene00002232	OG4_10918
WBGene00008690	OG4_13015
WBGene00008693	OG4_12118
WBGene00008694	OG4_14419
WBGene00003623	OG4_15558
WBGene00006789	OG4_10033
WBGene00000792	OG4_10083
WBGene00017381	OG4_13873
WBGene00008706	OG4_12597
WBGene00001240	OG4_10517
WBGene00008711	OG4_17270
WBGene00001756	OG4_11412
WBGene00000606	OG4_17172
WBGene00001027	OG4_14011
WBGene00004341	OG4_11518
WBGene00017389	OG4_11950
WBGene00000872	OG4_11008
WBGene00000020	OG4_10035
WBGene00001374	OG4_13961
WBGene00004360	OG4_14282
WBGene00006406	OG4_12917
WBGene00004755	OG4_11692
WBGene00008722	OG4_11657
WBGene00001792	OG4_10625
WBGene00006575	OG4_17761
WBGene00004414	OG4_10341
WBGene00008729	OG4_12292
WBGene00008733	OG4_24323
WBGene00002239	OG4_14645
WBGene00002262	OG4_10365
WBGene00000114	OG4_12120
WBGene00008741	OG4_10164
WBGene00001679	OG4_11485
WBGene00008745	OG4_20197
WBGene00006468	OG4_14659
WBGene00008750	OG4_16859
WBGene00008768	OG4_15988
WBGene00008769	OG4_10718
WBGene00008764	OG4_12016
WBGene00008765	OG4_10270
WBGene00008766	OG4_18139
WBGene00008767	OG4_14982
WBGene00003586	OG4_11874
WBGene00008774	OG4_15453
WBGene00008775	OG4_13150
WBGene00017430	OG4_14605
WBGene00000259	OG4_10285
WBGene00017435	OG4_11396
WBGene00017437	OG4_16475
WBGene00017440	OG4_15933
WBGene00017442	OG4_15349
WBGene00008780	OG4_10257
WBGene00008781	OG4_11625
WBGene00008785	OG4_11339
WBGene00006826	OG4_14486
WBGene00003166	OG4_10185
WBGene00017464	OG4_10118
WBGene00006411	OG4_30032
WBGene00008800	OG4_16460
WBGene00008819	OG4_12740
WBGene00006870	OG4_14841
WBGene00008805	OG4_14887
WBGene00008806	OG4_17126
WBGene00003411	OG4_10027
WBGene00008809	OG4_10021
WBGene00008810	OG4_10021
WBGene00017472	OG4_12297
WBGene00008832	OG4_14546
WBGene00004719	OG4_10132
WBGene00001052	OG4_26810
WBGene00017480	OG4_13358
WBGene00001090	OG4_16105
WBGene00000398	OG4_14148
WBGene00004773	OG4_14125
WBGene00008852	OG4_10720
WBGene00001131	OG4_12738
WBGene00008856	OG4_12161
WBGene00008857	OG4_11432
WBGene00000274	OG4_12480
WBGene00008860	OG4_14402
WBGene00017487	OG4_10289
WBGene00001863	OG4_10173
WBGene00008876	OG4_17337
WBGene00008877	OG4_10872
WBGene00008878	OG4_13530
WBGene00001171	OG4_13496
WBGene00000387	OG4_11473
WBGene00006531	OG4_10075
WBGene00008887	OG4_12290
WBGene00008890	OG4_12338
WBGene00017513	OG4_11507
WBGene00001068	OG4_10050
WBGene00017515	OG4_10330
WBGene00017530	OG4_14398
WBGene00000428	OG4_17751
WBGene00004345	OG4_14264
WBGene00017534	OG4_12678
WBGene00008921	OG4_13101
WBGene00008918	OG4_13728
WBGene00008919	OG4_12375
WBGene00008920	OG4_11045
WBGene00000068	OG4_15802
WBGene00004311	OG4_17618
WBGene00185014	OG4_18375
WBGene00002991	OG4_15898
WBGene00008924	OG4_11102
WBGene00001906	OG4_10036
WBGene00001905	OG4_10043
WBGene00001907	OG4_10041
WBGene00001908	OG4_10044
WBGene00008925	OG4_15588
WBGene00008927	OG4_17688
WBGene00017546	OG4_11046
WBGene00017547	OG4_21076
WBGene00017557	OG4_11196
WBGene00000485	OG4_10025
WBGene00004378	OG4_13138
WBGene00008934	OG4_18995
WBGene00006944	OG4_10190
WBGene00007050	OG4_13548
WBGene00008936	OG4_11830
WBGene00006512	OG4_12962
WBGene00004738	OG4_11355
WBGene00017574	OG4_14926
WBGene00001674	OG4_15459
WBGene00008939	OG4_16602
WBGene00003903	OG4_10269
WBGene00000406	OG4_15564
WBGene00008948	OG4_10108
WBGene00006733	OG4_11043
WBGene00008950	OG4_10034
WBGene00001708	OG4_13895
WBGene00017592	OG4_10506
WBGene00017594	OG4_10506
WBGene00017608	OG4_15470
WBGene00017605	OG4_12307
WBGene00008956	OG4_15465
WBGene00008959	OG4_12432
WBGene00000188	OG4_13795
WBGene00003772	OG4_11780
WBGene00017625	OG4_13321
WBGene00006921	OG4_10536
WBGene00003412	OG4_10027
WBGene00001994	OG4_12853
WBGene00004051	OG4_12124
WBGene00002222	OG4_11268
WBGene00008973	OG4_17594
WBGene00008980	OG4_18924
WBGene00008974	OG4_16291
WBGene00004317	OG4_15297
WBGene00008979	OG4_15327
WBGene00017642	OG4_12663
WBGene00000242	OG4_14405
WBGene00017643	OG4_15938
WBGene00017644	OG4_14750
WBGene00017640	OG4_10212
WBGene00005648	OG4_10221
WBGene00003777	OG4_10033
WBGene00017646	OG4_16497
WBGene00003819	OG4_12712
WBGene00003162	OG4_10857
WBGene00008999	OG4_15992
WBGene00008992	OG4_11830
WBGene00008996	OG4_16230
WBGene00009002	OG4_10271
WBGene00009004	OG4_10930
WBGene00009006	OG4_11800
WBGene00009007	OG4_12336
WBGene00009010	OG4_11902
WBGene00009011	OG4_15340
WBGene00009012	OG4_10333
WBGene00009013	OG4_17342
WBGene00017673	OG4_11255
WBGene00017676	OG4_20238
WBGene00009023	OG4_23381
WBGene00003410	OG4_10027
WBGene00004728	OG4_11824
WBGene00006543	OG4_14715
WBGene00017683	OG4_13183
WBGene00004209	OG4_14734
WBGene00017686	OG4_14874
WBGene00017687	OG4_18577
WBGene00001938	OG4_10043
WBGene00001937	OG4_10036
WBGene00009035	OG4_10304
WBGene00001358	OG4_11822
WBGene00009045	OG4_13380
WBGene00001230	OG4_11918
WBGene00006994	OG4_12055
WBGene00001498	OG4_10936
WBGene00001078	OG4_14699
WBGene00001028	OG4_10371
WBGene00017696	OG4_10942
WBGene00009048	OG4_10237
WBGene00009049	OG4_11844
WBGene00017699	OG4_15167
WBGene00017702	OG4_19528
WBGene00002198	OG4_15490
WBGene00001643	OG4_14350
WBGene00001644	OG4_14350
WBGene00009050	OG4_11112
WBGene00003815	OG4_10251
WBGene00009051	OG4_13590
WBGene00004186	OG4_12147
WBGene00004006	OG4_10058
WBGene00004007	OG4_10058
WBGene00004008	OG4_10058
WBGene00009057	OG4_10319
WBGene00009058	OG4_15159
WBGene00009059	OG4_21578
WBGene00001178	OG4_14733
WBGene00001854	OG4_10224
WBGene00017719	OG4_11908
WBGene00017720	OG4_11908
WBGene00017724	OG4_11115
WBGene00009064	OG4_15788
WBGene00009065	OG4_10631
WBGene00017729	OG4_14574
WBGene00009082	OG4_10806
WBGene00006465	OG4_11497
WBGene00009084	OG4_12151
WBGene00000257	OG4_11931
WBGene00003958	OG4_10506
WBGene00003957	OG4_10506
WBGene00009078	OG4_13739
WBGene00000906	OG4_13827
WBGene00000121	OG4_11205
WBGene00017733	OG4_14472
WBGene00017734	OG4_11137
WBGene00017738	OG4_13980
WBGene00017742	OG4_11837
WBGene00017746	OG4_15405
WBGene00017747	OG4_10198
WBGene00004504	OG4_11246
WBGene00004503	OG4_11366
WBGene00017757	OG4_16449
WBGene00017759	OG4_10538
WBGene00003969	OG4_15131
WBGene00017763	OG4_10907
WBGene00004898	OG4_10464
WBGene00009092	OG4_14093
WBGene00009098	OG4_15197
WBGene00009100	OG4_15530
WBGene00009103	OG4_13035
WBGene00017765	OG4_10906
WBGene00017766	OG4_13598
WBGene00017768	OG4_12822
WBGene00017769	OG4_11016
WBGene00017771	OG4_15978
WBGene00017775	OG4_13865
WBGene00006727	OG4_10200
WBGene00017776	OG4_10254
WBGene00017777	OG4_10366
WBGene00017778	OG4_16549
WBGene00006812	OG4_14780
WBGene00009106	OG4_10074
WBGene00044187	OG4_13705
WBGene00000843	OG4_15160
WBGene00009112	OG4_15951
WBGene00003847	OG4_17655
WBGene00017781	OG4_12832
WBGene00000396	OG4_10169
WBGene00001592	OG4_11950
WBGene00017797	OG4_14487
WBGene00000055	OG4_14079
WBGene00006435	OG4_10235
WBGene00003816	OG4_10706
WBGene00017799	OG4_13589
WBGene00017800	OG4_13589
WBGene00006578	OG4_17497
WBGene00004408	OG4_10528
WBGene00009122	OG4_11073
WBGene00009123	OG4_15347
WBGene00009124	OG4_10741
WBGene00009116	OG4_16659
WBGene00009118	OG4_12598
WBGene00009119	OG4_10163
WBGene00009120	OG4_15894
WBGene00006720	OG4_14070
WBGene00003926	OG4_11012
WBGene00006407	OG4_13962
WBGene00009126	OG4_10143
WBGene00001167	OG4_10360
WBGene00009127	OG4_17881
WBGene00009128	OG4_17753
WBGene00009131	OG4_10876
WBGene00009132	OG4_12914
WBGene00001650	OG4_10283
WBGene00001496	OG4_17387
WBGene00009138	OG4_10459
WBGene00009139	OG4_14516
WBGene00017812	OG4_39462
WBGene00009140	OG4_12118
WBGene00009141	OG4_11501
WBGene00001214	OG4_10266
WBGene00009145	OG4_15486
WBGene00004508	OG4_10266
WBGene00017816	OG4_14225
WBGene00002601	OG4_17401
WBGene00009146	OG4_13692
WBGene00006744	OG4_16403
WBGene00009155	OG4_26776
WBGene00002005	OG4_10057
WBGene00000224	OG4_10253
WBGene00017818	OG4_12833
WBGene00002632	OG4_14158
WBGene00001439	OG4_14055
WBGene00006352	OG4_10656
WBGene00009163	OG4_11080
WBGene00009164	OG4_14995
WBGene00009165	OG4_10219
WBGene00009158	OG4_16026
WBGene00006528	OG4_10075
WBGene00000371	OG4_12679
WBGene00002637	OG4_12160
WBGene00009172	OG4_11754
WBGene00017825	OG4_12589
WBGene00004679	OG4_10218
WBGene00017830	OG4_11430
WBGene00017831	OG4_16616
WBGene00004400	OG4_13774
WBGene00017826	OG4_17167
WBGene00017837	OG4_14777
WBGene00009180	OG4_15942
WBGene00001371	OG4_20205
WBGene00009174	OG4_17742
WBGene00009176	OG4_11407
WBGene00009177	OG4_11894
WBGene00004268	OG4_10168
WBGene00009178	OG4_11427
WBGene00000060	OG4_18427
WBGene00017860	OG4_23427
WBGene00017852	OG4_12255
WBGene00017855	OG4_11606
WBGene00000230	OG4_10878
WBGene00000002	OG4_10130
WBGene00009186	OG4_25363
WBGene00009187	OG4_11228
WBGene00009189	OG4_11709
WBGene00006518	OG4_11646
WBGene00009191	OG4_12057
WBGene00006757	OG4_10968
WBGene00017864	OG4_10090
WBGene00000992	OG4_21256
WBGene00017866	OG4_16145
WBGene00017867	OG4_11398
WBGene00017868	OG4_11398
WBGene00000478	OG4_16085
WBGene00003939	OG4_14967
WBGene00004017	OG4_20434
WBGene00017874	OG4_19838
WBGene00001208	OG4_13076
WBGene00017895	OG4_15921
WBGene00017882	OG4_11155
WBGene00001860	OG4_11017
WBGene00002075	OG4_11295
WBGene00017888	OG4_18690
WBGene00017891	OG4_15408
WBGene00009200	OG4_15575
WBGene00001179	OG4_14504
WBGene00009201	OG4_17059
WBGene00000773	OG4_13120
WBGene00009204	OG4_13824
WBGene00006307	OG4_12792
WBGene00004440	OG4_10486
WBGene00009207	OG4_13826
WBGene00009211	OG4_11403
WBGene00001580	OG4_14105
WBGene00009219	OG4_15439
WBGene00004492	OG4_10475
WBGene00009218	OG4_10821
WBGene00004706	OG4_12591
WBGene00017904	OG4_23170
WBGene00003079	OG4_12544
WBGene00006446	OG4_13850
WBGene00006970	OG4_14968
WBGene00009226	OG4_10021
WBGene00000197	OG4_10263
WBGene00017909	OG4_15777
WBGene00000103	OG4_10103
WBGene00009232	OG4_10172
WBGene00009236	OG4_10248
WBGene00009238	OG4_13629
WBGene00017914	OG4_21574
WBGene00017916	OG4_16440
WBGene00017919	OG4_12842
WBGene00017924	OG4_17614
WBGene00017920	OG4_13367
WBGene00004205	OG4_12020
WBGene00017921	OG4_11624
WBGene00006706	OG4_11320
WBGene00009245	OG4_13911
WBGene00009246	OG4_10160
WBGene00000897	OG4_13686
WBGene00017928	OG4_10779
WBGene00017929	OG4_15033
WBGene00002035	OG4_10145
WBGene00003071	OG4_10417
WBGene00005022	OG4_10389
WBGene00009256	OG4_13689
WBGene00000445	OG4_17109
WBGene00001747	OG4_10262
WBGene00009257	OG4_13840
WBGene00009258	OG4_17719
WBGene00017931	OG4_18603
WBGene00000159	OG4_10822
WBGene00004502	OG4_10949
WBGene00009260	OG4_16411
WBGene00009267	OG4_16547
WBGene00009262	OG4_11631
WBGene00006061	OG4_10185
WBGene00009264	OG4_11322
WBGene00006062	OG4_15547
WBGene00009266	OG4_11147
WBGene00017934	OG4_20649
WBGene00017936	OG4_12719
WBGene00009277	OG4_14292
WBGene00009271	OG4_12512
WBGene00006386	OG4_12610
WBGene00006781	OG4_12980
WBGene00004036	OG4_18976
WBGene00000881	OG4_10089
WBGene00009285	OG4_16727
WBGene00009286	OG4_10742
WBGene00009287	OG4_12352
WBGene00009289	OG4_13099
WBGene00009290	OG4_12378
WBGene00001431	OG4_10133
WBGene00009292	OG4_27933
WBGene00000443	OG4_13298
WBGene00004340	OG4_11504
WBGene00017951	OG4_12345
WBGene00001168	OG4_10107
WBGene00004921	OG4_14595
WBGene00017954	OG4_19285
WBGene00003517	OG4_10689
WBGene00009307	OG4_18913
WBGene00001998	OG4_13204
WBGene00004198	OG4_13340
WBGene00003078	OG4_11650
WBGene00017973	OG4_14217
WBGene00017974	OG4_12438
WBGene00000092	OG4_14307
WBGene00006064	OG4_10185
WBGene00009304	OG4_16631
WBGene00009305	OG4_13881
WBGene00017975	OG4_11739
WBGene00000788	OG4_15316
WBGene00009319	OG4_10090
WBGene00009320	OG4_12359
WBGene00009322	OG4_11177
[truncated: 3,701 more rows]

## Sheet: E) InParanoid
Cluster	Organism	Protein
1	C. elegans	WP:CE23997
1	H. sapiens	ENSP00000348965
2	C. elegans	WP:CE00122
2	H. sapiens	ENSP00000304350
3	C. elegans	WP:CE43332
3	H. sapiens	ENSP00000355533
3	H. sapiens	ENSP00000373884
3	H. sapiens	ENSP00000352608
4	C. elegans	WP:CE07373
4	H. sapiens	ENSP00000350882
5	C. elegans	WP:CE05765
5	H. sapiens	ENSP00000263816
6	C. elegans	WP:CE28300
6	H. sapiens	ENSP00000314949
7	C. elegans	WP:CE21971
7	H. sapiens	ENSP00000317123
8	C. elegans	WP:CE00480
8	H. sapiens	ENSP00000269122
8	H. sapiens	ENSP00000263200
9	C. elegans	WP:CE41886
9	H. sapiens	ENSP00000264705
10	C. elegans	WP:CE30159
10	H. sapiens	ENSP00000374630
10	H. sapiens	ENSP00000311489
10	H. sapiens	ENSP00000374373
11	C. elegans	WP:CE43012
11	H. sapiens	ENSP00000271588
12	C. elegans	WP:CE32621
12	H. sapiens	ENSP00000308534
12	H. sapiens	ENSP00000349629
13	C. elegans	WP:CE31177
13	H. sapiens	ENSP00000353590
13	H. sapiens	ENSP00000216181
13	H. sapiens	ENSP00000379616
13	H. sapiens	ENSP00000366169
14	C. elegans	WP:CE42572
14	H. sapiens	ENSP00000295888
15	C. elegans	WP:CE09349
15	C. elegans	WP:CE06253
15	C. elegans	WP:CE31619
15	C. elegans	WP:CE34936
15	C. elegans	WP:CE07306
15	H. sapiens	ENSP00000348634
15	H. sapiens	ENSP00000380367
15	H. sapiens	ENSP00000226207
15	H. sapiens	ENSP00000245503
15	H. sapiens	ENSP00000255381
15	H. sapiens	ENSP00000252173
15	H. sapiens	ENSP00000226209
15	H. sapiens	ENSP00000252172
15	H. sapiens	ENSP00000262873
15	H. sapiens	ENSP00000273353
16	C. elegans	WP:CE31165
16	H. sapiens	ENSP00000288139
16	H. sapiens	ENSP00000382542
16	H. sapiens	ENSP00000365441
16	H. sapiens	ENSP00000355192
17	C. elegans	WP:CE01162
17	H. sapiens	ENSP00000370625
18	C. elegans	WP:CE42777
18	H. sapiens	ENSP00000304592
19	C. elegans	WP:CE30344
19	H. sapiens	ENSP00000260818
20	C. elegans	WP:CE42155
20	H. sapiens	ENSP00000353362
20	H. sapiens	ENSP00000277549
20	H. sapiens	ENSP00000356545
21	C. elegans	WP:CE25049
21	H. sapiens	ENSP00000252999
22	C. elegans	WP:CE17767
22	H. sapiens	ENSP00000322570
23	C. elegans	WP:CE13575
23	H. sapiens	ENSP00000272666
23	H. sapiens	ENSP00000386331
24	C. elegans	WP:CE37905
24	H. sapiens	ENSP00000349029
24	H. sapiens	ENSP00000370744
24	H. sapiens	ENSP00000363435
25	C. elegans	WP:CE43325
25	H. sapiens	ENSP00000320252
26	C. elegans	WP:CE03657
26	C. elegans	WP:CE17716
26	H. sapiens	ENSP00000369716
26	H. sapiens	ENSP00000312419
26	H. sapiens	ENSP00000262450
27	C. elegans	WP:CE03641
27	H. sapiens	ENSP00000335321
28	C. elegans	WP:CE31847
28	H. sapiens	ENSP00000378044
28	H. sapiens	ENSP00000280772
29	C. elegans	WP:CE34625
29	H. sapiens	ENSP00000252773
29	H. sapiens	ENSP00000380006
29	H. sapiens	ENSP00000260323
30	C. elegans	WP:CE01609
30	H. sapiens	ENSP00000355535
31	C. elegans	WP:CE29914
31	H. sapiens	ENSP00000303476
31	H. sapiens	ENSP00000316029
32	C. elegans	WP:CE36727
32	H. sapiens	ENSP00000364178
33	C. elegans	WP:CE41581
33	H. sapiens	ENSP00000317790
34	C. elegans	WP:CE04335
34	C. elegans	WP:CE36389
34	H. sapiens	ENSP00000331902
34	H. sapiens	ENSP00000364973
34	H. sapiens	ENSP00000327594
35	C. elegans	WP:CE09072
35	H. sapiens	ENSP00000377530
36	C. elegans	WP:CE33041
36	H. sapiens	ENSP00000384231
36	H. sapiens	ENSP00000366284
37	C. elegans	WP:CE06184
37	H. sapiens	ENSP00000264331
37	H. sapiens	ENSP00000269577
38	C. elegans	WP:CE17155
38	H. sapiens	ENSP00000305790
39	C. elegans	WP:CE31330
39	H. sapiens	ENSP00000361446
40	C. elegans	WP:CE36116
40	H. sapiens	ENSP00000351401
40	H. sapiens	ENSP00000352011
41	C. elegans	WP:CE30377
41	H. sapiens	ENSP00000358400
42	C. elegans	WP:CE38941
42	C. elegans	WP:CE31301
42	H. sapiens	ENSP00000251127
43	C. elegans	WP:CE32559
43	H. sapiens	ENSP00000354558
44	C. elegans	WP:CE29136
44	H. sapiens	ENSP00000357048
45	C. elegans	WP:CE07721
45	H. sapiens	ENSP00000295598
45	H. sapiens	ENSP00000354490
45	H. sapiens	ENSP00000302397
45	H. sapiens	ENSP00000357060
46	C. elegans	WP:CE40670
46	H. sapiens	ENSP00000156471
47	C. elegans	WP:CE31067
47	H. sapiens	ENSP00000357133
47	H. sapiens	ENSP00000374309
48	C. elegans	WP:CE30653
48	H. sapiens	ENSP00000228347
49	C. elegans	WP:CE43309
49	H. sapiens	ENSP00000260147
49	H. sapiens	ENSP00000387040
49	H. sapiens	ENSP00000261800
50	C. elegans	WP:CE01889
50	H. sapiens	ENSP00000262415
51	C. elegans	WP:CE41845
51	H. sapiens	ENSP00000260570
52	C. elegans	WP:CE18884
52	H. sapiens	ENSP00000378879
52	H. sapiens	ENSP00000324892
52	H. sapiens	ENSP00000380229
53	C. elegans	WP:CE25042
53	H. sapiens	ENSP00000362824
54	C. elegans	WP:CE05066
54	H. sapiens	ENSP00000262414
55	C. elegans	WP:CE28373
55	H. sapiens	ENSP00000343886
55	H. sapiens	ENSP00000353414
55	H. sapiens	ENSP00000261173
55	H. sapiens	ENSP00000356188
56	C. elegans	WP:CE43161
56	H. sapiens	ENSP00000309690
56	H. sapiens	ENSP00000251076
57	C. elegans	WP:CE15900
57	H. sapiens	ENSP00000307940
58	C. elegans	WP:CE24576
58	H. sapiens	ENSP00000262215
58	H. sapiens	ENSP00000360985
59	C. elegans	WP:CE40315
59	H. sapiens	ENSP00000353877
60	C. elegans	WP:CE38489
60	H. sapiens	ENSP00000359211
61	C. elegans	WP:CE06730
61	C. elegans	WP:CE25842
61	H. sapiens	ENSP00000384288
62	C. elegans	WP:CE41896
62	H. sapiens	ENSP00000280886
62	H. sapiens	ENSP00000323633
62	H. sapiens	ENSP00000301180
63	C. elegans	WP:CE23035
63	H. sapiens	ENSP00000255882
64	C. elegans	WP:CE06997
64	C. elegans	WP:CE07719
64	H. sapiens	ENSP00000384418
65	C. elegans	WP:CE13443
65	H. sapiens	ENSP00000365834
65	H. sapiens	ENSP00000261517
66	C. elegans	WP:CE16317
66	H. sapiens	ENSP00000377954
67	C. elegans	WP:CE31351
67	H. sapiens	ENSP00000324549
67	H. sapiens	ENSP00000325817
68	C. elegans	WP:CE01921
68	H. sapiens	ENSP00000344818
69	C. elegans	WP:CE42604
69	H. sapiens	ENSP00000348982
70	C. elegans	WP:CE42624
70	H. sapiens	ENSP00000300648
71	C. elegans	WP:CE08145
71	H. sapiens	ENSP00000233099
71	H. sapiens	ENSP00000374611
72	C. elegans	WP:CE05402
72	C. elegans	WP:CE02114
72	H. sapiens	ENSP00000351777
73	C. elegans	WP:CE06304
73	H. sapiens	ENSP00000364811
74	C. elegans	WP:CE26370
74	C. elegans	WP:CE29412
74	H. sapiens	ENSP00000382340
74	H. sapiens	ENSP00000285238
74	H. sapiens	ENSP00000359478
75	C. elegans	WP:CE01027
75	H. sapiens	ENSP00000268482
76	C. elegans	WP:CE36522
76	H. sapiens	ENSP00000324573
77	C. elegans	WP:CE17508
77	H. sapiens	ENSP00000261312
78	C. elegans	WP:CE40493
78	H. sapiens	ENSP00000373214
78	H. sapiens	ENSP00000333940
79	C. elegans	WP:CE29792
79	H. sapiens	ENSP00000360163
79	H. sapiens	ENSP00000283131
80	C. elegans	WP:CE05553
80	H. sapiens	ENSP00000265773
80	H. sapiens	ENSP00000350720
81	C. elegans	WP:CE24003
81	H. sapiens	ENSP00000164139
81	H. sapiens	ENSP00000216962
81	H. sapiens	ENSP00000216392
82	C. elegans	WP:CE08176
82	H. sapiens	ENSP00000264663
83	C. elegans	WP:CE18115
83	H. sapiens	ENSP00000309020
84	C. elegans	WP:CE05763
84	H. sapiens	ENSP00000288235
84	H. sapiens	ENSP00000304899
85	C. elegans	WP:CE42983
85	H. sapiens	ENSP00000320949
86	C. elegans	WP:CE30916
86	H. sapiens	ENSP00000258341
86	H. sapiens	ENSP00000347156
87	C. elegans	WP:CE36692
87	H. sapiens	ENSP00000352925
88	C. elegans	WP:CE35152
88	H. sapiens	ENSP00000359805
88	H. sapiens	ENSP00000289893
89	C. elegans	WP:CE43299
89	C. elegans	WP:CE32063
89	H. sapiens	ENSP00000220592
89	H. sapiens	ENSP00000362300
89	H. sapiens	ENSP00000362287
89	H. sapiens	ENSP00000362306
90	C. elegans	WP:CE21117
90	H. sapiens	ENSP00000263253
90	H. sapiens	ENSP00000371502
91	C. elegans	WP:CE00331
91	H. sapiens	ENSP00000300738
92	C. elegans	WP:CE29919
92	H. sapiens	ENSP00000350199
92	H. sapiens	ENSP00000314414
93	C. elegans	WP:CE43152
93	H. sapiens	ENSP00000368612
94	C. elegans	WP:CE28680
94	H. sapiens	ENSP00000327694
94	H. sapiens	ENSP00000351926
95	C. elegans	WP:CE34183
95	C. elegans	WP:CE19775
95	H. sapiens	ENSP00000304500
95	H. sapiens	ENSP00000342481
96	C. elegans	WP:CE30364
96	H. sapiens	ENSP00000385552
97	C. elegans	WP:CE32454
97	H. sapiens	ENSP00000284049
97	H. sapiens	ENSP00000377747
98	C. elegans	WP:CE38067
98	H. sapiens	ENSP00000351113
98	H. sapiens	ENSP00000369607
99	C. elegans	WP:CE27180
99	H. sapiens	ENSP00000357475
99	H. sapiens	ENSP00000284509
99	H. sapiens	ENSP00000283684
100	C. elegans	WP:CE31007
100	H. sapiens	ENSP00000259711
100	H. sapiens	ENSP00000350459
101	C. elegans	WP:CE28486
101	H. sapiens	ENSP00000222673
101	H. sapiens	ENSP00000363216
102	C. elegans	WP:CE02751
102	H. sapiens	ENSP00000259253
102	H. sapiens	ENSP00000365938
103	C. elegans	WP:CE30858
103	H. sapiens	ENSP00000349877
104	C. elegans	WP:CE14734
104	H. sapiens	ENSP00000344789
104	H. sapiens	ENSP00000341044
105	C. elegans	WP:CE31665
105	H. sapiens	ENSP00000276009
106	C. elegans	WP:CE18673
106	H. sapiens	ENSP00000329419
107	C. elegans	WP:CE41928
107	H. sapiens	ENSP00000307304
107	H. sapiens	ENSP00000219084
107	H. sapiens	ENSP00000362330
107	H. sapiens	ENSP00000382863
108	C. elegans	WP:CE16116
108	H. sapiens	ENSP00000368727
108	H. sapiens	ENSP00000363832
109	C. elegans	WP:CE03812
109	H. sapiens	ENSP00000369255
110	C. elegans	WP:CE25005
110	H. sapiens	ENSP00000379769
111	C. elegans	WP:CE42668
111	H. sapiens	ENSP00000295903
111	H. sapiens	ENSP00000309332
112	C. elegans	WP:CE41612
112	H. sapiens	ENSP00000359000
113	C. elegans	WP:CE22157
113	H. sapiens	ENSP00000263857
114	C. elegans	WP:CE30589
114	H. sapiens	ENSP00000334105
115	C. elegans	WP:CE15592
115	H. sapiens	ENSP00000365625
115	H. sapiens	ENSP00000372899
115	H. sapiens	ENSP00000373071
116	C. elegans	WP:CE06539
116	H. sapiens	ENSP00000355537
116	H. sapiens	ENSP00000377941
116	H. sapiens	ENSP00000252699
117	C. elegans	WP:CE24685
117	H. sapiens	ENSP00000364815
117	H. sapiens	ENSP00000211402
118	C. elegans	WP:CE02846
118	H. sapiens	ENSP00000370740
119	C. elegans	WP:CE17651
119	H. sapiens	ENSP00000313490
120	C. elegans	WP:CE23467
120	H. sapiens	ENSP00000195419
121	C. elegans	WP:CE15714
121	C. elegans	WP:CE11932
121	H. sapiens	ENSP00000265724
121	H. sapiens	ENSP00000265723
121	H. sapiens	ENSP00000384881
121	H. sapiens	ENSP00000263817
122	C. elegans	WP:CE21472
122	H. sapiens	ENSP00000249923
123	C. elegans	WP:CE17841
123	C. elegans	WP:CE39873
123	H. sapiens	ENSP00000358994
124	C. elegans	WP:CE09768
124	H. sapiens	ENSP00000261772
125	C. elegans	WP:CE34386
125	H. sapiens	ENSP00000377191
125	H. sapiens	ENSP00000307156
125	H. sapiens	ENSP00000373433
126	C. elegans	WP:CE09682
126	H. sapiens	ENSP00000227378
126	H. sapiens	ENSP00000378199
126	H. sapiens	ENSP00000382839
126	H. sapiens	ENSP00000364801
126	H. sapiens	ENSP00000364802
126	H. sapiens	ENSP00000375391
126	H. sapiens	ENSP00000375399
126	H. sapiens	ENSP00000382915
127	C. elegans	WP:CE11131
127	H. sapiens	ENSP00000257829
128	C. elegans	WP:CE05441
128	H. sapiens	ENSP00000325875
128	H. sapiens	ENSP00000335153
129	C. elegans	WP:CE23779
129	H. sapiens	ENSP00000348349
129	H. sapiens	ENSP00000314032
130	C. elegans	WP:CE07832
130	H. sapiens	ENSP00000345680
130	H. sapiens	ENSP00000373905
130	H. sapiens	ENSP00000347457
131	C. elegans	WP:CE40358
131	H. sapiens	ENSP00000258494
131	H. sapiens	ENSP00000273450
132	C. elegans	WP:CE30818
132	H. sapiens	ENSP00000355728
132	H. sapiens	ENSP00000355237
132	H. sapiens	ENSP00000345133
133	C. elegans	WP:CE01334
133	H. sapiens	ENSP00000336741
134	C. elegans	WP:CE37069
134	H. sapiens	ENSP00000386176
134	H. sapiens	ENSP00000323194
134	H. sapiens	ENSP00000377061
134	H. sapiens	ENSP00000358696
135	C. elegans	WP:CE28858
135	H. sapiens	ENSP00000266079
136	C. elegans	WP:CE28877
136	H. sapiens	ENSP00000304192
136	H. sapiens	ENSP00000258229
137	C. elegans	WP:CE01395
137	H. sapiens	ENSP00000295770
138	C. elegans	WP:CE28273
138	H. sapiens	ENSP00000284483
138	H. sapiens	ENSP00000313644
138	H. sapiens	ENSP00000347427
139	C. elegans	WP:CE35928
139	H. sapiens	ENSP00000285039
139	H. sapiens	ENSP00000350945
139	H. sapiens	ENSP00000261839
140	C. elegans	WP:CE42634
140	H. sapiens	ENSP00000276072
140	H. sapiens	ENSP00000242310
141	C. elegans	WP:CE30404
141	H. sapiens	ENSP00000274813
142	C. elegans	WP:CE24044
142	H. sapiens	ENSP00000347416
143	C. elegans	WP:CE28133
143	H. sapiens	ENSP00000371084
143	H. sapiens	ENSP00000281620
144	C. elegans	WP:CE08177
144	C. elegans	WP:CE07244
144	H. sapiens	ENSP00000324173
145	C. elegans	WP:CE40489
145	H. sapiens	ENSP00000288634
146	C. elegans	WP:CE19464
146	H. sapiens	ENSP00000339299
146	H. sapiens	ENSP00000353109
147	C. elegans	WP:CE36258
147	H. sapiens	ENSP00000306816
147	H. sapiens	ENSP00000262429
148	C. elegans	WP:CE09308
148	H. sapiens	ENSP00000375693
149	C. elegans	WP:CE22210
149	H. sapiens	ENSP00000273398
150	C. elegans	WP:CE41904
150	H. sapiens	ENSP00000351126
150	H. sapiens	ENSP00000304750
151	C. elegans	WP:CE32412
151	H. sapiens	ENSP00000266058
151	H. sapiens	ENSP00000273739
151	H. sapiens	ENSP00000332164
152	C. elegans	WP:CE41630
152	H. sapiens	ENSP00000339276
153	C. elegans	WP:CE30390
153	H. sapiens	ENSP00000380895
153	H. sapiens	ENSP00000379587
153	H. sapiens	ENSP00000354962
153	H. sapiens	ENSP00000320239
154	C. elegans	WP:CE13120
154	H. sapiens	ENSP00000319104
155	C. elegans	WP:CE42002
155	H. sapiens	ENSP00000323421
155	H. sapiens	ENSP00000350036
156	C. elegans	WP:CE06562
156	H. sapiens	ENSP00000230640
157	C. elegans	WP:CE05629
157	H. sapiens	ENSP00000263331
158	C. elegans	WP:CE28367
158	H. sapiens	ENSP00000262803
159	C. elegans	WP:CE39177
159	H. sapiens	ENSP00000356520
160	C. elegans	WP:CE01061
160	H. sapiens	ENSP00000324527
160	H. sapiens	ENSP00000258787
161	C. elegans	WP:CE28998
161	H. sapiens	ENSP00000285398
162	C. elegans	WP:CE17113
162	H. sapiens	ENSP00000216297
163	C. elegans	WP:CE08631
163	H. sapiens	ENSP00000297185
164	C. elegans	WP:CE27388
164	H. sapiens	ENSP00000384823
165	C. elegans	WP:CE04590
165	H. sapiens	ENSP00000360182
165	H. sapiens	ENSP00000321556
165	H. sapiens	ENSP00000287364
166	C. elegans	WP:CE19038
166	H. sapiens	ENSP00000265056
167	C. elegans	WP:CE30573
167	H. sapiens	ENSP00000264649
167	H. sapiens	ENSP00000376774
168	C. elegans	WP:CE26305
168	H. sapiens	ENSP00000355170
168	H. sapiens	ENSP00000383657
168	H. sapiens	ENSP00000242839
169	C. elegans	WP:CE17253
169	H. sapiens	ENSP00000310129
170	C. elegans	WP:CE30929
170	H. sapiens	ENSP00000284384
170	H. sapiens	ENSP00000305355
170	H. sapiens	ENSP00000263431
171	C. elegans	WP:CE06362
171	H. sapiens	ENSP00000299767
172	C. elegans	WP:CE39281
172	H. sapiens	ENSP00000325002
173	C. elegans	WP:CE42702
173	H. sapiens	ENSP00000366396
174	C. elegans	WP:CE05449
174	H. sapiens	ENSP00000366568
175	C. elegans	WP:CE27230
175	H. sapiens	ENSP00000306881
175	H. sapiens	ENSP00000338844
176	C. elegans	WP:CE25057
176	H. sapiens	ENSP00000376783
177	C. elegans	WP:CE03917
177	C. elegans	WP:CE16895
177	H. sapiens	ENSP00000264932
177	H. sapiens	ENSP00000380719
177	H. sapiens	ENSP00000347017
178	C. elegans	WP:CE40241
178	H. sapiens	ENSP00000369719
179	C. elegans	WP:CE16806
179	H. sapiens	ENSP00000378758
180	C. elegans	WP:CE28463
180	C. elegans	WP:CE24999
180	H. sapiens	ENSP00000373691
180	H. sapiens	ENSP00000317997
181	C. elegans	WP:CE18111
181	H. sapiens	ENSP00000336712
181	H. sapiens	ENSP00000349321
182	C. elegans	WP:CE20701
182	H. sapiens	ENSP00000354733
182	H. sapiens	ENSP00000267176
183	C. elegans	WP:CE37926
183	H. sapiens	ENSP00000379029
183	H. sapiens	ENSP00000295559
184	C. elegans	WP:CE42459
184	H. sapiens	ENSP00000373239
184	H. sapiens	ENSP00000271332
184	H. sapiens	ENSP00000379296
185	C. elegans	WP:CE40156
185	H. sapiens	ENSP00000354463
185	H. sapiens	ENSP00000363868
185	H. sapiens	ENSP00000263094
185	H. sapiens	ENSP00000347205
185	H. sapiens	ENSP00000272895
186	C. elegans	WP:CE05434
186	H. sapiens	ENSP00000265112
186	H. sapiens	ENSP00000338093
187	C. elegans	WP:CE32946
187	H. sapiens	ENSP00000312262
187	H. sapiens	ENSP00000317578
188	C. elegans	WP:CE05750
188	H. sapiens	ENSP00000354251
188	H. sapiens	ENSP00000293373
189	C. elegans	WP:CE42819
189	H. sapiens	ENSP00000295736
189	H. sapiens	ENSP00000364664
189	H. sapiens	ENSP00000351483
189	H. sapiens	ENSP00000350475
190	C. elegans	WP:CE16894
190	H. sapiens	ENSP00000353826
191	C. elegans	WP:CE23650
191	H. sapiens	ENSP00000333926
191	H. sapiens	ENSP00000311030
191	H. sapiens	ENSP00000349017
192	C. elegans	WP:CE42882
192	H. sapiens	ENSP00000367064
193	C. elegans	WP:CE35706
193	H. sapiens	ENSP00000263035
194	C. elegans	WP:CE20234
194	H. sapiens	ENSP00000371818
195	C. elegans	WP:CE03447
195	H. sapiens	ENSP00000253925
195	H. sapiens	ENSP00000327416
195	H. sapiens	ENSP00000356207
195	H. sapiens	ENSP00000335614
196	C. elegans	WP:CE41919
196	H. sapiens	ENSP00000366544
197	C. elegans	WP:CE40344
197	H. sapiens	ENSP00000256398
198	C. elegans	WP:CE00213
198	H. sapiens	ENSP00000320468
199	C. elegans	WP:CE42493
199	H. sapiens	ENSP00000355324
200	C. elegans	WP:CE18020
200	H. sapiens	ENSP00000216605
200	H. sapiens	ENSP00000356290
201	C. elegans	WP:CE09233
201	H. sapiens	ENSP00000360822
201	H. sapiens	ENSP00000294725
202	C. elegans	WP:CE03558
202	H. sapiens	ENSP00000216122
203	C. elegans	WP:CE41987
203	H. sapiens	ENSP00000252512
203	H. sapiens	ENSP00000373770
204	C. elegans	WP:CE37287
204	H. sapiens	ENSP00000354720
205	C. elegans	WP:CE24905
205	H. sapiens	ENSP00000321427
205	H. sapiens	ENSP00000271751
206	C. elegans	WP:CE27427
206	H. sapiens	ENSP00000346236
207	C. elegans	WP:CE42600
207	H. sapiens	ENSP00000289371
208	C. elegans	WP:CE24843
208	H. sapiens	ENSP00000301071
208	H. sapiens	ENSP00000336799
208	H. sapiens	ENSP00000301072
208	H. sapiens	ENSP00000326042
208	H. sapiens	ENSP00000382982
208	H. sapiens	ENSP00000318197
208	H. sapiens	ENSP00000248437
209	C. elegans	WP:CE28266
209	H. sapiens	ENSP00000345771
209	H. sapiens	ENSP00000370517
209	H. sapiens	ENSP00000381052
210	C. elegans	WP:CE40504
210	H. sapiens	ENSP00000296266
211	C. elegans	WP:CE23530
211	H. sapiens	ENSP00000312042
212	C. elegans	WP:CE00850
212	H. sapiens	ENSP00000341289
212	H. sapiens	ENSP00000264071
212	H. sapiens	ENSP00000373058
212	H. sapiens	ENSP00000259925
212	H. sapiens	ENSP00000339001
212	H. sapiens	ENSP00000259818
212	H. sapiens	ENSP00000369703
213	C. elegans	WP:CE43310
213	H. sapiens	ENSP00000273859
213	H. sapiens	ENSP00000313600
213	H. sapiens	ENSP00000349325
214	C. elegans	WP:CE18095
214	H. sapiens	ENSP00000377040
215	C. elegans	WP:CE41000
215	H. sapiens	ENSP00000363277
215	H. sapiens	ENSP00000368884
215	H. sapiens	ENSP00000386050
215	H. sapiens	ENSP00000262752
216	C. elegans	WP:CE26887
216	H. sapiens	ENSP00000310723
217	C. elegans	WP:CE32972
217	H. sapiens	ENSP00000349705
218	C. elegans	WP:CE00415
218	H. sapiens	ENSP00000264156
219	C. elegans	WP:CE42538
219	H. sapiens	ENSP00000347106
219	H. sapiens	ENSP00000370593
219	H. sapiens	ENSP00000353030
220	C. elegans	WP:CE29092
220	H. sapiens	ENSP00000306124
220	H. sapiens	ENSP00000329127
221	C. elegans	WP:CE41563
221	H. sapiens	ENSP00000272845
222	C. elegans	WP:CE27131
222	H. sapiens	ENSP00000322727
223	C. elegans	WP:CE34400
223	H. sapiens	ENSP00000269143
224	C. elegans	WP:CE21847
224	H. sapiens	ENSP00000360184
225	C. elegans	WP:CE18372
225	H. sapiens	ENSP00000307567
226	C. elegans	WP:CE30724
226	H. sapiens	ENSP00000370669
226	H. sapiens	ENSP00000367987
226	H. sapiens	ENSP00000236877
227	C. elegans	WP:CE06580
227	H. sapiens	ENSP00000355890
228	C. elegans	WP:CE29050
228	H. sapiens	ENSP00000322234
228	H. sapiens	ENSP00000347792
229	C. elegans	WP:CE05284
229	H. sapiens	ENSP00000384211
230	C. elegans	WP:CE38273
230	H. sapiens	ENSP00000369274
230	H. sapiens	ENSP00000362640
231	C. elegans	WP:CE09254
231	H. sapiens	ENSP00000365567
232	C. elegans	WP:CE31384
232	H. sapiens	ENSP00000352069
232	H. sapiens	ENSP00000265428
232	H. sapiens	ENSP00000262650
233	C. elegans	WP:CE40441
233	H. sapiens	ENSP00000361992
233	H. sapiens	ENSP00000290650
234	C. elegans	WP:CE14954
234	H. sapiens	ENSP00000368319
234	H. sapiens	ENSP00000243253
235	C. elegans	WP:CE17656
235	H. sapiens	ENSP00000377252
236	C. elegans	WP:CE18826
236	H. sapiens	ENSP00000282050
237	C. elegans	WP:CE42924
237	H. sapiens	ENSP00000264951
238	C. elegans	WP:CE21933
238	H. sapiens	ENSP00000233190
239	C. elegans	WP:CE32262
239	H. sapiens	ENSP00000368358
240	C. elegans	WP:CE40530
240	H. sapiens	ENSP00000262461
240	H. sapiens	ENSP00000379822
240	H. sapiens	ENSP00000262502
241	C. elegans	WP:CE42484
241	H. sapiens	ENSP00000368356
241	H. sapiens	ENSP00000374635
241	H. sapiens	ENSP00000291281
242	C. elegans	WP:CE03255
242	C. elegans	WP:CE03144
242	H. sapiens	ENSP00000349860
242	H. sapiens	ENSP00000253778
243	C. elegans	WP:CE19822
243	H. sapiens	ENSP00000264263
244	C. elegans	WP:CE04694
244	H. sapiens	ENSP00000306761
245	C. elegans	WP:CE33405
245	H. sapiens	ENSP00000345629
245	H. sapiens	ENSP00000351908
245	H. sapiens	ENSP00000350195
246	C. elegans	WP:CE08909
246	H. sapiens	ENSP00000351137
247	C. elegans	WP:CE41673
247	H. sapiens	ENSP00000346112
247	H. sapiens	ENSP00000318557
247	H. sapiens	ENSP00000243964
247	H. sapiens	ENSP00000264930
248	C. elegans	WP:CE04424
248	C. elegans	WP:CE23245
248	H. sapiens	ENSP00000276390
248	H. sapiens	ENSP00000234396
249	C. elegans	WP:CE06305
249	H. sapiens	ENSP00000351416
249	H. sapiens	ENSP00000297183
250	C. elegans	WP:CE14180
250	H. sapiens	ENSP00000308610
251	C. elegans	WP:CE21713
251	H. sapiens	ENSP00000296577
252	C. elegans	WP:CE29950
252	H. sapiens	ENSP00000262030
253	C. elegans	WP:CE30173
253	H. sapiens	ENSP00000370388
254	C. elegans	WP:CE21767
254	H. sapiens	ENSP00000262105
255	C. elegans	WP:CE18424
255	H. sapiens	ENSP00000363827
256	C. elegans	WP:CE12282
256	H. sapiens	ENSP00000354522
256	H. sapiens	ENSP00000328835
257	C. elegans	WP:CE05855
257	C. elegans	WP:CE38522
257	H. sapiens	ENSP00000340466
257	H. sapiens	ENSP00000326227
258	C. elegans	WP:CE20456
258	H. sapiens	ENSP00000355013
259	C. elegans	WP:CE29472
259	H. sapiens	ENSP00000373918
260	C. elegans	WP:CE01076
260	H. sapiens	ENSP00000264326
261	C. elegans	WP:CE27360
261	H. sapiens	ENSP00000261514
261	H. sapiens	ENSP00000370213
261	H. sapiens	ENSP00000365256
262	C. elegans	WP:CE29932
262	H. sapiens	ENSP00000339353
263	C. elegans	WP:CE39132
263	H. sapiens	ENSP00000354671
263	H. sapiens	ENSP00000385727
263	H. sapiens	ENSP00000251472
263	H. sapiens	ENSP00000262811
264	C. elegans	WP:CE33583
264	H. sapiens	ENSP00000357669
264	H. sapiens	ENSP00000341083
265	C. elegans	WP:CE30523
265	H. sapiens	ENSP00000290158
266	C. elegans	WP:CE30977
266	H. sapiens	ENSP00000061240
266	H. sapiens	ENSP00000350630
266	H. sapiens	ENSP00000305714
267	C. elegans	WP:CE02626
267	H. sapiens	ENSP00000346762
268	C. elegans	WP:CE21068
268	H. sapiens	ENSP00000325137
269	C. elegans	WP:CE40298
269	C. elegans	WP:CE18882
269	H. sapiens	ENSP00000252804
270	C. elegans	WP:CE20378
270	H. sapiens	ENSP00000299218
270	H. sapiens	ENSP00000295989
271	C. elegans	WP:CE01270
271	H. sapiens	ENSP00000298049
271	H. sapiens	ENSP00000339063
272	C. elegans	WP:CE33673
272	H. sapiens	ENSP00000322218
272	H. sapiens	ENSP00000348772
272	H. sapiens	ENSP00000262483
273	C. elegans	WP:CE04451
273	H. sapiens	ENSP00000365463
274	C. elegans	WP:CE07269
274	H. sapiens	ENSP00000251654
275	C. elegans	WP:CE25143
275	H. sapiens	ENSP00000361043
276	C. elegans	WP:CE31535
276	H. sapiens	ENSP00000310831
276	H. sapiens	ENSP00000369802
276	H. sapiens	ENSP00000354597
277	C. elegans	WP:CE40583
277	H. sapiens	ENSP00000262996
277	H. sapiens	ENSP00000349291
277	H. sapiens	ENSP00000349781
278	C. elegans	WP:CE29563
278	H. sapiens	ENSP00000311135
279	C. elegans	WP:CE27129
279	H. sapiens	ENSP00000354923
279	H. sapiens	ENSP00000356515
280	C. elegans	WP:CE19925
280	H. sapiens	ENSP00000381293
281	C. elegans	WP:CE35671
281	H. sapiens	ENSP00000373073
282	C. elegans	WP:CE32950
282	C. elegans	WP:CE29894
282	C. elegans	WP:CE37254
282	H. sapiens	ENSP00000256031
282	H. sapiens	ENSP00000339182
282	H. sapiens	ENSP00000341942
283	C. elegans	WP:CE27468
283	H. sapiens	ENSP00000195654
283	H. sapiens	ENSP00000382104
284	C. elegans	WP:CE33870
284	H. sapiens	ENSP00000324967
284	H. sapiens	ENSP00000374181
285	C. elegans	WP:CE36034
285	H. sapiens	ENSP00000282516
286	C. elegans	WP:CE34455
286	H. sapiens	ENSP00000277531
286	H. sapiens	ENSP00000221249
287	C. elegans	WP:CE18971
287	H. sapiens	ENSP00000222388
288	C. elegans	WP:CE39945
288	H. sapiens	ENSP00000299138
289	C. elegans	WP:CE42908
289	H. sapiens	ENSP00000373555
289	H. sapiens	ENSP00000385276
289	H. sapiens	ENSP00000278550
289	H. sapiens	ENSP00000360171
290	C. elegans	WP:CE42497
290	C. elegans	WP:CE42182
290	H. sapiens	ENSP00000332353
290	H. sapiens	ENSP00000361266
291	C. elegans	WP:CE26824
291	H. sapiens	ENSP00000360268
292	C. elegans	WP:CE40452
292	H. sapiens	ENSP00000372658
292	H. sapiens	ENSP00000364543
292	H. sapiens	ENSP00000372827
293	C. elegans	WP:CE12728
293	C. elegans	WP:CE19610
293	H. sapiens	ENSP00000216780
293	H. sapiens	ENSP00000319814
294	C. elegans	WP:CE27651
294	H. sapiens	ENSP00000342793
294	H. sapiens	ENSP00000263088
295	C. elegans	WP:CE23880
295	H. sapiens	ENSP00000301764
296	C. elegans	WP:CE02547
296	C. elegans	WP:CE02546
296	H. sapiens	ENSP00000359233
297	C. elegans	WP:CE13431
297	C. elegans	WP:CE08435
297	H. sapiens	ENSP00000370023
298	C. elegans	WP:CE23663
298	H. sapiens	ENSP00000216038
299	C. elegans	WP:CE36253
299	H. sapiens	ENSP00000348877
300	C. elegans	WP:CE40262
300	H. sapiens	ENSP00000350785
301	C. elegans	WP:CE27244
301	H. sapiens	ENSP00000340019
302	C. elegans	WP:CE32993
302	H. sapiens	ENSP00000238112
303	C. elegans	WP:CE31684
303	H. sapiens	ENSP00000328524
303	H. sapiens	ENSP00000306482
304	C. elegans	WP:CE42607
304	H. sapiens	ENSP00000366997
305	C. elegans	WP:CE08946
305	H. sapiens	ENSP00000292644
306	C. elegans	WP:CE42847
306	H. sapiens	ENSP00000005905
307	C. elegans	WP:CE25147
307	H. sapiens	ENSP00000327116
307	H. sapiens	ENSP00000352354
307	H. sapiens	ENSP00000220325
308	C. elegans	WP:CE10402
308	C. elegans	WP:CE06755
308	C. elegans	WP:CE37861
308	C. elegans	WP:CE35214
308	C. elegans	WP:CE40024
308	H. sapiens	ENSP00000265986
309	C. elegans	WP:CE16325
309	H. sapiens	ENSP00000310688
309	H. sapiens	ENSP00000218104
310	C. elegans	WP:CE28227
310	H. sapiens	ENSP00000360431
311	C. elegans	WP:CE18363
311	H. sapiens	ENSP00000369897
312	C. elegans	WP:CE28304
312	H. sapiens	ENSP00000371261
313	C. elegans	WP:CE02985
313	H. sapiens	ENSP00000280326
314	C. elegans	WP:CE33654
314	H. sapiens	ENSP00000385780
314	H. sapiens	ENSP00000265022
314	H. sapiens	ENSP00000328405
315	C. elegans	WP:CE02132
315	H. sapiens	ENSP00000322450
316	C. elegans	WP:CE05594
316	H. sapiens	ENSP00000343405
316	H. sapiens	ENSP00000369059
317	C. elegans	WP:CE42575
317	H. sapiens	ENSP00000264380
318	C. elegans	WP:CE41299
318	H. sapiens	ENSP00000376695
318	H. sapiens	ENSP00000262186
318	H. sapiens	ENSP00000331727
319	C. elegans	WP:CE29847
319	H. sapiens	ENSP00000377148
319	H. sapiens	ENSP00000312442
320	C. elegans	WP:CE29662
320	H. sapiens	ENSP00000303552
321	C. elegans	WP:CE42072
321	H. sapiens	ENSP00000380562
322	C. elegans	WP:CE31036
322	H. sapiens	ENSP00000341052
322	H. sapiens	ENSP00000285094
323	C. elegans	WP:CE42503
323	H. sapiens	ENSP00000301067
323	H. sapiens	ENSP00000262189
324	C. elegans	WP:CE13150
324	C. elegans	WP:CE12358
324	C. elegans	WP:CE13148
324	H. sapiens	ENSP00000349960
324	H. sapiens	ENSP00000331514
325	C. elegans	WP:CE40348
325	H. sapiens	ENSP00000378323
325	H. sapiens	ENSP00000378306
325	H. sapiens	ENSP00000380878
326	C. elegans	WP:CE17578
326	H. sapiens	ENSP00000263708
326	H. sapiens	ENSP00000363667
327	C. elegans	WP:CE06145
327	H. sapiens	ENSP00000384505
328	C. elegans	WP:CE08940
328	H. sapiens	ENSP00000262545
329	C. elegans	WP:CE39332
329	H. sapiens	ENSP00000358858
330	C. elegans	WP:CE08392
330	H. sapiens	ENSP00000229854
331	C. elegans	WP:CE28080
331	H. sapiens	ENSP00000378654
331	H. sapiens	ENSP00000264431
332	C. elegans	WP:CE27311
332	H. sapiens	ENSP00000252011
333	C. elegans	WP:CE09799
333	H. sapiens	ENSP00000261303
334	C. elegans	WP:CE37461
334	H. sapiens	ENSP00000318147
335	C. elegans	WP:CE27691
335	H. sapiens	ENSP00000347959
336	C. elegans	WP:CE41096
336	H. sapiens	ENSP00000299351
337	C. elegans	WP:CE33947
337	H. sapiens	ENSP00000375809
338	C. elegans	WP:CE01917
338	H. sapiens	ENSP00000365220
339	C. elegans	WP:CE33813
339	H. sapiens	ENSP00000292807
340	C. elegans	WP:CE02319
340	H. sapiens	ENSP00000317334
341	C. elegans	WP:CE06447
341	H. sapiens	ENSP00000361049
341	H. sapiens	ENSP00000265174
342	C. elegans	WP:CE42506
342	H. sapiens	ENSP00000276204
342	H. sapiens	ENSP00000349883
342	H. sapiens	ENSP00000386694
343	C. elegans	WP:CE00136
343	H. sapiens	ENSP00000343657
344	C. elegans	WP:CE41982
344	H. sapiens	ENSP00000230402
344	H. sapiens	ENSP00000329009
345	C. elegans	WP:CE18958
345	H. sapiens	ENSP00000378953
345	H. sapiens	ENSP00000370258
346	C. elegans	WP:CE39385
346	H. sapiens	ENSP00000263812
346	H. sapiens	ENSP00000265631
347	C. elegans	WP:CE09163
347	H. sapiens	ENSP00000296289
347	H. sapiens	ENSP00000280605
348	C. elegans	WP:CE39509
348	H. sapiens	ENSP00000261483
348	H. sapiens	ENSP00000353655
349	C. elegans	WP:CE24302
349	H. sapiens	ENSP00000317904
349	H. sapiens	ENSP00000261195
350	C. elegans	WP:CE09524
350	H. sapiens	ENSP00000216774
351	C. elegans	WP:CE28985
351	H. sapiens	ENSP00000234420
352	C. elegans	WP:CE03076
352	H. sapiens	ENSP00000253382
353	C. elegans	WP:CE27593
353	H. sapiens	ENSP00000264414
354	C. elegans	WP:CE06007
354	H. sapiens	ENSP00000262027
355	C. elegans	WP:CE16751
355	H. sapiens	ENSP00000381104
356	C. elegans	WP:CE35950
356	H. sapiens	ENSP00000254442
357	C. elegans	WP:CE20264
357	H. sapiens	ENSP00000386908
357	H. sapiens	ENSP00000274473
357	H. sapiens	ENSP00000344465
358	C. elegans	WP:CE03277
358	H. sapiens	ENSP00000315791
359	C. elegans	WP:CE30997
359	H. sapiens	ENSP00000324804
359	H. sapiens	ENSP00000311344
360	C. elegans	WP:CE02183
360	H. sapiens	ENSP00000342564
361	C. elegans	WP:CE38097
361	H. sapiens	ENSP00000299441
361	H. sapiens	ENSP00000349768
361	H. sapiens	ENSP00000377862
362	C. elegans	WP:CE20708
362	H. sapiens	ENSP00000281828
363	C. elegans	WP:CE42416
363	H. sapiens	ENSP00000355884
363	H. sapiens	ENSP00000385751
363	H. sapiens	ENSP00000335347
363	H. sapiens	ENSP00000262891
364	C. elegans	WP:CE11580
364	H. sapiens	ENSP00000355518
365	C. elegans	WP:CE28138
365	H. sapiens	ENSP00000321636
366	C. elegans	WP:CE17753
366	H. sapiens	ENSP00000387006
367	C. elegans	WP:CE28247
367	H. sapiens	ENSP00000325448
368	C. elegans	WP:CE34419
368	C. elegans	WP:CE09901
368	H. sapiens	ENSP00000269349
369	C. elegans	WP:CE33014
369	H. sapiens	ENSP00000381764
370	C. elegans	WP:CE28255
370	H. sapiens	ENSP00000386978
371	C. elegans	WP:CE06508
371	H. sapiens	ENSP00000270776
372	C. elegans	WP:CE27254
372	H. sapiens	ENSP00000253039
372	H. sapiens	ENSP00000323063
373	C. elegans	WP:CE23594
373	H. sapiens	ENSP00000364403
374	C. elegans	WP:CE02604
374	H. sapiens	ENSP00000376483
374	H. sapiens	ENSP00000367830
375	C. elegans	WP:CE37714
375	H. sapiens	ENSP00000236959
376	C. elegans	WP:CE30254
376	H. sapiens	ENSP00000296302
377	C. elegans	WP:CE36414
377	H. sapiens	ENSP00000265641
377	H. sapiens	ENSP00000385486
377	H. sapiens	ENSP00000384465
378	C. elegans	WP:CE10292
378	H. sapiens	ENSP00000264057
378	H. sapiens	ENSP00000337572
379	C. elegans	WP:CE19897
379	H. sapiens	ENSP00000363092
380	C. elegans	WP:CE00955
380	H. sapiens	ENSP00000294016
381	C. elegans	WP:CE41491
381	H. sapiens	ENSP00000365589
381	H. sapiens	ENSP00000250894
382	C. elegans	WP:CE05663
382	H. sapiens	ENSP00000372929
382	H. sapiens	ENSP00000373082
382	H. sapiens	ENSP00000313603
383	C. elegans	WP:CE39486
383	H. sapiens	ENSP00000387123
384	C. elegans	WP:CE42905
384	H. sapiens	ENSP00000244007
384	H. sapiens	ENSP00000352336
385	C. elegans	WP:CE37072
385	H. sapiens	ENSP00000253577
386	C. elegans	WP:CE29809
386	C. elegans	WP:CE23852
386	H. sapiens	ENSP00000261733
386	H. sapiens	ENSP00000366927
387	C. elegans	WP:CE19147
387	H. sapiens	ENSP00000340596
388	C. elegans	WP:CE41898
388	H. sapiens	ENSP00000347152
388	H. sapiens	ENSP00000262919
389	C. elegans	WP:CE41217
389	H. sapiens	ENSP00000353701
390	C. elegans	WP:CE09874
390	H. sapiens	ENSP00000307288
391	C. elegans	WP:CE31971
391	H. sapiens	ENSP00000205402
392	C. elegans	WP:CE34348
392	H. sapiens	ENSP00000321826
392	H. sapiens	ENSP00000273666
393	C. elegans	WP:CE32886
393	H. sapiens	ENSP00000229416
394	C. elegans	WP:CE26143
394	H. sapiens	ENSP00000378533
395	C. elegans	WP:CE30972
395	H. sapiens	ENSP00000362747
395	H. sapiens	ENSP00000385573
396	C. elegans	WP:CE16437
396	H. sapiens	ENSP00000299300
397	C. elegans	WP:CE30258
397	H. sapiens	ENSP00000374118
398	C. elegans	WP:CE13279
398	H. sapiens	ENSP00000353741
399	C. elegans	WP:CE04449
399	H. sapiens	ENSP00000362399
399	H. sapiens	ENSP00000221283
400	C. elegans	WP:CE01234
400	H. sapiens	ENSP00000275603
400	H. sapiens	ENSP00000327191
401	C. elegans	WP:CE28361
401	H. sapiens	ENSP00000323580
402	C. elegans	WP:CE32859
402	H. sapiens	ENSP00000320783
403	C. elegans	WP:CE33853
403	H. sapiens	ENSP00000331907
404	C. elegans	WP:CE17915
404	H. sapiens	ENSP00000298852
405	C. elegans	WP:CE29089
405	H. sapiens	ENSP00000387160
406	C. elegans	WP:CE34451
406	H. sapiens	ENSP00000287097
407	C. elegans	WP:CE35836
407	H. sapiens	ENSP00000225768
407	H. sapiens	ENSP00000256797
408	C. elegans	WP:CE31568
408	H. sapiens	ENSP00000247986
409	C. elegans	WP:CE32338
409	H. sapiens	ENSP00000261991
409	H. sapiens	ENSP00000333896
410	C. elegans	WP:CE01292
410	H. sapiens	ENSP00000292808
411	C. elegans	WP:CE26971
411	H. sapiens	ENSP00000261574
411	H. sapiens	ENSP00000259569
412	C. elegans	WP:CE17154
412	H. sapiens	ENSP00000217426
413	C. elegans	WP:CE22476
413	C. elegans	WP:CE30713
413	C. elegans	WP:CE22478
413	H. sapiens	ENSP00000241052
414	C. elegans	WP:CE42909
414	H. sapiens	ENSP00000256707
415	C. elegans	WP:CE03397
415	H. sapiens	ENSP00000223127
415	H. sapiens	ENSP00000282903
415	H. sapiens	ENSP00000196061
416	C. elegans	WP:CE27528
416	H. sapiens	ENSP00000333496
416	H. sapiens	ENSP00000319591
416	H. sapiens	ENSP00000218176
417	C. elegans	WP:CE41309
417	H. sapiens	ENSP00000257209
417	H. sapiens	ENSP00000258201
418	C. elegans	WP:CE01682
418	H. sapiens	ENSP00000355316
418	H. sapiens	ENSP00000296479
418	H. sapiens	ENSP00000344173
418	H. sapiens	ENSP00000373987
418	H. sapiens	ENSP00000363296
419	C. elegans	WP:CE03352
419	H. sapiens	ENSP00000261208
420	C. elegans	WP:CE32286
420	H. sapiens	ENSP00000265175
420	H. sapiens	ENSP00000381823
421	C. elegans	WP:CE22219
421	C. elegans	WP:CE31008
421	H. sapiens	ENSP00000310572
422	C. elegans	WP:CE04538
422	H. sapiens	ENSP00000173229
423	C. elegans	WP:CE04007
423	H. sapiens	ENSP00000368856
424	C. elegans	WP:CE28053
424	H. sapiens	ENSP00000379098
424	H. sapiens	ENSP00000339740
424	H. sapiens	ENSP00000381412
425	C. elegans	WP:CE29884
425	H. sapiens	ENSP00000370745
426	C. elegans	WP:CE31540
426	H. sapiens	ENSP00000357244
427	C. elegans	WP:CE02262
427	H. sapiens	ENSP00000377958
428	C. elegans	WP:CE03205
428	H. sapiens	ENSP00000205061
429	C. elegans	WP:CE28050
429	H. sapiens	ENSP00000291439
429	H. sapiens	ENSP00000250244
430	C. elegans	WP:CE26853
430	H. sapiens	ENSP00000263239
431	C. elegans	WP:CE01405
431	H. sapiens	ENSP00000261716
431	H. sapiens	ENSP00000376317
431	H. sapiens	ENSP00000310094
432	C. elegans	WP:CE25554
432	H. sapiens	ENSP00000263238
432	H. sapiens	ENSP00000256001
433	C. elegans	WP:CE29336
433	H. sapiens	ENSP00000372193
434	C. elegans	WP:CE35704
434	H. sapiens	ENSP00000372265
434	H. sapiens	ENSP00000235790
434	H. sapiens	ENSP00000322408
434	H. sapiens	ENSP00000364550
435	C. elegans	WP:CE04809
435	H. sapiens	ENSP00000360124
435	H. sapiens	ENSP00000379678
436	C. elegans	WP:CE40661
436	H. sapiens	ENSP00000301015
437	C. elegans	WP:CE35350
437	H. sapiens	ENSP00000354499
438	C. elegans	WP:CE36954
438	H. sapiens	ENSP00000234590
438	H. sapiens	ENSP00000229277
438	H. sapiens	ENSP00000370739
438	H. sapiens	ENSP00000352320
439	C. elegans	WP:CE35099
439	H. sapiens	ENSP00000296543
439	H. sapiens	ENSP00000368716
440	C. elegans	WP:CE03025
440	H. sapiens	ENSP00000242776
440	H. sapiens	ENSP00000379475
440	H. sapiens	ENSP00000383117
440	H. sapiens	ENSP00000373000
441	C. elegans	WP:CE43258
441	H. sapiens	ENSP00000359552
441	H. sapiens	ENSP00000343325
441	H. sapiens	ENSP00000291906
442	C. elegans	WP:CE25876
442	H. sapiens	ENSP00000312778
443	C. elegans	WP:CE26009
443	H. sapiens	ENSP00000263383
444	C. elegans	WP:CE30984
444	H. sapiens	ENSP00000248929
445	C. elegans	WP:CE36447
445	H. sapiens	ENSP00000369003
445	H. sapiens	ENSP00000262839
446	C. elegans	WP:CE01554
446	H. sapiens	ENSP00000377204
446	H. sapiens	ENSP00000358104
446	H. sapiens	ENSP00000264764
447	C. elegans	WP:CE17654
447	H. sapiens	ENSP00000268171
447	H. sapiens	ENSP00000300954
448	C. elegans	WP:CE17353
448	H. sapiens	ENSP00000378217
448	H. sapiens	ENSP00000263125
449	C. elegans	WP:CE00513
449	H. sapiens	ENSP00000342056
450	C. elegans	WP:CE39782
450	H. sapiens	ENSP00000376268
450	H. sapiens	ENSP00000251170
451	C. elegans	WP:CE40659
451	H. sapiens	ENSP00000287766
452	C. elegans	WP:CE09299
452	H. sapiens	ENSP00000298875
453	C. elegans	WP:CE42117
453	H. sapiens	ENSP00000282753
453	H. sapiens	ENSP00000306138
454	C. elegans	WP:CE29280
454	H. sapiens	ENSP00000216407
455	C. elegans	WP:CE30542
455	H. sapiens	ENSP00000291576
456	C. elegans	WP:CE24550
456	H. sapiens	ENSP00000281455
456	H. sapiens	ENSP00000296869
456	H. sapiens	ENSP00000348429
457	C. elegans	WP:CE31673
457	H. sapiens	ENSP00000261183
457	H. sapiens	ENSP00000263650
458	C. elegans	WP:CE28218
458	H. sapiens	ENSP00000320853
458	H. sapiens	ENSP00000371614
459	C. elegans	WP:CE31731
459	H. sapiens	ENSP00000265316
460	C. elegans	WP:CE35517
460	H. sapiens	ENSP00000265594
461	C. elegans	WP:CE05540
461	H. sapiens	ENSP00000360532
462	C. elegans	WP:CE26144
462	H. sapiens	ENSP00000264167
463	C. elegans	WP:CE43326
463	H. sapiens	ENSP00000366233
463	H. sapiens	ENSP00000373034
463	H. sapiens	ENSP00000373134
464	C. elegans	WP:CE06652
464	H. sapiens	ENSP00000277865
464	H. sapiens	ENSP00000327589
465	C. elegans	WP:CE05684
465	H. sapiens	ENSP00000256854
466	C. elegans	WP:CE15742
466	H. sapiens	ENSP00000380336
467	C. elegans	WP:CE05445
467	H. sapiens	ENSP00000358939
468	C. elegans	WP:CE33047
468	H. sapiens	ENSP00000296499
468	H. sapiens	ENSP00000264363
468	H. sapiens	ENSP00000261797
468	H. sapiens	ENSP00000310657
469	C. elegans	WP:CE18870
469	H. sapiens	ENSP00000338703
470	C. elegans	WP:CE00015
470	H. sapiens	ENSP00000264161
471	C. elegans	WP:CE17559
471	H. sapiens	ENSP00000352308
472	C. elegans	WP:CE28456
472	H. sapiens	ENSP00000221363
473	C. elegans	WP:CE16234
473	H. sapiens	ENSP00000362592
473	H. sapiens	ENSP00000369424
474	C. elegans	WP:CE01878
474	H. sapiens	ENSP00000367203
474	H. sapiens	ENSP00000372355
474	H. sapiens	ENSP00000254846
475	C. elegans	WP:CE07599
475	H. sapiens	ENSP00000263881
475	H. sapiens	ENSP00000013125
475	H. sapiens	ENSP00000294066
476	C. elegans	WP:CE23832
476	H. sapiens	ENSP00000330349
477	C. elegans	WP:CE08952
477	H. sapiens	ENSP00000362649
477	H. sapiens	ENSP00000381331
478	C. elegans	WP:CE35897
478	H. sapiens	ENSP00000295920
479	C. elegans	WP:CE17218
479	H. sapiens	ENSP00000353168
480	C. elegans	WP:CE04736
480	H. sapiens	ENSP00000260128
480	H. sapiens	ENSP00000353007
481	C. elegans	WP:CE03239
481	H. sapiens	ENSP00000364864
481	H. sapiens	ENSP00000264712
482	C. elegans	WP:CE01467
482	H. sapiens	ENSP00000196371
482	H. sapiens	ENSP00000361914
483	C. elegans	WP:CE43392
483	H. sapiens	ENSP00000376214
483	H. sapiens	ENSP00000334983
484	C. elegans	WP:CE02018
484	H. sapiens	ENSP00000265302
485	C. elegans	WP:CE41132
485	H. sapiens	ENSP00000365804
486	C. elegans	WP:CE26945
486	H. sapiens	ENSP00000286452
486	H. sapiens	ENSP00000307078
486	H. sapiens	ENSP00000334176
487	C. elegans	WP:CE28600
487	H. sapiens	ENSP00000377393
487	H. sapiens	ENSP00000359206
488	C. elegans	WP:CE33003
488	H. sapiens	ENSP00000256832
488	H. sapiens	ENSP00000345530
489	C. elegans	WP:CE08098
489	H. sapiens	ENSP00000382697
489	H. sapiens	ENSP00000317985
490	C. elegans	WP:CE29495
490	H. sapiens	ENSP00000231572
491	C. elegans	WP:CE28536
491	H. sapiens	ENSP00000307272
492	C. elegans	WP:CE20412
492	C. elegans	WP:CE02193
492	H. sapiens	ENSP00000313007
492	H. sapiens	ENSP00000281589
492	H. sapiens	ENSP00000361949
492	H. sapiens	ENSP00000217073
493	C. elegans	WP:CE32003
493	H. sapiens	ENSP00000337641
493	H. sapiens	ENSP00000261461
493	H. sapiens	ENSP00000164133
494	C. elegans	WP:CE01253
494	H. sapiens	ENSP00000157812
495	C. elegans	WP:CE20660
495	H. sapiens	ENSP00000312981
496	C. elegans	WP:CE06111
496	H. sapiens	ENSP00000367220
496	H. sapiens	ENSP00000380341
497	C. elegans	WP:CE34267
497	C. elegans	WP:CE03581
497	H. sapiens	ENSP00000270281
498	C. elegans	WP:CE37649
498	H. sapiens	ENSP00000320324
499	C. elegans	WP:CE30907
499	C. elegans	WP:CE29312
499	H. sapiens	ENSP00000339787
499	H. sapiens	ENSP00000350012
500	C. elegans	WP:CE03436
500	H. sapiens	ENSP00000260985
501	C. elegans	WP:CE22127
501	H. sapiens	ENSP00000376998
501	H. sapiens	ENSP00000358719
501	H. sapiens	ENSP00000321070
502	C. elegans	WP:CE02186
502	H. sapiens	ENSP00000367872
502	H. sapiens	ENSP00000232564
502	H. sapiens	ENSP00000305260
503	C. elegans	WP:CE33108
503	H. sapiens	ENSP00000386181
503	H. sapiens	ENSP00000347915
504	C. elegans	WP:CE37303
504	H. sapiens	ENSP00000304072
505	C. elegans	WP:CE00103
505	H. sapiens	ENSP00000296464
505	H. sapiens	ENSP00000302961
505	H. sapiens	ENSP00000318687
506	C. elegans	WP:CE32802
506	H. sapiens	ENSP00000334523
506	H. sapiens	ENSP00000259708
506	H. sapiens	ENSP00000314837
507	C. elegans	WP:CE28405
507	H. sapiens	ENSP00000357928
508	C. elegans	WP:CE18133
508	H. sapiens	ENSP00000209884
509	C. elegans	WP:CE35878
509	H. sapiens	ENSP00000311766
509	H. sapiens	ENSP00000368030
509	H. sapiens	ENSP00000384409
510	C. elegans	WP:CE40995
510	H. sapiens	ENSP00000384638
510	H. sapiens	ENSP00000347190
510	H. sapiens	ENSP00000362849
511	C. elegans	WP:CE30593
511	H. sapiens	ENSP00000365770
512	C. elegans	WP:CE28476
512	H. sapiens	ENSP00000369399
513	C. elegans	WP:CE27723
513	H. sapiens	ENSP00000359928
514	C. elegans	WP:CE05664
514	H. sapiens	ENSP00000360208
514	H. sapiens	ENSP00000372689
514	H. sapiens	ENSP00000319318
515	C. elegans	WP:CE20735
515	H. sapiens	ENSP00000351298
516	C. elegans	WP:CE24779
516	H. sapiens	ENSP00000381107
516	H. sapiens	ENSP00000276440
516	H. sapiens	ENSP00000256935
516	H. sapiens	ENSP00000385673
516	H. sapiens	ENSP00000380875
517	C. elegans	WP:CE31223
517	H. sapiens	ENSP00000360290
517	H. sapiens	ENSP00000346148
518	C. elegans	WP:CE38657
518	H. sapiens	ENSP00000382840
518	H. sapiens	ENSP00000353284
519	C. elegans	WP:CE29047
519	H. sapiens	ENSP00000364490
520	C. elegans	WP:CE40155
520	H. sapiens	ENSP00000268704
521	C. elegans	WP:CE42943
521	H. sapiens	ENSP00000355589
521	H. sapiens	ENSP00000351352
521	H. sapiens	ENSP00000222345
522	C. elegans	WP:CE03052
522	H. sapiens	ENSP00000319851
523	C. elegans	WP:CE32774
523	H. sapiens	ENSP00000363880
524	C. elegans	WP:CE33438
524	H. sapiens	ENSP00000384806
524	H. sapiens	ENSP00000332116
524	H. sapiens	ENSP00000270474
524	H. sapiens	ENSP00000347689
525	C. elegans	WP:CE18083
525	H. sapiens	ENSP00000286398
526	C. elegans	WP:CE33766
526	H. sapiens	ENSP00000256497
527	C. elegans	WP:CE01102
527	H. sapiens	ENSP00000364094
527	H. sapiens	ENSP00000347279
527	H. sapiens	ENSP00000262017
527	H. sapiens	ENSP00000267082
528	C. elegans	WP:CE30602
528	C. elegans	WP:CE22877
528	H. sapiens	ENSP00000300093
529	C. elegans	WP:CE01319
529	H. sapiens	ENSP00000341779
530	C. elegans	WP:CE01070
530	H. sapiens	ENSP00000253693
531	C. elegans	WP:CE19878
531	H. sapiens	ENSP00000342105
531	H. sapiens	ENSP00000356076
532	C. elegans	WP:CE36328
532	H. sapiens	ENSP00000384675
532	H. sapiens	ENSP00000216373
533	C. elegans	WP:CE24022
533	H. sapiens	ENSP00000329715
534	C. elegans	WP:CE00543
534	H. sapiens	ENSP00000358140
535	C. elegans	WP:CE37480
535	H. sapiens	ENSP00000263274
536	C. elegans	WP:CE19689
536	H. sapiens	ENSP00000352678
537	C. elegans	WP:CE17765
537	H. sapiens	ENSP00000335082
538	C. elegans	WP:CE00702
538	C. elegans	WP:CE11980
538	H. sapiens	ENSP00000356972
539	C. elegans	WP:CE29831
539	H. sapiens	ENSP00000367343
540	C. elegans	WP:CE07806
540	H. sapiens	ENSP00000353408
540	H. sapiens	ENSP00000384136
540	H. sapiens	ENSP00000376016
541	C. elegans	WP:CE39615
541	H. sapiens	ENSP00000373684
541	H. sapiens	ENSP00000229812
542	C. elegans	WP:CE20745
542	H. sapiens	ENSP00000334373
542	H. sapiens	ENSP00000261667
543	C. elegans	WP:CE05598
543	H. sapiens	ENSP00000346001
543	H. sapiens	ENSP00000268661
544	C. elegans	WP:CE10364
544	H. sapiens	ENSP00000386881
544	H. sapiens	ENSP00000343841
544	H. sapiens	ENSP00000385255
544	H. sapiens	ENSP00000381982
545	C. elegans	WP:CE29638
545	H. sapiens	ENSP00000376460
545	H. sapiens	ENSP00000301819
546	C. elegans	WP:CE18521
546	H. sapiens	ENSP00000326424
547	C. elegans	WP:CE31267
547	H. sapiens	ENSP00000384935
547	H. sapiens	ENSP00000342509
547	H. sapiens	ENSP00000278911
548	C. elegans	WP:CE05311
548	H. sapiens	ENSP00000262494
549	C. elegans	WP:CE39043
549	H. sapiens	ENSP00000238497
549	H. sapiens	ENSP00000254950
550	C. elegans	WP:CE32460
550	H. sapiens	ENSP00000219627
550	H. sapiens	ENSP00000341247
551	C. elegans	WP:CE17477
551	H. sapiens	ENSP00000386520
552	C. elegans	WP:CE18193
552	H. sapiens	ENSP00000275730
553	C. elegans	WP:CE19142
553	H. sapiens	ENSP00000356562
554	C. elegans	WP:CE29602
554	H. sapiens	ENSP00000383615
554	H. sapiens	ENSP00000283871
555	C. elegans	WP:CE31570
555	H. sapiens	ENSP00000356595
555	H. sapiens	ENSP00000361423
556	C. elegans	WP:CE36619
556	H. sapiens	ENSP00000012443
557	C. elegans	WP:CE00310
557	H. sapiens	ENSP00000307387
558	C. elegans	WP:CE41471
558	H. sapiens	ENSP00000263847
558	H. sapiens	ENSP00000371747
559	C. elegans	WP:CE35110
559	H. sapiens	ENSP00000286788
560	C. elegans	WP:CE05767
560	H. sapiens	ENSP00000319501
561	C. elegans	WP:CE00839
561	H. sapiens	ENSP00000264018
562	C. elegans	WP:CE22116
562	H. sapiens	ENSP00000304151
562	H. sapiens	ENSP00000366629
563	C. elegans	WP:CE42417
563	H. sapiens	ENSP00000308685
563	H. sapiens	ENSP00000311405
563	H. sapiens	ENSP00000286355
563	H. sapiens	ENSP00000297323
563	H. sapiens	ENSP00000342952
564	C. elegans	WP:CE10074
564	H. sapiens	ENSP00000384493
564	H. sapiens	ENSP00000231504
565	C. elegans	WP:CE41734
565	H. sapiens	ENSP00000313504
566	C. elegans	WP:CE31311
566	H. sapiens	ENSP00000309474
567	C. elegans	WP:CE03287
567	H. sapiens	ENSP00000349961
568	C. elegans	WP:CE29830
568	H. sapiens	ENSP00000369590
568	H. sapiens	ENSP00000361704
569	C. elegans	WP:CE15677
569	H. sapiens	ENSP00000331897
570	C. elegans	WP:CE43141
570	H. sapiens	ENSP00000261722
570	H. sapiens	ENSP00000255194
571	C. elegans	WP:CE13435
571	H. sapiens	ENSP00000320309
572	C. elegans	WP:CE37147
572	C. elegans	WP:CE19663
572	H. sapiens	ENSP00000352413
573	C. elegans	WP:CE40608
573	H. sapiens	ENSP00000370412
573	H. sapiens	ENSP00000287394
574	C. elegans	WP:CE20226
574	H. sapiens	ENSP00000350928
574	H. sapiens	ENSP00000365437
575	C. elegans	WP:CE30405
575	H. sapiens	ENSP00000363205
576	C. elegans	WP:CE17321
576	H. sapiens	ENSP00000371400
577	C. elegans	WP:CE09685
577	H. sapiens	ENSP00000370113
577	H. sapiens	ENSP00000377936
577	H. sapiens	ENSP00000319975
577	H. sapiens	ENSP00000335083
578	C. elegans	WP:CE25115
578	H. sapiens	ENSP00000304146
578	H. sapiens	ENSP00000261908
579	C. elegans	WP:CE28132
579	H. sapiens	ENSP00000281701
580	C. elegans	WP:CE08039
580	H. sapiens	ENSP00000384110
581	C. elegans	WP:CE37621
581	H. sapiens	ENSP00000314444
582	C. elegans	WP:CE27499
582	H. sapiens	ENSP00000268035
582	H. sapiens	ENSP00000303830
582	H. sapiens	ENSP00000357178
583	C. elegans	WP:CE13100
583	H. sapiens	ENSP00000362413
583	H. sapiens	ENSP00000305995
584	C. elegans	WP:CE43256
584	H. sapiens	ENSP00000360817
585	C. elegans	WP:CE39445
585	H. sapiens	ENSP00000369538
585	H. sapiens	ENSP00000358756
586	C. elegans	WP:CE25736
586	H. sapiens	ENSP00000358464
587	C. elegans	WP:CE03957
587	C. elegans	WP:CE03959
587	C. elegans	WP:CE30175
587	C. elegans	WP:CE32229
587	C. elegans	WP:CE08852
587	H. sapiens	ENSP00000303147
587	H. sapiens	ENSP00000361287
588	C. elegans	WP:CE12272
588	H. sapiens	ENSP00000286548
588	H. sapiens	ENSP00000078429
589	C. elegans	WP:CE02477
589	H. sapiens	ENSP00000245206
590	C. elegans	WP:CE37614
590	H. sapiens	ENSP00000386634
590	H. sapiens	ENSP00000260762
591	C. elegans	WP:CE16195
591	H. sapiens	ENSP00000377168
592	C. elegans	WP:CE05163
592	H. sapiens	ENSP00000358633
593	C. elegans	WP:CE02758
593	H. sapiens	ENSP00000315569
594	C. elegans	WP:CE00639
594	H. sapiens	ENSP00000259335
595	C. elegans	WP:CE17294
595	H. sapiens	ENSP00000354075
596	C. elegans	WP:CE21577
596	H. sapiens	ENSP00000216044
597	C. elegans	WP:CE05452
597	C. elegans	WP:CE30293
597	H. sapiens	ENSP00000276651
597	H. sapiens	ENSP00000309539
597	H. sapiens	ENSP00000343690
597	H. sapiens	ENSP00000321606
598	C. elegans	WP:CE25124
598	H. sapiens	ENSP00000219833
598	H. sapiens	ENSP00000270349
599	C. elegans	WP:CE29661
599	H. sapiens	ENSP00000318868
599	H. sapiens	ENSP00000333667
600	C. elegans	WP:CE41239
600	H. sapiens	ENSP00000337125
600	H. sapiens	ENSP00000339769
601	C. elegans	WP:CE27030
601	H. sapiens	ENSP00000360828
602	C. elegans	WP:CE03972
602	H. sapiens	ENSP00000327801
603	C. elegans	WP:CE03398
603	H. sapiens	ENSP00000359323
604	C. elegans	WP:CE28995
604	H. sapiens	ENSP00000378298
605	C. elegans	WP:CE37022
605	H. sapiens	ENSP00000274140
606	C. elegans	WP:CE00337
606	H. sapiens	ENSP00000350698
607	C. elegans	WP:CE24971
607	H. sapiens	ENSP00000215832
607	H. sapiens	ENSP00000263025
608	C. elegans	WP:CE01446
608	H. sapiens	ENSP00000281543
609	C. elegans	WP:CE39850
609	H. sapiens	ENSP00000297504
610	C. elegans	WP:CE14036
610	H. sapiens	ENSP00000259154
610	H. sapiens	ENSP00000291842
611	C. elegans	WP:CE38982
611	H. sapiens	ENSP00000377279
612	C. elegans	WP:CE32760
612	H. sapiens	ENSP00000155840
613	C. elegans	WP:CE27127
613	H. sapiens	ENSP00000308179
614	C. elegans	WP:CE27906
614	H. sapiens	ENSP00000265593
614	H. sapiens	ENSP00000339867
615	C. elegans	WP:CE24686
615	H. sapiens	ENSP00000261308
616	C. elegans	WP:CE40836
616	H. sapiens	ENSP00000370410
616	H. sapiens	ENSP00000360198
617	C. elegans	WP:CE30601
617	H. sapiens	ENSP00000286091
618	C. elegans	WP:CE36524
618	H. sapiens	ENSP00000345731
618	H. sapiens	ENSP00000365272
618	H. sapiens	ENSP00000194900
618	H. sapiens	ENSP00000293813
619	C. elegans	WP:CE35723
619	H. sapiens	ENSP00000347408
619	H. sapiens	ENSP00000174653
620	C. elegans	WP:CE18785
620	H. sapiens	ENSP00000216019
620	H. sapiens	ENSP00000225792
621	C. elegans	WP:CE28160
621	H. sapiens	ENSP00000228740
622	C. elegans	WP:CE06519
622	H. sapiens	ENSP00000261531
623	C. elegans	WP:CE29649
623	H. sapiens	ENSP00000376574
623	H. sapiens	ENSP00000387239
624	C. elegans	WP:CE31355
624	H. sapiens	ENSP00000385969
625	C. elegans	WP:CE20265
625	H. sapiens	ENSP00000376193
626	C. elegans	WP:CE05274
626	C. elegans	WP:CE18646
626	H. sapiens	ENSP00000270202
626	H. sapiens	ENSP00000375892
626	H. sapiens	ENSP00000263826
627	C. elegans	WP:CE24146
627	H. sapiens	ENSP00000325312
628	C. elegans	WP:CE26776
628	H. sapiens	ENSP00000368237
628	H. sapiens	ENSP00000349534
628	H. sapiens	ENSP00000329034
629	C. elegans	WP:CE01341
629	H. sapiens	ENSP00000326381
629	H. sapiens	ENSP00000293831
630	C. elegans	WP:CE41828
630	C. elegans	WP:CE02825
630	C. elegans	WP:CE36370
630	H. sapiens	ENSP00000378364
630	H. sapiens	ENSP00000233202
631	C. elegans	WP:CE05443
631	H. sapiens	ENSP00000342858
631	H. sapiens	ENSP00000217289
631	H. sapiens	ENSP00000279227
632	C. elegans	WP:CE27353
632	C. elegans	WP:CE28355
632	H. sapiens	ENSP00000376234
633	C. elegans	WP:CE04010
633	H. sapiens	ENSP00000357838
634	C. elegans	WP:CE30188
634	H. sapiens	ENSP00000345096
634	H. sapiens	ENSP00000321584
635	C. elegans	WP:CE17049
635	H. sapiens	ENSP00000359607
636	C. elegans	WP:CE36180
636	H. sapiens	ENSP00000371310
637	C. elegans	WP:CE27999
637	H. sapiens	ENSP00000286719
637	H. sapiens	ENSP00000354871
638	C. elegans	WP:CE23992
638	H. sapiens	ENSP00000380278
638	H. sapiens	ENSP00000373863
639	C. elegans	WP:CE14540
639	H. sapiens	ENSP00000318861
640	C. elegans	WP:CE34250
640	H. sapiens	ENSP00000367310
640	H. sapiens	ENSP00000353329
641	C. elegans	WP:CE29083
641	H. sapiens	ENSP00000278379
642	C. elegans	WP:CE07905
642	H. sapiens	ENSP00000176763
643	C. elegans	WP:CE19706
643	H. sapiens	ENSP00000299421
644	C. elegans	WP:CE32142
644	H. sapiens	ENSP00000011700
645	C. elegans	WP:CE32979
645	H. sapiens	ENSP00000386831
645	H. sapiens	ENSP00000335655
645	H. sapiens	ENSP00000327442
646	C. elegans	WP:CE20001
646	H. sapiens	ENSP00000385000
646	H. sapiens	ENSP00000268919
646	H. sapiens	ENSP00000361298
647	C. elegans	WP:CE05832
647	H. sapiens	ENSP00000265970
647	H. sapiens	ENSP00000356155
647	H. sapiens	ENSP00000266497
648	C. elegans	WP:CE42674
648	H. sapiens	ENSP00000307491
649	C. elegans	WP:CE28344
649	H. sapiens	ENSP00000339928
650	C. elegans	WP:CE33442
650	H. sapiens	ENSP00000381932
650	H. sapiens	ENSP00000312789
651	C. elegans	WP:CE36094
651	H. sapiens	ENSP00000225729
652	C. elegans	WP:CE19614
652	H. sapiens	ENSP00000367406
653	C. elegans	WP:CE27380
653	H. sapiens	ENSP00000216484
653	H. sapiens	ENSP00000381968
654	C. elegans	WP:CE09309
654	H. sapiens	ENSP00000363616
655	C. elegans	WP:CE27562
655	H. sapiens	ENSP00000299259
656	C. elegans	WP:CE29684
656	H. sapiens	ENSP00000290949
657	C. elegans	WP:CE24759
657	H. sapiens	ENSP00000381845
658	C. elegans	WP:CE27109
658	H. sapiens	ENSP00000387346
659	C. elegans	WP:CE04750
659	H. sapiens	ENSP00000385080
660	C. elegans	WP:CE26729
660	H. sapiens	ENSP00000345834
661	C. elegans	WP:CE27352
661	H. sapiens	ENSP00000351320
661	H. sapiens	ENSP00000366140
661	H. sapiens	ENSP00000328478
661	H. sapiens	ENSP00000369268
662	C. elegans	WP:CE27670
662	H. sapiens	ENSP00000353864
662	H. sapiens	ENSP00000278568
662	H. sapiens	ENSP00000314067
663	C. elegans	WP:CE32469
663	H. sapiens	ENSP00000268206
664	C. elegans	WP:CE36354
664	H. sapiens	ENSP00000316512
664	H. sapiens	ENSP00000354089
665	C. elegans	WP:CE41075
665	H. sapiens	ENSP00000325548
666	C. elegans	WP:CE23795
666	H. sapiens	ENSP00000337518
667	C. elegans	WP:CE17254
667	H. sapiens	ENSP00000221413
668	C. elegans	WP:CE36580
668	H. sapiens	ENSP00000339450
668	H. sapiens	ENSP00000337679
668	H. sapiens	ENSP00000359119
669	C. elegans	WP:CE32815
669	H. sapiens	ENSP00000378408
669	H. sapiens	ENSP00000345282
670	C. elegans	WP:CE16630
670	H. sapiens	ENSP00000371393
670	H. sapiens	ENSP00000298198
671	C. elegans	WP:CE00872
671	H. sapiens	ENSP00000261798
671	H. sapiens	ENSP00000369126
672	C. elegans	WP:CE30431
672	H. sapiens	ENSP00000321737
673	C. elegans	WP:CE43201
673	H. sapiens	ENSP00000379872
674	C. elegans	WP:CE29116
674	H. sapiens	ENSP00000385684
674	H. sapiens	ENSP00000378624
674	H. sapiens	ENSP00000264346
675	C. elegans	WP:CE32493
675	H. sapiens	ENSP00000362153
676	C. elegans	WP:CE31076
676	H. sapiens	ENSP00000315147
677	C. elegans	WP:CE23981
677	H. sapiens	ENSP00000362110
678	C. elegans	WP:CE25231
678	H. sapiens	ENSP00000314348
679	C. elegans	WP:CE01217
679	H. sapiens	ENSP00000349297
680	C. elegans	WP:CE43279
680	H. sapiens	ENSP00000318297
681	C. elegans	WP:CE11958
681	C. elegans	WP:CE27262
681	H. sapiens	ENSP00000351132
681	H. sapiens	ENSP00000321971
682	C. elegans	WP:CE21113
682	H. sapiens	ENSP00000325377
683	C. elegans	WP:CE29978
683	C. elegans	WP:CE22292
683	H. sapiens	ENSP00000296412
684	C. elegans	WP:CE25208
684	H. sapiens	ENSP00000254480
684	H. sapiens	ENSP00000267064
685	C. elegans	WP:CE21562
685	H. sapiens	ENSP00000320866
686	C. elegans	WP:CE29476
686	H. sapiens	ENSP00000384625
687	C. elegans	WP:CE08539
687	H. sapiens	ENSP00000337265
688	C. elegans	WP:CE32714
688	H. sapiens	ENSP00000274498
688	H. sapiens	ENSP00000336923
688	H. sapiens	ENSP00000347710
688	H. sapiens	ENSP00000374523
689	C. elegans	WP:CE00561
689	H. sapiens	ENSP00000325136
690	C. elegans	WP:CE38123
690	H. sapiens	ENSP00000348278
690	H. sapiens	ENSP00000311713
691	C. elegans	WP:CE14106
691	H. sapiens	ENSP00000254508
691	H. sapiens	ENSP00000357547
692	C. elegans	WP:CE40485
692	H. sapiens	ENSP00000159087
693	C. elegans	WP:CE39621
693	H. sapiens	ENSP00000246957
694	C. elegans	WP:CE16043
694	H. sapiens	ENSP00000337053
694	H. sapiens	ENSP00000284951
695	C. elegans	WP:CE16798
695	H. sapiens	ENSP00000249760
696	C. elegans	WP:CE42370
696	H. sapiens	ENSP00000265990
697	C. elegans	WP:CE26914
697	H. sapiens	ENSP00000229330
698	C. elegans	WP:CE05533
698	H. sapiens	ENSP00000377483
699	C. elegans	WP:CE29039
699	H. sapiens	ENSP00000339845
700	C. elegans	WP:CE02624
700	H. sapiens	ENSP00000301364
701	C. elegans	WP:CE35957
701	H. sapiens	ENSP00000303279
702	C. elegans	WP:CE18907
702	H. sapiens	ENSP00000360541
703	C. elegans	WP:CE30961
703	H. sapiens	ENSP00000304226
703	H. sapiens	ENSP00000263551
703	H. sapiens	ENSP00000358574
704	C. elegans	WP:CE35675
704	H. sapiens	ENSP00000358921
704	H. sapiens	ENSP00000289228
705	C. elegans	WP:CE25556
705	H. sapiens	ENSP00000355759
706	C. elegans	WP:CE39207
706	H. sapiens	ENSP00000260604
707	C. elegans	WP:CE19658
707	H. sapiens	ENSP00000323811
708	C. elegans	WP:CE31407
708	C. elegans	WP:CE33547
708	H. sapiens	ENSP00000339343
708	H. sapiens	ENSP00000296526
708	H. sapiens	ENSP00000282499
708	H. sapiens	ENSP00000264357
708	H. sapiens	ENSP00000358133
708	H. sapiens	ENSP00000327687
708	H. sapiens	ENSP00000362185
709	C. elegans	WP:CE01414
709	C. elegans	WP:CE08542
709	H. sapiens	ENSP00000278412
710	C. elegans	WP:CE27574
710	H. sapiens	ENSP00000352157
710	H. sapiens	ENSP00000363304
710	H. sapiens	ENSP00000377029
711	C. elegans	WP:CE33002
711	H. sapiens	ENSP00000298310
712	C. elegans	WP:CE04474
712	H. sapiens	ENSP00000371101
713	C. elegans	WP:CE14708
713	H. sapiens	ENSP00000386350
714	C. elegans	WP:CE28116
714	H. sapiens	ENSP00000386897
714	H. sapiens	ENSP00000380413
714	H. sapiens	ENSP00000328160
715	C. elegans	WP:CE29604
715	H. sapiens	ENSP00000255641
715	H. sapiens	ENSP00000305777
715	H. sapiens	ENSP00000378807
716	C. elegans	WP:CE37536
716	H. sapiens	ENSP00000281928
716	H. sapiens	ENSP00000380888
717	C. elegans	WP:CE16642
717	H. sapiens	ENSP00000297107
717	H. sapiens	ENSP00000385382
718	C. elegans	WP:CE30306
718	H. sapiens	ENSP00000307525
719	C. elegans	WP:CE23041
719	H. sapiens	ENSP00000279387
720	C. elegans	WP:CE23669
720	C. elegans	WP:CE39118
720	H. sapiens	ENSP00000364028
[truncated: 11,883 more rows]

## Sheet: F) Homologene
Homologene cluster, genes	Species
1: HomoloGene: 113741.Gene conserved in Bilateria
PGDS	H. sapiens
gst-9	C. elegans
gst-7	C. elegans
gst-39	C. elegans
gst-4	C. elegans
gst-29	C. elegans
gst-8	C. elegans
gst-6	C. elegans
gst-30	C. elegans
gst-5	C. elegans
gst-13	C. elegans
gst-36	C. elegans
gst-19	C. elegans
gst-20	C. elegans
gst-24	C. elegans
gst-15	C. elegans
gst-34	C. elegans
gst-14	C. elegans
gst-12	C. elegans
gst-28	C. elegans
gst-16	C. elegans
gst-31	C. elegans
gst-17	C. elegans
gst-32	C. elegans
gst-18	C. elegans
gst-37	C. elegans
gst-26	C. elegans
gst-27	C. elegans
gst-35	C. elegans
gst-22	C. elegans
gst-3	C. elegans
gst-2	C. elegans
gst-21	C. elegans
gst-38	C. elegans
gst-33	C. elegans
2: HomoloGene: 68091.Gene conserved in Eukaryota
CYP2J2	H. sapiens
cyp-33C2	C. elegans
cyp-23A1	C. elegans
cyp-33E2	C. elegans
cyp-33E1	C. elegans
cyp-33C9	C. elegans
cyp-33C11	C. elegans
cyp-33C7	C. elegans
cyp-33C1	C. elegans
cyp-33C3	C. elegans
cyp-33C12	C. elegans
cyp-33C4	C. elegans
cyp-33C5	C. elegans
cyp-33C6	C. elegans
cyp-33C8	C. elegans
cyp-33D3	C. elegans
cyp-33A1	C. elegans
cyp-33B1	C. elegans
cyp-33D1	C. elegans
cyp-14A1	C. elegans
cyp-14A5	C. elegans
cyp-14A2	C. elegans
cyp-14A3	C. elegans
cyp-14A4	C. elegans
3: HomoloGene: 41532.Gene conserved in Eukaryota
PI16	H. sapiens
scl-5	C. elegans
vap-1	C. elegans
scl-15	C. elegans
scl-17	C. elegans
scl-3	C. elegans
scl-18	C. elegans
scl-2	C. elegans
scl-9	C. elegans
scl-13	C. elegans
scl-10	C. elegans
scl-23	C. elegans
scl-12	C. elegans
scl-11	C. elegans
scl-4	C. elegans
scl-6	C. elegans
scl-14	C. elegans
scl-7	C. elegans
scl-8	C. elegans
scl-1	C. elegans
scl-19	C. elegans
scl-20	C. elegans
scl-22	C. elegans
scl-21	C. elegans
4: HomoloGene: 50713.Gene conserved in Bilateria
BEST4	H. sapiens
R13A1.9	C. elegans
T19C3.1	C. elegans
C37A5.1	C. elegans
C09B9.3	C. elegans
ZK849.5	C. elegans
ZK849.4	C. elegans
C49A1.2	C. elegans
F14H3.2	C. elegans
C49A1.3	C. elegans
Y73F8A.11	C. elegans
ZK688.2	C. elegans
C01B12.5	C. elegans
C01B12.3	C. elegans
B0564.3	C. elegans
C07A9.8	C. elegans
C29F4.2	C. elegans
T20G5.4	C. elegans
B0564.4	C. elegans
R13.3	C. elegans
ZC518.1	C. elegans
Y37E11AR.1	C. elegans
5: HomoloGene: 75054.Gene conserved in Eukaryota
HSD17B14	H. sapiens
R05D8.9	C. elegans
F12E12.11	C. elegans
dehydrogenase	C. elegans
F02C12.2	C. elegans
C01G12.5	C. elegans
dhs-14	C. elegans
dehydrogenase	C. elegans
glucose-1-dehydrogenase	C. elegans
dhs-15	C. elegans
R05D8.7	C. elegans
dehydrogenase	C. elegans
W03F9.9	C. elegans
dehydrogenase	C. elegans
dehydrogenase	C. elegans
dehydrogenase	C. elegans
F26D2.15	C. elegans
dehydrogenase	C. elegans
dhs-23	C. elegans
dehydrogenase	C. elegans
dehydrogenase	C. elegans
6: HomoloGene: 111318.Gene conserved in Eukaryota
HIST2H2AB	H. sapiens
his-3	C. elegans
his-68	C. elegans
his-12	C. elegans
his-61	C. elegans
his-16	C. elegans
his-43	C. elegans
his-33	C. elegans
his-7	C. elegans
his-30	C. elegans
his-21	C. elegans
his-19	C. elegans
his-35	C. elegans
his-47	C. elegans
his-57	C. elegans
his-65	C. elegans
his-51	C. elegans
his-53	C. elegans
7: HomoloGene: 113573.Gene conserved in Bilateria
HIST1H2BL	H. sapiens
his-4	C. elegans
his-15	C. elegans
his-29	C. elegans
his-34	C. elegans
his-62	C. elegans
his-66	C. elegans
his-41	C. elegans
his-11	C. elegans
his-44	C. elegans
his-54	C. elegans
his-22	C. elegans
his-52	C. elegans
his-20	C. elegans
his-8	C. elegans
his-58	C. elegans
his-48	C. elegans
8: HomoloGene: 110729.Gene conserved in Eukaryota
HIST2H3A	H. sapiens
HIST2H3D	H. sapiens
HIST2H3C	H. sapiens
his-49	C. elegans
his-13	C. elegans
his-25	C. elegans
his-9	C. elegans
his-59	C. elegans
his-2	C. elegans
his-42	C. elegans
his-32	C. elegans
his-27	C. elegans
his-17	C. elegans
his-6	C. elegans
his-45	C. elegans
his-55	C. elegans
his-63	C. elegans
9: HomoloGene: 115879.Gene conserved in Bilateria
KCNK18	H. sapiens
twk-28	C. elegans
twk-31	C. elegans
twk-42	C. elegans
twk-24	C. elegans
twk-8	C. elegans
twk-18	C. elegans
twk-2	C. elegans
twk-40	C. elegans
twk-30	C. elegans
twk-32	C. elegans
twk-7	C. elegans
twk-13	C. elegans
twk-17	C. elegans
unc-58	C. elegans
F33D11.5	C. elegans
10: HomoloGene: 20463.Gene conserved in Bilateria
FLT1	H. sapiens
ver-1	C. elegans
W04G5.10	C. elegans
kin-23	C. elegans
R09D1.13	C. elegans
old-1	C. elegans
R09D1.12	C. elegans
kin-30	C. elegans
Y50D4B.6	C. elegans
old-2	C. elegans
ver-3	C. elegans
ver-4	C. elegans
kin-16	C. elegans
kin-15	C. elegans
T01G5.1	C. elegans
11: HomoloGene: 121493.Gene conserved in Fungi/Metazoa group
CYP3A7	H. sapiens
cyp-13A6	C. elegans
cyp-13A10	C. elegans
cyp-13A1	C. elegans
cyp-13A12	C. elegans
cyp-13A2	C. elegans
cyp-13A4	C. elegans
cyp-13A3	C. elegans
cyp-13A5	C. elegans
cyp-13A7	C. elegans
cyp-13A11	C. elegans
cyp-13A8	C. elegans
cyp-13B1	C. elegans
cyp-13B2	C. elegans
12: HomoloGene: 10079.Gene conserved in Eukaryota
SMU1	H. sapiens
smu-1	C. elegans
13: HomoloGene: 56584.Gene conserved in Bilateria
GPSM2	H. sapiens
ags-3	C. elegans
14: HomoloGene: 14666.Gene conserved in Bilateria
UNC45B	H. sapiens
unc-45	C. elegans
15: HomoloGene: 6391.Gene conserved in Eukaryota
UNC50	H. sapiens
unc-50	C. elegans
16: HomoloGene: 14762.Gene conserved in Eukaryota
DPY19L1	H. sapiens
dpy-19	C. elegans
17: HomoloGene: 22649.Gene conserved in Bilateria
LIN7C	H. sapiens
lin-7	C. elegans
18: HomoloGene: 10606.Gene conserved in Bilateria
FEM1C	H. sapiens
fem-1	C. elegans
19: HomoloGene: 36487.Gene conserved in Bilateria
PARD6G	H. sapiens
par-6	C. elegans
20: HomoloGene: 32235.Gene conserved in Euteleostomi
SMG7	H. sapiens
21: HomoloGene: 7714.Gene conserved in Coelomata
FEM1B	H. sapiens
22: HomoloGene: 45668.Gene conserved in Coelomata
SASS6	H. sapiens
23: HomoloGene: 35252.Gene conserved in Bilateria
LIN9	H. sapiens
lin-9	C. elegans
24: HomoloGene: 32531.Gene conserved in Euteleostomi
EGLN3	H. sapiens
25: HomoloGene: 14600.Gene conserved in Bilateria
ZYG11B	H. sapiens
zyg-11	C. elegans
26: HomoloGene: 10489.Gene conserved in Euteleostomi
PARD3	H. sapiens
27: HomoloGene: 9661.Gene conserved in Euteleostomi
PARD6A	H. sapiens
28: HomoloGene: 23331.Gene conserved in Bilateria
RIC8A	H. sapiens
ric-8	C. elegans
29: HomoloGene: 7219.Gene conserved in Eukaryota
SHOC2	H. sapiens
soc-2	C. elegans
30: HomoloGene: 4621.Gene conserved in Bilateria
ZER1	H. sapiens
zer-1	C. elegans
31: HomoloGene: 2765.Gene conserved in Coelomata
UNC5C	H. sapiens
32: HomoloGene: 43997.Gene conserved in Bilateria
UNC119B	H. sapiens
unc-119	C. elegans
33: HomoloGene: 41474.Gene conserved in Bilateria
UNC5A	H. sapiens
unc-5	C. elegans
34: HomoloGene: 14562.Gene conserved in Bilateria
DERA	H. sapiens
F09E5.3	C. elegans
35: HomoloGene: 8645.Gene conserved in Bilateria
MTCH2	H. sapiens
F43E2.7	C. elegans
36: HomoloGene: 38061.Gene conserved in Fungi/Metazoa group
DOM3Z	H. sapiens
dom-3	C. elegans
math-43	C. elegans
37: HomoloGene: 36183.Gene conserved in Bilateria
MAB21L1	H. sapiens
mab-21	C. elegans
38: HomoloGene: 20280.Gene conserved in Bilateria
SCNN1G	H. sapiens
del-4	C. elegans
unc-105	C. elegans
asic-1	C. elegans
mec-4	C. elegans
asic-2	C. elegans
del-1	C. elegans
unc-8	C. elegans
deg-1	C. elegans
mec-10	C. elegans
39: HomoloGene: 15450.Gene conserved in Euteleostomi
UNC5D	H. sapiens
40: HomoloGene: 47607.Gene conserved in Bilateria
LIN28B	H. sapiens
lin-28	C. elegans
41: HomoloGene: 22648.Gene conserved in Euteleostomi
LIN7B	H. sapiens
42: HomoloGene: 23302.Gene conserved in Euteleostomi
PARD6B	H. sapiens
43: HomoloGene: 32538.Gene conserved in Euteleostomi
UNC5B	H. sapiens
44: HomoloGene: 20976.Gene conserved in Euteleostomi
LIN7A	H. sapiens
45: HomoloGene: 2640.Gene conserved in Euteleostomi
ULK1	H. sapiens
46: HomoloGene: 75044.Gene conserved in Euteleostomi
NIPSNAP3A	H. sapiens
47: HomoloGene: 31286.Gene conserved in Bilateria
SEL1L	H. sapiens
sel-1	C. elegans
48: HomoloGene: 26714.Gene conserved in Euteleostomi
UNC13D	H. sapiens
49: HomoloGene: 23080.Gene conserved in Euteleostomi
RIC8B	H. sapiens
50: HomoloGene: 18692.Gene conserved in Euteleostomi
DPY19L3	H. sapiens
51: HomoloGene: 16987.Gene conserved in Euteleostomi
GPSM1	H. sapiens
52: HomoloGene: 10356.Gene conserved in Eukaryota
UNC93A	H. sapiens
unc-93	C. elegans
53: HomoloGene: 9095.Gene conserved in Coelomata
SMG5	H. sapiens
54: HomoloGene: 3778.Gene conserved in Coelomata
UNC119	H. sapiens
55: HomoloGene: 32592.Gene conserved in Euteleostomi
LIN28	H. sapiens
56: HomoloGene: 19035.Gene conserved in Euteleostomi
SYDE2	H. sapiens
57: HomoloGene: 13570.Gene conserved in Euteleostomi
MEX3B	H. sapiens
58: HomoloGene: 12616.Gene conserved in Euteleostomi
LIN37	H. sapiens
59: HomoloGene: 2695.Gene conserved in Euteleostomi
NIPSNAP1	H. sapiens
60: HomoloGene: 660.Gene conserved in Bilateria
GSTP1	H. sapiens
gst-1	C. elegans
gst-25	C. elegans
gst-10	C. elegans
gst-41	C. elegans
F56A4.4	C. elegans
Y45G12C.3	C. elegans
F56A4.3	C. elegans
gst-23	C. elegans
61: HomoloGene: 32582.Gene conserved in Euteleostomi
DPY30	H. sapiens
62: HomoloGene: 11952.Gene conserved in Bilateria
PSENEN	H. sapiens
pen-2	C. elegans
63: HomoloGene: 7713.Gene conserved in Amniota
FEM1A	H. sapiens
64: HomoloGene: 41325.Gene conserved in Euteleostomi
UNC93B1	H. sapiens
65: HomoloGene: 12844.Gene conserved in Eutheria
APH1B	H. sapiens
66: HomoloGene: 45443.Gene conserved in Coelomata
UNC13C	H. sapiens
67: HomoloGene: 23024.Gene conserved in Coelomata
SMG6	H. sapiens
68: HomoloGene: 18773.Gene conserved in Amniota
DPY19L4	H. sapiens
69: HomoloGene: 11544.Gene conserved in Euteleostomi
UNC84A	H. sapiens
70: HomoloGene: 11136.Gene conserved in Eutheria
GPSM3	H. sapiens
71: HomoloGene: 7824.Gene conserved in Coelomata
MAB21L2	H. sapiens
72: HomoloGene: 68482.Gene conserved in Coelomata
ULK3	H. sapiens
73: HomoloGene: 66294.Gene conserved in Eutheria
ZYG11A	H. sapiens
74: HomoloGene: 41205.Gene conserved in Eukaryota
ULK4	H. sapiens
75: HomoloGene: 38299.Gene conserved in Eukaryota
ACOX1	H. sapiens
F59F4.1	C. elegans
F08A8.1	C. elegans
F08A8.4	C. elegans
F08A8.2	C. elegans
F08A8.3	C. elegans
C48B4.1	C. elegans
F25C8.1	C. elegans
76: HomoloGene: 37541.Gene conserved in Fungi/Metazoa group
CPA2	H. sapiens
carboxypeptidase	C. elegans
carboxypeptidase	C. elegans
W01A8.6	C. elegans
R11A5.7	C. elegans
carboxypeptidase	C. elegans
carboxypeptidase	C. elegans
Y18H1A.9	C. elegans
77: HomoloGene: 37277.Gene conserved in Eukaryota
LIPA	H. sapiens
lipase	C. elegans
F01G10.7	C. elegans
lipase	C. elegans
lipase	C. elegans
lipase	C. elegans
Y57E12B.3	C. elegans
lipase	C. elegans
78: HomoloGene: 22807.Gene conserved in Amniota
MTCH1	H. sapiens
79: HomoloGene: 18212.Gene conserved in Coelomata
LIN54	H. sapiens
80: HomoloGene: 9113.Gene conserved in Euteleostomi
UNC84B	H. sapiens
81: HomoloGene: 53396.Gene conserved in Euteleostomi
FER1L6	H. sapiens
82: HomoloGene: 5891.Gene conserved in Bilateria
ULK2	H. sapiens
unc-51	C. elegans
83: HomoloGene: 16890.Gene conserved in Euteleostomi
MEX3D	H. sapiens
84: HomoloGene: 56697.Gene conserved in Euteleostomi
SMG1	H. sapiens
85: HomoloGene: 18319.Gene conserved in Eutheria
UNC5CL	H. sapiens
86: HomoloGene: 14204.Gene conserved in Eutheria
EGLN2	H. sapiens
87: HomoloGene: 103893.Gene conserved in Euteleostomi
APH1A	H. sapiens
88: HomoloGene: 111391.Gene conserved in Fungi/Metazoa group
CYP3A4	H. sapiens
cyp-25A2	C. elegans
cyp-25A3	C. elegans
cyp-25A1	C. elegans
cyp-25A4	C. elegans
cyp-25A5	C. elegans
cyp-25A6	C. elegans
89: HomoloGene: 68460.Gene conserved in Bilateria
HIST1H1A	H. sapiens
hil-4	C. elegans
hil-5	C. elegans
hil-3	C. elegans
hil-2	C. elegans
his-24	C. elegans
hil-6	C. elegans
90: HomoloGene: 56936.Gene conserved in Coelomata
EGLN1	H. sapiens
91: HomoloGene: 56334.Gene conserved in Fungi/Metazoa group
WWOX	H. sapiens
dhs-8	C. elegans
dhs-7	C. elegans
E04F6.15	C. elegans
dehydrogenase	C. elegans
F32A5.8	C. elegans
K10H10.6	C. elegans
92: HomoloGene: 32423.Gene conserved in Euteleostomi
UNC45A	H. sapiens
93: HomoloGene: 20993.Gene conserved in Bilateria
GCNT3	H. sapiens
beta-1,6-N-acetylglucosaminyltransferase	C. elegans
beta-1,6-N-acetylglucosaminyltransferase	C. elegans
gly-16	C. elegans
gly-17	C. elegans
beta-1,6-N-acetylglucosaminyltransferase	C. elegans
gly-15	C. elegans
94: HomoloGene: 11517.Gene conserved in Bilateria
MFSD11	H. sapiens
M153.2	C. elegans
F31D5.2	C. elegans
C08D8.1	C. elegans
F36G9.3	C. elegans
Y52E8A.4	C. elegans
F31D5.1	C. elegans
95: HomoloGene: 1685.Gene conserved in Bilateria
KCNF1	H. sapiens
Y48A6B.6	C. elegans
kvs-1	C. elegans
exp-2	C. elegans
Y55F3C.3	C. elegans
C32C4.1	C. elegans
F44A2.2	C. elegans
96: HomoloGene: 49772.Gene conserved in Euteleostomi
RIC3	H. sapiens
97: HomoloGene: 31376.Gene conserved in Euteleostomi
UNC13B	H. sapiens
98: HomoloGene: 35389.Gene conserved in Amniota
PARD3B	H. sapiens
99: HomoloGene: 9601.Gene conserved in Eutheria
MEX3C	H. sapiens
100: HomoloGene: 13002.Gene conserved in Euteleostomi
GON4L	H. sapiens
101: HomoloGene: 16802.Gene conserved in Eukaryota
SEL1L2	H. sapiens
102: HomoloGene: 18950.Gene conserved in Coelomata
MEX3A	H. sapiens
103: HomoloGene: 3645.Gene conserved in Eukaryota
IDE	H. sapiens
peptidase	C. elegans
insulinase	C. elegans
peptidase	C. elegans
Y70C5C.1	C. elegans
peptidase	C. elegans
104: HomoloGene: 110970.Gene conserved in Bilateria
LGALS9B	H. sapiens
lec-1	C. elegans
lec-2	C. elegans
lec-5	C. elegans
lec-3	C. elegans
lec-4	C. elegans
105: HomoloGene: 95094.Gene conserved in Eukaryota
HSD17B12	H. sapiens
let-767	C. elegans
stdh-3	C. elegans
stdh-1	C. elegans
stdh-4	C. elegans
stdh-2	C. elegans
106: HomoloGene: 69472.Gene conserved in Eukaryota
SLC26A5	H. sapiens
sulp-7	C. elegans
sulp-8	C. elegans
sulp-4	C. elegans
sulp-5	C. elegans
sulp-3	C. elegans
107: HomoloGene: 68044.Gene conserved in Bilateria
MYH7	H. sapiens
unc-54	C. elegans
let-75	C. elegans
myo-2	C. elegans
myo-3	C. elegans
myo-5	C. elegans
108: HomoloGene: 41602.Gene conserved in Eukaryota
SLC24A6	H. sapiens
ncx-7	C. elegans
ncx-6	C. elegans
ncx-9	C. elegans
ncx-8	C. elegans
ncx-10	C. elegans
109: HomoloGene: 38208.Gene conserved in Bilateria
CAPN9	H. sapiens
clp-1	C. elegans
clp-3	C. elegans
clp-6	C. elegans
clp-4	C. elegans
clp-7	C. elegans
110: HomoloGene: 38112.Gene conserved in Eukaryota
MAT2A	H. sapiens
tag-32	C. elegans
C06E7.3	C. elegans
C06E7.1	C. elegans
Y105C5B.12	C. elegans
sams-1	C. elegans
111: HomoloGene: 5513.Gene conserved in Eukaryota
PGP	H. sapiens
C53A3.2	C. elegans
4-NITROPHENYLPHOSPHATASE	C. elegans
C45E5.1	C. elegans
nitrophenylphosphatase	C. elegans
nitrophenylphosphatase	C. elegans
112: HomoloGene: 11279.Gene conserved in Euteleostomi
UNC13A	H. sapiens
113: HomoloGene: 13195.Gene conserved in Euteleostomi
SYDE1	H. sapiens
114: HomoloGene: 85232.Gene conserved in Eutheria
FER1L5	H. sapiens
115: HomoloGene: 15655.Gene conserved in Euteleostomi
LIN52	H. sapiens
116: HomoloGene: 41530.Gene conserved in Eukaryota
SPNS1	H. sapiens
C13C4.5	C. elegans
Y111B2A.19	C. elegans
C39E9.10	C. elegans
F09A5.1	C. elegans
117: HomoloGene: 700.Gene conserved in Bilateria
NPY1R	H. sapiens
Y58G8A.4	C. elegans
ZC412.1	C. elegans
C16D6.2	C. elegans
C53C7.1	C. elegans
118: HomoloGene: 111871.Gene conserved in Eukaryota
ARIH1	H. sapiens
tag-349	C. elegans
C27A12.6	C. elegans
ari-1	C. elegans
C27A12.7	C. elegans
119: HomoloGene: 110440.Gene conserved in Eukaryota
ACY1	H. sapiens
aminoacylase-1	C. elegans
aminoacylase-1	C. elegans
aminoacylase-1	C. elegans
aminoacylase-1	C. elegans
120: HomoloGene: 105237.Gene conserved in Fungi/Metazoa group
MOGAT1	H. sapiens
K07B1.4	C. elegans
Y53G8B.2	C. elegans
F59A1.10	C. elegans
W01A11.2	C. elegans
121: HomoloGene: 101521.Gene conserved in Eukaryota
ACTG2	H. sapiens
act-3	C. elegans
act-1	C. elegans
act-2	C. elegans
act-4	C. elegans
122: HomoloGene: 82108.Gene conserved in Bilateria
PLB1	H. sapiens
Y73B6BL.37	C. elegans
phospholipase	C. elegans
phospholipase	C. elegans
F09C8.1	C. elegans
123: HomoloGene: 68450.Gene conserved in Eukaryota
GGT1	H. sapiens
gamma-glutamyltranspeptidase	C. elegans
transpeptidase	C. elegans
gamma-glutamyltranspeptidase	C. elegans
Gamma-glutamyltranspeptidase	C. elegans
124: HomoloGene: 68194.Gene conserved in Eukaryota
SLC25A6	H. sapiens
ant-1.1	C. elegans
ant-1.2	C. elegans
ant-1.44	C. elegans
ant-1.3	C. elegans
125: HomoloGene: 68185.Gene conserved in Bilateria
FMO5	H. sapiens
fmo-1	C. elegans
fmo-3	C. elegans
fmo-5	C. elegans
fmo-2	C. elegans
126: HomoloGene: 68040.Gene conserved in Fungi/Metazoa group
GBA	H. sapiens
Y4C6B.6	C. elegans
glucosylceramidase	C. elegans
glucosylceramidase	C. elegans
F11E6.1	C. elegans
127: HomoloGene: 55804.Gene conserved in Bilateria
SLC9A3	H. sapiens
nhx-6	C. elegans
nhx-2	C. elegans
nhx-9	C. elegans
nhx-3	C. elegans
128: HomoloGene: 49227.Gene conserved in Bilateria
DDX4	H. sapiens
glh-2	C. elegans
glh-4	C. elegans
glh-3	C. elegans
glh-1	C. elegans
129: HomoloGene: 48253.Gene conserved in Bilateria
FUBP1	H. sapiens
C12D8.1	C. elegans
ZK418.9	C. elegans
C36E6.1	C. elegans
M01A10.1	C. elegans
130: HomoloGene: 44237.Gene conserved in Bilateria
ACOT4	H. sapiens
W03D8.8	C. elegans
T05E7.1	C. elegans
C31H5.6	C. elegans
K05B2.4	C. elegans
131: HomoloGene: 41470.Gene conserved in Eukaryota
PBLD	H. sapiens
T04A11.2	C. elegans
T04A11.1	C. elegans
T04A11.4	C. elegans
T04A11.5	C. elegans
132: HomoloGene: 41418.Gene conserved in Bilateria
PLSCR1	H. sapiens
scrm-2	C. elegans
scrm-4	C. elegans
scrm-1	C. elegans
scrm-3	C. elegans
133: HomoloGene: 41405.Gene conserved in Eukaryota
AQP9	H. sapiens
aqp-2	C. elegans
aqp-1	C. elegans
aqp-7	C. elegans
aqp-3	C. elegans
134: HomoloGene: 37885.Gene conserved in Bilateria
gcy-35	C. elegans
gcy-36	C. elegans
gcy-34	C. elegans
gcy-32	C. elegans
gcy-37	C. elegans
135: HomoloGene: 37649.Gene conserved in Eukaryota
SLC25A3	H. sapiens
C33F10.12	C. elegans
F01G4.6	C. elegans
T05F1.8	C. elegans
C14C10.1	C. elegans
136: HomoloGene: 36067.Gene conserved in Bilateria
FABP4	H. sapiens
lbp-6	C. elegans
lbp-5	C. elegans
lbp-8	C. elegans
lbp-7	C. elegans
137: HomoloGene: 23394.Gene conserved in Bilateria
SFXN3	H. sapiens
sfxn-1.3	C. elegans
sfxn-1.1	C. elegans
sfxn-1.2	C. elegans
sfxn-1.4	C. elegans
138: HomoloGene: 20811.Gene conserved in Bilateria
HSD17B6	H. sapiens
dhs-2	C. elegans
dhs-20	C. elegans
dhs-16	C. elegans
F55E10.6	C. elegans
139: HomoloGene: 20083.Gene conserved in Bilateria
GLRA1	H. sapiens
avr-15	C. elegans
avr-14	C. elegans
glc-3	C. elegans
glc-1	C. elegans
140: HomoloGene: 18272.Gene conserved in Bilateria
SLITRK4	H. sapiens
ZK682.5	C. elegans
C44H4.1	C. elegans
sym-1	C. elegans
sym-5	C. elegans
141: HomoloGene: 13028.Gene conserved in Bilateria
PHYHIPL	H. sapiens
T10H4.4	C. elegans
M01B2.12	C. elegans
Y92H12BR.7	C. elegans
M01B2.10	C. elegans
142: HomoloGene: 9793.Gene conserved in Bilateria
PGPEP1	H. sapiens
M04C9.3	C. elegans
M04C9.1	C. elegans
M04C9.2	C. elegans
F16H6.7	C. elegans
143: HomoloGene: 3991.Gene conserved in Eukaryota
ACOT8	H. sapiens
F25E2.3	C. elegans
C17C3.1	C. elegans
C17C3.3	C. elegans
C37H5.13	C. elegans
144: HomoloGene: 107053.Gene conserved in Eukaryota
GAPDH	H. sapiens
gpd-4	C. elegans
gpd-1	C. elegans
gpd-3	C. elegans
gpd-2	C. elegans
145: HomoloGene: 77569.Gene conserved in Eutheria
DPY19L2	H. sapiens
146: HomoloGene: 55514.Gene conserved in Eukaryota
CAT	H. sapiens
ctl-1	C. elegans
ctl-2	C. elegans
ctl-3	C. elegans
147: HomoloGene: 68178.Gene conserved in Bilateria
DECR1	H. sapiens
T05C12.3	C. elegans
W01C9.4	C. elegans
F53C11.3	C. elegans
148: HomoloGene: 81745.Gene conserved in Eukaryota
TUBA1B	H. sapiens
tba-2	C. elegans
tba-1	C. elegans
tba-4	C. elegans
149: HomoloGene: 75136.Gene conserved in Eukaryota
Y106G6D.3	C. elegans
Y119C1B.1	C. elegans
H27M09.5	C. elegans
W09C3.2	C. elegans
150: HomoloGene: 73871.Gene conserved in Bilateria
CD36	H. sapiens
glycoprotein	C. elegans
Y49E10.20	C. elegans
Y76A2B.6	C. elegans
151: HomoloGene: 69099.Gene conserved in Eukaryota
TUBB	H. sapiens
tbb-2	C. elegans
ben-1	C. elegans
tbb-1	C. elegans
152: HomoloGene: 68179.Gene conserved in Bilateria
DNASE2	H. sapiens
crn-6	C. elegans
tag-198	C. elegans
nuc-1	C. elegans
153: HomoloGene: 68166.Gene conserved in Bilateria
AQP8	H. sapiens
aqp-4	C. elegans
aqp-6	C. elegans
aqp-5	C. elegans
154: HomoloGene: 68120.Gene conserved in Bilateria
HEXDC	H. sapiens
hex-2	C. elegans
hex-3	C. elegans
hex-5	C. elegans
155: HomoloGene: 56805.Gene conserved in Bilateria
SLC29A3	H. sapiens
ent-3	C. elegans
ent-1	C. elegans
ent-2	C. elegans
156: HomoloGene: 55471.Gene conserved in Eukaryota
SLC11A2	H. sapiens
smf-3	C. elegans
smf-1	C. elegans
smf-2	C. elegans
157: HomoloGene: 49990.Gene conserved in Fungi/Metazoa group
MFSD7	H. sapiens
B0416.5	C. elegans
C42C1.8	C. elegans
C05G5.1	C. elegans
158: HomoloGene: 49914.Gene conserved in Bilateria
NHEDC1	H. sapiens
F57G8.5	C. elegans
F41E7.1	C. elegans
F41E7.2	C. elegans
159: HomoloGene: 43139.Gene conserved in Eukaryota
SLC2A13	H. sapiens
hmit-1.3	C. elegans
hmit-1.1	C. elegans
hmit-1.2	C. elegans
160: HomoloGene: 41740.Gene conserved in Bilateria
SLC37A3	H. sapiens
T11G6.3	C. elegans
T11G6.2	C. elegans
T11G6.4	C. elegans
161: HomoloGene: 41696.Gene conserved in Bilateria
DHRS1	H. sapiens
dhs-9	C. elegans
F59E11.2	C. elegans
dhs-26	C. elegans
162: HomoloGene: 41044.Gene conserved in Fungi/Metazoa group
DHRS7B	H. sapiens
dhs-30	C. elegans
dehydrogenase	C. elegans
C33E10.10	C. elegans
163: HomoloGene: 41024.Gene conserved in Eukaryota
CLASP1	H. sapiens
C07H6.3	C. elegans
cls-2	C. elegans
ZC84.3	C. elegans
164: HomoloGene: 40861.Gene conserved in Bilateria
GLS2	H. sapiens
C09F9.3	C. elegans
glutaminase	C. elegans
glutaminase	C. elegans
165: HomoloGene: 40647.Gene conserved in Eukaryota
RAG1AP1	H. sapiens
K02D7.5	C. elegans
C54F6.4	C. elegans
C06G8.1	C. elegans
166: HomoloGene: 37826.Gene conserved in Bilateria
TTF2	H. sapiens
helicase	C. elegans
helicase	C. elegans
helicase	C. elegans
167: HomoloGene: 37763.Gene conserved in Fungi/Metazoa group
UGCG	H. sapiens
cgt-3	C. elegans
cgt-2	C. elegans
cgt-1	C. elegans
168: HomoloGene: 37690.Gene conserved in Bilateria
QSOX1	H. sapiens
F47B7.2	C. elegans
F35G2.1	C. elegans
T10H10.2	C. elegans
169: HomoloGene: 37563.Gene conserved in Bilateria
FES	H. sapiens
kin-14	C. elegans
T21G5.1	C. elegans
frk-1	C. elegans
170: HomoloGene: 37493.Gene conserved in Bilateria
SLC29A2	H. sapiens
C47A4.2	C. elegans
F44D12.9	C. elegans
F16H11.3	C. elegans
171: HomoloGene: 37371.Gene conserved in Bilateria
PON3	H. sapiens
E01A2.7	C. elegans
K05F6.11	C. elegans
E01A2.10	C. elegans
172: HomoloGene: 37263.Gene conserved in Bilateria
TOR1A	H. sapiens
tor-2	C. elegans
ooc-5	C. elegans
tor-1	C. elegans
173: HomoloGene: 37259.Gene conserved in Fungi/Metazoa group
CLN3	H. sapiens
cln-3.2	C. elegans
cln-3.1	C. elegans
cln-3.3	C. elegans
174: HomoloGene: 33167.Gene conserved in Eukaryota
LCLAT1	H. sapiens
acl-9	C. elegans
acl-8	C. elegans
acl-10	C. elegans
175: HomoloGene: 31512.Gene conserved in Bilateria
TSSK2	H. sapiens
Y38H8A.4	C. elegans
C27D6.11	C. elegans
tag-344	C. elegans
176: HomoloGene: 31434.Gene conserved in Bilateria
FKBP9	H. sapiens
fkb-5	C. elegans
fkb-4	C. elegans
fkb-3	C. elegans
177: HomoloGene: 25418.Gene conserved in Bilateria
GPX6	H. sapiens
Y94H6A.4	C. elegans
C11E4.2	C. elegans
C11E4.1	C. elegans
178: HomoloGene: 23455.Gene conserved in Eukaryota
ATP13A3	H. sapiens
Y59H11AR.2	C. elegans
W08D2.5	C. elegans
K07E3.7	C. elegans
179: HomoloGene: 23389.Gene conserved in Eukaryota
PAPOLA	H. sapiens
pap-1	C. elegans
T15H9.6	C. elegans
F43G6.5	C. elegans
180: HomoloGene: 23251.Gene conserved in Bilateria
AADACL1	H. sapiens
Y43F8A.3	C. elegans
esterase	C. elegans
esterase	C. elegans
181: HomoloGene: 22416.Gene conserved in Eukaryota
CDC2L1	H. sapiens
CDC2L2	H. sapiens
CDC2	C. elegans
ZC504.3	C. elegans
182: HomoloGene: 20659.Gene conserved in Eukaryota
SLC7A2	H. sapiens
F23F1.6	C. elegans
B0454.6	C. elegans
C50D2.2	C. elegans
183: HomoloGene: 19940.Gene conserved in Bilateria
TRPM1	H. sapiens
gon-2	C. elegans
gtl-1	C. elegans
gtl-2	C. elegans
184: HomoloGene: 13810.Gene conserved in Eukaryota
NOMO2	H. sapiens
NOMO1	H. sapiens
NOMO3	H. sapiens
C02E11.1	C. elegans
185: HomoloGene: 11456.Gene conserved in Eukaryota
ELOVL6	H. sapiens
elo-3	C. elegans
elo-9	C. elegans
elo-4	C. elegans
186: HomoloGene: 10393.Gene conserved in Eukaryota
CCDC93	H. sapiens
C16A11.2	C. elegans
C31E10.6	C. elegans
C31E10.5	C. elegans
187: HomoloGene: 9904.Gene conserved in Eukaryota
MOSC2	H. sapiens
F22B8.7	C. elegans
F56A11.5	C. elegans
F53E10.1	C. elegans
188: HomoloGene: 9475.Gene conserved in Eukaryota
GPR89B	H. sapiens
GPR89A	H. sapiens
Y75B8A.16	C. elegans
C11H1.2	C. elegans
189: HomoloGene: 9334.Gene conserved in Eukaryota
SCCPDH	H. sapiens
F22F7.1	C. elegans
Y50D4B.2	C. elegans
F22F7.2	C. elegans
190: HomoloGene: 8192.Gene conserved in Bilateria
FAIM2	H. sapiens
xbx-6	C. elegans
Y42H9AR.2	C. elegans
tag-120	C. elegans
191: HomoloGene: 7747.Gene conserved in Eukaryota
GSTZ1	H. sapiens
Y53G8B.1	C. elegans
gst-43	C. elegans
gst-42	C. elegans
192: HomoloGene: 6971.Gene conserved in Eukaryota
MBOAT2	H. sapiens
C54G7.2	C. elegans
C08F8.4	C. elegans
ZK550.1	C. elegans
193: HomoloGene: 3384.Gene conserved in Bilateria
STAU1	H. sapiens
stau-1	C. elegans
F39E9.7	C. elegans
F55A4.4	C. elegans
194: HomoloGene: 457.Gene conserved in Fungi/Metazoa group
SMPD1	H. sapiens
asm-2	C. elegans
asm-3	C. elegans
asm-1	C. elegans
195: HomoloGene: 223.Gene conserved in Bilateria
PTCH1	H. sapiens
ptc-1	C. elegans
ptc-3	C. elegans
ptc-2	C. elegans
196: HomoloGene: 3.Gene conserved in Bilateria
ACADM	H. sapiens
acdh-10	C. elegans
acdh-8	C. elegans
acdh-7	C. elegans
197: HomoloGene: 121694.Gene conserved in Fungi/Metazoa group
FOLH1	H. sapiens
C35C5.11	C. elegans
C35C5.2	C. elegans
R57.1	C. elegans
198: HomoloGene: 121641.Gene conserved in Eukaryota
H3F3B	H. sapiens
H3F3A	H. sapiens
his-71	C. elegans
his-72	C. elegans
199: HomoloGene: 115802.Gene conserved in Bilateria
FUT6	H. sapiens
fut-6	C. elegans
fut-5	C. elegans
fut-4	C. elegans
200: HomoloGene: 40882.Gene conserved in Euteleostomi
MYOF	H. sapiens
201: HomoloGene: 56685.Gene conserved in Coelomata
ELMO1	H. sapiens
202: HomoloGene: 2508.Gene conserved in Eukaryota
UBE2G1	H. sapiens
203: HomoloGene: 56417.Gene conserved in Bilateria
MYO6	H. sapiens
spe-15	C. elegans
hum-8	C. elegans
204: HomoloGene: 122021.Gene conserved in Eutheria
205: HomoloGene: 37963.Gene conserved in Bilateria
PIWIL1	H. sapiens
prg-1	C. elegans
prg-2	C. elegans
206: HomoloGene: 56106.Gene conserved in Eukaryota
SLMO2	H. sapiens
F15D3.6	C. elegans
207: HomoloGene: 44338.Gene conserved in Fungi/Metazoa group
ELMO2	H. sapiens
ced-12	C. elegans
208: HomoloGene: 34675.Gene conserved in Eukaryota
C11orf2	H. sapiens
B0414.8	C. elegans
209: HomoloGene: 20748.Gene conserved in Bilateria
DYSF	H. sapiens
fer-1	C. elegans
ferl-1	C. elegans
210: HomoloGene: 9345.Gene conserved in Eukaryota
aph-1	C. elegans
211: HomoloGene: 2554.Gene conserved in Eukaryota
XPO1	H. sapiens
xpo-1	C. elegans
212: HomoloGene: 80174.Gene conserved in Eukaryota
LCP1	H. sapiens
plst-1	C. elegans
Y73B3B.1	C. elegans
213: HomoloGene: 56937.Gene conserved in Eukaryota
ABHD4	H. sapiens
C37H5.3	C. elegans
C37H5.2	C. elegans
214: HomoloGene: 37822.Gene conserved in Bilateria
EEA1	H. sapiens
eea-1	C. elegans
215: HomoloGene: 32308.Gene conserved in Eukaryota
CMPK1	H. sapiens
F40F8.1	C. elegans
C29F7.3	C. elegans
216: HomoloGene: 31219.Gene conserved in Fungi/Metazoa group
GYG1	H. sapiens
uvt-5	C. elegans
glycogenin	C. elegans
217: HomoloGene: 23266.Gene conserved in Bilateria
CPNE5	H. sapiens
T28F3.1	C. elegans
gem-4	C. elegans
218: HomoloGene: 20898.Gene conserved in Fungi/Metazoa group
FNBP1L	H. sapiens
toca-2	C. elegans
toca-1	C. elegans
219: HomoloGene: 10315.Gene conserved in Eukaryota
C20orf24	H. sapiens
F44E7.9	C. elegans
220: HomoloGene: 10119.Gene conserved in Eukaryota
UBE2W	H. sapiens
ubc-16	C. elegans
221: HomoloGene: 10059.Gene conserved in Eukaryota
ATAD3A	H. sapiens
ATAD3B	H. sapiens
F54B3.3	C. elegans
222: HomoloGene: 7629.Gene conserved in Eukaryota
AQR	H. sapiens
emb-4	C. elegans
223: HomoloGene: 5368.Gene conserved in Eukaryota
PRPF6	H. sapiens
Y59A8B.6	C. elegans
224: HomoloGene: 2745.Gene conserved in Bilateria
RGS20	H. sapiens
rgs-2	C. elegans
rgs-1	C. elegans
225: HomoloGene: 2506.Gene conserved in Eukaryota
UBE2D2	H. sapiens
let-70	C. elegans
226: HomoloGene: 530.Gene conserved in Eukaryota
SOD2	H. sapiens
sod-3	C. elegans
sod-2	C. elegans
227: HomoloGene: 392.Gene conserved in Eukaryota
SOD1	H. sapiens
sod-5	C. elegans
sod-1	C. elegans
228: HomoloGene: 100.Gene conserved in Eukaryota
ETFA	H. sapiens
F27D4.1	C. elegans
229: HomoloGene: 121599.Gene conserved in Eukaryota
LOC728622	H. sapiens
skr-1	C. elegans
skr-2	C. elegans
230: HomoloGene: 113658.Gene conserved in Eukaryota
cyn-2	C. elegans
cyn-3	C. elegans
cyn-7	C. elegans
231: HomoloGene: 110735.Gene conserved in Eukaryota
SSRP1	H. sapiens
hmg-4	C. elegans
hmg-3	C. elegans
232: HomoloGene: 110453.Gene conserved in Eukaryota
RPL23A	H. sapiens
rpl-25.1	C. elegans
rpl-25.2	C. elegans
233: HomoloGene: 90937.Gene conserved in Eukaryota
GPX7	H. sapiens
T09A12.2	C. elegans
R03G5.5	C. elegans
234: HomoloGene: 90880.Gene conserved in Eukaryota
GCSH	H. sapiens
F52A8.5	C. elegans
D1025.2	C. elegans
235: HomoloGene: 88708.Gene conserved in Bilateria
PFKFB3	H. sapiens
phosphofructokinase	C. elegans
6-phosphofructo-2-kinase	C. elegans
236: HomoloGene: 88588.Gene conserved in Bilateria
C12orf28	H. sapiens
pqn-47	C. elegans
F21A10.2	C. elegans
237: HomoloGene: 87796.Gene conserved in Eukaryota
TIAL1	H. sapiens
C18A3.5	C. elegans
Y46G5A.13	C. elegans
238: HomoloGene: 86772.Gene conserved in Bilateria
KDELR1	H. sapiens
C28H8.4	C. elegans
erd-2	C. elegans
239: HomoloGene: 81825.Gene conserved in Eukaryota
EIF2C2	H. sapiens
alg-1	C. elegans
alg-2	C. elegans
240: HomoloGene: 80163.Gene conserved in Eukaryota
CTSA	H. sapiens
F13D12.6	C. elegans
F41C3.5	C. elegans
241: HomoloGene: 75968.Gene conserved in Eukaryota
GMDS	H. sapiens
bre-1	C. elegans
gmd-2	C. elegans
242: HomoloGene: 75204.Gene conserved in Fungi/Metazoa group
HSDL2	H. sapiens
dhs-6	C. elegans
dhs-18	C. elegans
243: HomoloGene: 74677.Gene conserved in Eukaryota
fat-6	C. elegans
fat-7	C. elegans
fat-5	C. elegans
244: HomoloGene: 74537.Gene conserved in Bilateria
PRB2	H. sapiens
PRB1	H. sapiens
clx-1	C. elegans
245: HomoloGene: 74529.Gene conserved in Bilateria
SLC16A4	H. sapiens
C10E2.6	C. elegans
T02G5.12	C. elegans
246: HomoloGene: 74295.Gene conserved in Eukaryota
FTH1	H. sapiens
ftn-1	C. elegans
ftn-2	C. elegans
247: HomoloGene: 70433.Gene conserved in Eukaryota
CYP4V2	H. sapiens
cyp-31A3	C. elegans
cyp-31A2	C. elegans
248: HomoloGene: 69383.Gene conserved in Bilateria
SLC25A22	H. sapiens
F20D1.9	C. elegans
F55G1.5	C. elegans
249: HomoloGene: 69212.Gene conserved in Eukaryota
CAB39	H. sapiens
mop-25.1	C. elegans
mop-25.2	C. elegans
250: HomoloGene: 69199.Gene conserved in Eukaryota
ADIPOR1	H. sapiens
Y32H12A.5	C. elegans
C43G2.1	C. elegans
251: HomoloGene: 68973.Gene conserved in Eukaryota
DDX11	H. sapiens
DDX12	H. sapiens
M03C11.2	C. elegans
252: HomoloGene: 68520.Gene conserved in Fungi/Metazoa group
SLC2A1	H. sapiens
H17B01.1	C. elegans
R09B5.11	C. elegans
253: HomoloGene: 68439.Gene conserved in Eukaryota
GFPT2	H. sapiens
F07A11.2	C. elegans
F22B3.4	C. elegans
254: HomoloGene: 68437.Gene conserved in Fungi/Metazoa group
SLC27A4	H. sapiens
F28D1.9	C. elegans
D1009.1	C. elegans
255: HomoloGene: 68433.Gene conserved in Eukaryota
RAC3	H. sapiens
rac-2	C. elegans
ced-10	C. elegans
256: HomoloGene: 68421.Gene conserved in Fungi/Metazoa group
ENTPD4	H. sapiens
mig-23	C. elegans
ntp-1	C. elegans
257: HomoloGene: 68364.Gene conserved in Eukaryota
ABCC3	H. sapiens
mrp-4	C. elegans
mrp-3	C. elegans
258: HomoloGene: 68175.Gene conserved in Eukaryota
CHD4	H. sapiens
chd-3	C. elegans
let-418	C. elegans
259: HomoloGene: 68110.Gene conserved in Eukaryota
RPL37	H. sapiens
W01D2.1	C. elegans
rpl-37	C. elegans
260: HomoloGene: 68076.Gene conserved in Eukaryota
ADH5	H. sapiens
H24K24.3	C. elegans
Y50D4C.2	C. elegans
261: HomoloGene: 68045.Gene conserved in Bilateria
RHAG	H. sapiens
rhr-1	C. elegans
rhr-2	C. elegans
262: HomoloGene: 62496.Gene conserved in Fungi/Metazoa group
SLC7A6	H. sapiens
aat-3	C. elegans
aat-1	C. elegans
263: HomoloGene: 62431.Gene conserved in Bilateria
PNPLA7	H. sapiens
ZK370.4	C. elegans
M110.7	C. elegans
264: HomoloGene: 62402.Gene conserved in Bilateria
EPHX4	H. sapiens
ceeh-2	C. elegans
ceeh-1	C. elegans
265: HomoloGene: 57102.Gene conserved in Eukaryota
CHMP4B	H. sapiens
vps-32.1	C. elegans
vps-32.2	C. elegans
266: HomoloGene: 56717.Gene conserved in Eukaryota
C7orf28A	H. sapiens
C7orf28B	H. sapiens
F58G11.6	C. elegans
267: HomoloGene: 56659.Gene conserved in Eukaryota
NDUFS2	H. sapiens
nduf-2.2	C. elegans
gas-1	C. elegans
268: HomoloGene: 56588.Gene conserved in Eukaryota
HSD17B8	H. sapiens
dhs-11	C. elegans
dhs-25	C. elegans
269: HomoloGene: 56528.Gene conserved in Bilateria
YWHAZ	H. sapiens
par-5	C. elegans
ftt-2	C. elegans
270: HomoloGene: 56282.Gene conserved in Eukaryota
ACSL4	H. sapiens
acs-17	C. elegans
acs-16	C. elegans
271: HomoloGene: 56080.Gene conserved in Eukaryota
SORD	H. sapiens
R04B5.6	C. elegans
R04B5.5	C. elegans
272: HomoloGene: 55888.Gene conserved in Eukaryota
HADH	H. sapiens
B0272.3	C. elegans
F54C8.1	C. elegans
273: HomoloGene: 55875.Gene conserved in Bilateria
CA7	H. sapiens
cah-5	C. elegans
cah-3	C. elegans
274: HomoloGene: 55867.Gene conserved in Eukaryota
PRCP	H. sapiens
pcp-5	C. elegans
pcp-1	C. elegans
275: HomoloGene: 55803.Gene conserved in Eukaryota
IDH3G	H. sapiens
C30F12.7	C. elegans
F35G12.2	C. elegans
276: HomoloGene: 55785.Gene conserved in Eukaryota
SUCLG1	H. sapiens
F23H11.3	C. elegans
C05G5.4	C. elegans
277: HomoloGene: 55496.Gene conserved in Eukaryota
ABCB1	H. sapiens
pgp-1	C. elegans
pgp-9	C. elegans
278: HomoloGene: 55483.Gene conserved in Fungi/Metazoa group
ALDH9A1	H. sapiens
alh-11	C. elegans
alh-12	C. elegans
279: HomoloGene: 55480.Gene conserved in Eukaryota
ALDH2	H. sapiens
alh-1	C. elegans
alh-2	C. elegans
280: HomoloGene: 55459.Gene conserved in Eukaryota
ABCC1	H. sapiens
mrp-1	C. elegans
mrp-2	C. elegans
281: HomoloGene: 55458.Gene conserved in Eukaryota
ALDH3A2	H. sapiens
alh-4	C. elegans
alh-5	C. elegans
282: HomoloGene: 49690.Gene conserved in Eukaryota
ATP2B3	H. sapiens
mca-3	C. elegans
ATPase	C. elegans
283: HomoloGene: 48420.Gene conserved in Bilateria
STK3	H. sapiens
cst-1	C. elegans
cst-2	C. elegans
284: HomoloGene: 48159.Gene conserved in Fungi/Metazoa group
MAP2K4	H. sapiens
mkk-4	C. elegans
VZC374L.1	C. elegans
285: HomoloGene: 45782.Gene conserved in Bilateria
SOLH	H. sapiens
calpain	C. elegans
protease	C. elegans
286: HomoloGene: 45639.Gene conserved in Bilateria
GCC2	H. sapiens
hcp-1	C. elegans
hcp-2	C. elegans
287: HomoloGene: 44029.Gene conserved in Eukaryota
C22orf25	H. sapiens
R186.1	C. elegans
Y80D3A.9	C. elegans
288: HomoloGene: 41786.Gene conserved in Eukaryota
ATG16L1	H. sapiens
atg-16.1	C. elegans
atg-16.2	C. elegans
289: HomoloGene: 41731.Gene conserved in Bilateria
AFMID	H. sapiens
D2024.2	C. elegans
Y45F10A.3	C. elegans
290: HomoloGene: 41575.Gene conserved in Eukaryota
SMC6	H. sapiens
C23H4.6	C. elegans
F54D5.14	C. elegans
291: HomoloGene: 41519.Gene conserved in Bilateria
ANP32E	H. sapiens
F33H2.3	C. elegans
T19H12.2	C. elegans
292: HomoloGene: 41491.Gene conserved in Eukaryota
SMYD3	H. sapiens
set-18	C. elegans
set-30	C. elegans
293: HomoloGene: 41453.Gene conserved in Eukaryota
C2orf43	H. sapiens
F26A3.1	C. elegans
F11C1.4	C. elegans
294: HomoloGene: 41380.Gene conserved in Eukaryota
C20orf3	H. sapiens
F57C2.5	C. elegans
C08E8.2	C. elegans
295: HomoloGene: 41334.Gene conserved in Eukaryota
SERINC1	H. sapiens
Y57E12AL.1	C. elegans
R11H6.2	C. elegans
296: HomoloGene: 41323.Gene conserved in Eukaryota
GNPNAT1	H. sapiens
gna-1	C. elegans
gna-2	C. elegans
297: HomoloGene: 41232.Gene conserved in Bilateria
HHAT	H. sapiens
hhat-1	C. elegans
hhat-2	C. elegans
298: HomoloGene: 41208.Gene conserved in Bilateria
TTC38	H. sapiens
Y54G11A.7	C. elegans
Y54G11A.4	C. elegans
299: HomoloGene: 41172.Gene conserved in Eukaryota
BCMO1	H. sapiens
bcmo-1	C. elegans
bcmo-2	C. elegans
300: HomoloGene: 41074.Gene conserved in Bilateria
TXNDC12	H. sapiens
F49H12.5	C. elegans
Y57A10A.23	C. elegans
301: HomoloGene: 40717.Gene conserved in Eukaryota
GRIK2	H. sapiens
glr-4	C. elegans
glr-3	C. elegans
302: HomoloGene: 40640.Gene conserved in Eukaryota
PIPOX	H. sapiens
C15B12.8	C. elegans
C15B12.1	C. elegans
303: HomoloGene: 39772.Gene conserved in Eukaryota
NMNAT3	H. sapiens
F26H9.4	C. elegans
W06B3.1	C. elegans
304: HomoloGene: 38295.Gene conserved in Eukaryota
PARK7	H. sapiens
djr-1.1	C. elegans
djr-1.2	C. elegans
305: HomoloGene: 38289.Gene conserved in Fungi/Metazoa group
CHEK2	H. sapiens
chk-2	C. elegans
T08D2.7	C. elegans
306: HomoloGene: 38234.Gene conserved in Bilateria
IMMT	H. sapiens
immt-1	C. elegans
immt-2	C. elegans
307: HomoloGene: 38176.Gene conserved in Fungi/Metazoa group
NXF1	H. sapiens
nxf-1	C. elegans
nxf-2	C. elegans
308: HomoloGene: 38171.Gene conserved in Eukaryota
IFI30	H. sapiens
F37H8.5	C. elegans
pqn-48	C. elegans
309: HomoloGene: 38151.Gene conserved in Eukaryota
ENPP1	H. sapiens
C27A7.1	C. elegans
C27A7.3	C. elegans
310: HomoloGene: 38119.Gene conserved in Bilateria
PPYR1	H. sapiens
T22D1.12	C. elegans
C25G6.5	C. elegans
311: HomoloGene: 38046.Gene conserved in Eukaryota
PRKAB2	H. sapiens
aakb-2	C. elegans
aakb-1	C. elegans
312: HomoloGene: 38006.Gene conserved in Eukaryota
SLC15A1	H. sapiens
opt-2	C. elegans
opt-1	C. elegans
313: HomoloGene: 37855.Gene conserved in Eukaryota
PABPC4	H. sapiens
pab-1	C. elegans
pab-2	C. elegans
314: HomoloGene: 37743.Gene conserved in Eukaryota
MAP3K7	H. sapiens
mom-4	C. elegans
Y105C5A.24	C. elegans
315: HomoloGene: 37650.Gene conserved in Eukaryota
PKM2	H. sapiens
F25H5.3	C. elegans
ZK593.1	C. elegans
316: HomoloGene: 37606.Gene conserved in Eukaryota
LCT	H. sapiens
E02H9.5	C. elegans
C50F7.10	C. elegans
317: HomoloGene: 37571.Gene conserved in Eukaryota
GPX4	H. sapiens
F26E4.12	C. elegans
R05H10.5	C. elegans
318: HomoloGene: 37509.Gene conserved in Bilateria
ATP1B1	H. sapiens
C17E4.9	C. elegans
F55F3.3	C. elegans
319: HomoloGene: 37482.Gene conserved in Bilateria
SLC37A4	H. sapiens
F47B8.10	C. elegans
C42C1.16	C. elegans
320: HomoloGene: 37465.Gene conserved in Bilateria
CRIP1	H. sapiens
exc-9	C. elegans
valv-1	C. elegans
321: HomoloGene: 37464.Gene conserved in Eukaryota
CLPTM1	H. sapiens
R166.2	C. elegans
C36B7.6	C. elegans
322: HomoloGene: 37376.Gene conserved in Eukaryota
RPL11	H. sapiens
rpl-11.1	C. elegans
rpl-11.2	C. elegans
323: HomoloGene: 37353.Gene conserved in Bilateria
GRIA3	H. sapiens
glr-2	C. elegans
glr-1	C. elegans
324: HomoloGene: 37337.Gene conserved in Bilateria
CCKAR	H. sapiens
ckr-2	C. elegans
ckr-1	C. elegans
325: HomoloGene: 37309.Gene conserved in Fungi/Metazoa group
PAFAH2	H. sapiens
paf-2	C. elegans
paf-1	C. elegans
326: HomoloGene: 37289.Gene conserved in Fungi/Metazoa group
SLC3A1	H. sapiens
atgp-2	C. elegans
atgp-1	C. elegans
327: HomoloGene: 33907.Gene conserved in Bilateria
PXDN	H. sapiens
pxn-2	C. elegans
pxn-1	C. elegans
328: HomoloGene: 32533.Gene conserved in Fungi/Metazoa group
SLC28A3	H. sapiens
F27E11.1	C. elegans
F27E11.2	C. elegans
329: HomoloGene: 32516.Gene conserved in Bilateria
SLC5A7	H. sapiens
cho-1	C. elegans
330: HomoloGene: 32425.Gene conserved in Eukaryota
AGPAT6	H. sapiens
acl-5	C. elegans
acl-4	C. elegans
331: HomoloGene: 32240.Gene conserved in Eukaryota
KDM1	H. sapiens
spr-5	C. elegans
lsd-1	C. elegans
332: HomoloGene: 30998.Gene conserved in Bilateria
P4HA1	H. sapiens
phy-2	C. elegans
dpy-18	C. elegans
333: HomoloGene: 25315.Gene conserved in Bilateria
SPSB4	H. sapiens
Y46E12BL.3	C. elegans
Y46E12BL.4	C. elegans
334: HomoloGene: 23634.Gene conserved in Eukaryota
LASS5	H. sapiens
hyl-1	C. elegans
hyl-2	C. elegans
335: HomoloGene: 23519.Gene conserved in Fungi/Metazoa group
ACSF2	H. sapiens
acs-1	C. elegans
acs-2	C. elegans
336: HomoloGene: 23210.Gene conserved in Eukaryota
KIF15	H. sapiens
klp-10	C. elegans
klp-18	C. elegans
337: HomoloGene: 23201.Gene conserved in Bilateria
CA10	H. sapiens
cah-2	C. elegans
cah-1	C. elegans
338: HomoloGene: 22728.Gene conserved in Bilateria
MYLPF	H. sapiens
mlc-1	C. elegans
mlc-2	C. elegans
339: HomoloGene: 22422.Gene conserved in Bilateria
COL4A5	H. sapiens
emb-9	C. elegans
let-2	C. elegans
340: HomoloGene: 21941.Gene conserved in Bilateria
SLC13A5	H. sapiens
nac-1	C. elegans
nac-3	C. elegans
341: HomoloGene: 21915.Gene conserved in Eukaryota
ATP9B	H. sapiens
tat-5	C. elegans
tat-6	C. elegans
342: HomoloGene: 21832.Gene conserved in Fungi/Metazoa group
NALCN	H. sapiens
nca-2	C. elegans
nca-1	C. elegans
343: HomoloGene: 21167.Gene conserved in Bilateria
GIPC1	H. sapiens
C35D10.2	C. elegans
F44D12.4	C. elegans
344: HomoloGene: 21069.Gene conserved in Bilateria
SLC12A6	H. sapiens
kcc-3	C. elegans
kcc-1	C. elegans
345: HomoloGene: 21022.Gene conserved in Eukaryota
ABCG1	H. sapiens
wht-5	C. elegans
wht-9	C. elegans
346: HomoloGene: 20359.Gene conserved in Eukaryota
DPYS	H. sapiens
dhp-1	C. elegans
dhp-2	C. elegans
347: HomoloGene: 18865.Gene conserved in Bilateria
QRFPR	H. sapiens
npr-2	C. elegans
npr-1	C. elegans
348: HomoloGene: 16811.Gene conserved in Bilateria
CROCC	H. sapiens
lfi-1	C. elegans
dyf-14	C. elegans
349: HomoloGene: 15403.Gene conserved in Bilateria
ERI3	H. sapiens
M02B7.2	C. elegans
R02D3.8	C. elegans
350: HomoloGene: 15039.Gene conserved in Fungi/Metazoa group
SDR16C5	H. sapiens
dhs-19	C. elegans
dhs-3	C. elegans
351: HomoloGene: 15037.Gene conserved in Bilateria
SLC39A14	H. sapiens
Y55F3BL.2	C. elegans
tag-140	C. elegans
352: HomoloGene: 14055.Gene conserved in Eukaryota
ABHD3	H. sapiens
Y60A3A.7	C. elegans
C44C1.5	C. elegans
353: HomoloGene: 14000.Gene conserved in Eukaryota
SLC25A44	H. sapiens
F13G3.7	C. elegans
Y43C5B.3	C. elegans
354: HomoloGene: 12882.Gene conserved in Bilateria
L3MBTL2	H. sapiens
lin-61	C. elegans
mbtr-1	C. elegans
355: HomoloGene: 12324.Gene conserved in Bilateria
C20orf54	H. sapiens
Y47D7A.14	C. elegans
Y47D7A.16	C. elegans
356: HomoloGene: 11768.Gene conserved in Fungi/Metazoa group
TAF7	H. sapiens
taf-7.2	C. elegans
taf-7.1	C. elegans
357: HomoloGene: 11767.Gene conserved in Bilateria
L2HGDH	H. sapiens
Y45G12B.3	C. elegans
358: HomoloGene: 11434.Gene conserved in Fungi/Metazoa group
GIYD1	H. sapiens
GIYD2	H. sapiens
F56A3.2	C. elegans
359: HomoloGene: 11266.Gene conserved in Bilateria
SLC13A3	H. sapiens
nac-2	C. elegans
B0285.6	C. elegans
360: HomoloGene: 10921.Gene conserved in Fungi/Metazoa group
SQRDL	H. sapiens
sqrd-1	C. elegans
Y9C9A.16	C. elegans
361: HomoloGene: 10899.Gene conserved in Bilateria
CROT	H. sapiens
T20B3.1	C. elegans
F41E7.6	C. elegans
362: HomoloGene: 10861.Gene conserved in Bilateria
MIER1	H. sapiens
T07F8.4	C. elegans
F10E7.11	C. elegans
363: HomoloGene: 10572.Gene conserved in Bilateria
BARHL2	H. sapiens
ceh-31	C. elegans
ceh-30	C. elegans
364: HomoloGene: 9689.Gene conserved in Eukaryota
DUOX2	H. sapiens
F53G12.3	C. elegans
bli-3	C. elegans
365: HomoloGene: 9534.Gene conserved in Eukaryota
NT5C3	H. sapiens
F25B5.3	C. elegans
Y10G11A.1	C. elegans
366: HomoloGene: 9130.Gene conserved in Eukaryota
AASDHPPT	H. sapiens
T04G9.4	C. elegans
T28H10.1	C. elegans
367: HomoloGene: 9005.Gene conserved in Bilateria
MYCBP2	H. sapiens
rpm-1	C. elegans
F07B7.12	C. elegans
368: HomoloGene: 8534.Gene conserved in Bilateria
CHMP2B	H. sapiens
C01A2.4	C. elegans
369: HomoloGene: 8528.Gene conserved in Eukaryota
ASF1A	H. sapiens
unc-85	C. elegans
asfl-1	C. elegans
370: HomoloGene: 8164.Gene conserved in Eukaryota
SIRT4	H. sapiens
sir-2.2	C. elegans
sir-2.3	C. elegans
371: HomoloGene: 7494.Gene conserved in Bilateria
PTDSS1	H. sapiens
pssy-1	C. elegans
pssy-2	C. elegans
372: HomoloGene: 7410.Gene conserved in Fungi/Metazoa group
AMACR	H. sapiens
C24A3.4	C. elegans
ZK892.4	C. elegans
373: HomoloGene: 7094.Gene conserved in Eukaryota
NAPEPLD	H. sapiens
Y37E11AR.4	C. elegans
Y37E11AR.3	C. elegans
374: HomoloGene: 6820.Gene conserved in Eukaryota
LTA4H	H. sapiens
protease	C. elegans
peptidase	C. elegans
375: HomoloGene: 6628.Gene conserved in Eukaryota
WDR1	H. sapiens
unc-78	C. elegans
tag-216	C. elegans
376: HomoloGene: 6612.Gene conserved in Eukaryota
BOP1	H. sapiens
LOC727967	H. sapiens
Y48B6A.1	C. elegans
377: HomoloGene: 6573.Gene conserved in Eukaryota
RNF14	H. sapiens
F56D2.5	C. elegans
F56D2.2	C. elegans
378: HomoloGene: 6474.Gene conserved in Eukaryota
ABCB10	H. sapiens
haf-3	C. elegans
haf-1	C. elegans
379: HomoloGene: 6424.Gene conserved in Eukaryota
XPNPEP1	H. sapiens
app-1	C. elegans
Y45G5AM.2	C. elegans
380: HomoloGene: 6182.Gene conserved in Fungi/Metazoa group
CYB5R2	H. sapiens
T05H4.4	C. elegans
T05H4.5	C. elegans
381: HomoloGene: 6056.Gene conserved in Eukaryota
KIAA0368	H. sapiens
D2045.2	C. elegans
H04D03.3	C. elegans
382: HomoloGene: 5961.Gene conserved in Eukaryota
ABHD11	H. sapiens
R05D7.4	C. elegans
F32B4.6	C. elegans
383: HomoloGene: 5735.Gene conserved in Eukaryota
ICMT	H. sapiens
F21F3.3	C. elegans
M01E11.1	C. elegans
384: HomoloGene: 5602.Gene conserved in Eukaryota
EIF4A3	H. sapiens
F33D11.10	C. elegans
Y65B4A.6	C. elegans
385: HomoloGene: 5426.Gene conserved in Eukaryota
GANAB	H. sapiens
F40F9.6	C. elegans
F52D1.1	C. elegans
386: HomoloGene: 5403.Gene conserved in Fungi/Metazoa group
NPLOC4	H. sapiens
npl-4.1	C. elegans
npl-4.2	C. elegans
387: HomoloGene: 5235.Gene conserved in Bilateria
CHP	H. sapiens
ZK856.8	C. elegans
F59D6.7	C. elegans
388: HomoloGene: 5230.Gene conserved in Eukaryota
MAN1B1	H. sapiens
man(9)-alpha-mannosidase	C. elegans
Man(9)-alpha-mannosidase	C. elegans
389: HomoloGene: 5168.Gene conserved in Eukaryota
VCP	H. sapiens
cdc-48.1	C. elegans
cdc-48.2	C. elegans
390: HomoloGene: 4879.Gene conserved in Eukaryota
TCERG1	H. sapiens
ZK1127.9	C. elegans
ZK1127.6	C. elegans
391: HomoloGene: 4658.Gene conserved in Eukaryota
HYOU1	H. sapiens
T14G8.3	C. elegans
T24H7.2	C. elegans
392: HomoloGene: 4343.Gene conserved in Eukaryota
MOCS1	H. sapiens
F49E2.1	C. elegans
F49H6.5	C. elegans
393: HomoloGene: 4172.Gene conserved in Bilateria
PQBP1	H. sapiens
T21D12.3	C. elegans
T07A9.1	C. elegans
394: HomoloGene: 3908.Gene conserved in Eukaryota
HSPA5	H. sapiens
hsp-3	C. elegans
hsp-4	C. elegans
395: HomoloGene: 3903.Gene conserved in Eukaryota
UBE2K	H. sapiens
ubc-20	C. elegans
ubc-21	C. elegans
396: HomoloGene: 3832.Gene conserved in Bilateria
ELK1	H. sapiens
lin-1	C. elegans
Y73B3A.5	C. elegans
397: HomoloGene: 3785.Gene conserved in Bilateria
AKT1	H. sapiens
akt-1	C. elegans
akt-2	C. elegans
398: HomoloGene: 3690.Gene conserved in Fungi/Metazoa group
PLK1	H. sapiens
plk-1	C. elegans
plk-2	C. elegans
399: HomoloGene: 3680.Gene conserved in Bilateria
PCYT1A	H. sapiens
F08C6.2	C. elegans
Y18H1A.11	C. elegans
400: HomoloGene: 3538.Gene conserved in Eukaryota
SNRNP40	H. sapiens
F08G12.2	C. elegans
C18E3.5	C. elegans
401: HomoloGene: 3472.Gene conserved in Bilateria
SLC24A1	H. sapiens
ncx-4	C. elegans
ncx-5	C. elegans
402: HomoloGene: 3356.Gene conserved in Bilateria
PCK2	H. sapiens
R11A5.4	C. elegans
W05G11.6	C. elegans
403: HomoloGene: 3213.Gene conserved in Bilateria
CLCN2	H. sapiens
clh-3	C. elegans
clh-4	C. elegans
404: HomoloGene: 3073.Gene conserved in Eukaryota
SDHA	H. sapiens
sdha-1	C. elegans
sdha-2	C. elegans
405: HomoloGene: 2994.Gene conserved in Fungi/Metazoa group
CCBL2	H. sapiens
nkat-3	C. elegans
nkat-1	C. elegans
406: HomoloGene: 2838.Gene conserved in Eukaryota
NAPG	H. sapiens
Y59A8B.8	C. elegans
Y59A8B.25	C. elegans
407: HomoloGene: 2781.Gene conserved in Eukaryota
EIF3C	H. sapiens
EIF3CL	H. sapiens
eif-3.C	C. elegans
408: HomoloGene: 2635.Gene conserved in Bilateria
PLA2G6	H. sapiens
W07A8.2	C. elegans
F47A4.5	C. elegans
409: HomoloGene: 2486.Gene conserved in Fungi/Metazoa group
DNAJC3	H. sapiens
dnj-7	C. elegans
dnj-28	C. elegans
410: HomoloGene: 2314.Gene conserved in Fungi/Metazoa group
SMARCD3	H. sapiens
tag-246	C. elegans
C18E3.2	C. elegans
411: HomoloGene: 2140.Gene conserved in Eukaryota
ABCD3	H. sapiens
pmp-1	C. elegans
pmp-2	C. elegans
412: HomoloGene: 2098.Gene conserved in Eukaryota
PSMC5	H. sapiens
rpt-6	C. elegans
F56F11.4	C. elegans
413: HomoloGene: 1856.Gene conserved in Eukaryota
NASP	H. sapiens
nasp-2	C. elegans
nasp-1	C. elegans
414: HomoloGene: 1804.Gene conserved in Eukaryota
MGAT1	H. sapiens
gly-14	C. elegans
gly-13	C. elegans
415: HomoloGene: 1691.Gene conserved in Bilateria
KCNK1	H. sapiens
twk-46	C. elegans
416: HomoloGene: 1490.Gene conserved in Fungi/Metazoa group
EIF5A2	H. sapiens
iff-1	C. elegans
iff-2	C. elegans
417: HomoloGene: 1432.Gene conserved in Fungi/Metazoa group
CTH	H. sapiens
ZK1127.10	C. elegans
F22B8.6	C. elegans
418: HomoloGene: 1279.Gene conserved in Eukaryota
ATP6V1B2	H. sapiens
vha-12	C. elegans
tag-300	C. elegans
419: HomoloGene: 1216.Gene conserved in Fungi/Metazoa group
ACADSB	H. sapiens
acdh-3	C. elegans
acdh-1	C. elegans
420: HomoloGene: 1069.Gene conserved in Eukaryota
ECH1	H. sapiens
Y25C1A.13	C. elegans
F58A6.1	C. elegans
421: HomoloGene: 1068.Gene conserved in Bilateria
ECE1	H. sapiens
peptidase	C. elegans
nep-1	C. elegans
422: HomoloGene: 854.Gene conserved in Eukaryota
ACLY	H. sapiens
B0365.1	C. elegans
D1005.1	C. elegans
423: HomoloGene: 730.Gene conserved in Eukaryota
PRIM1	H. sapiens
pri-1	C. elegans
T24C4.5	C. elegans
424: HomoloGene: 726.Gene conserved in Eukaryota
PPIB	H. sapiens
cyn-5	C. elegans
cyn-6	C. elegans
425: HomoloGene: 715.Gene conserved in Bilateria
PLA2G1B	H. sapiens
C07E3.9	C. elegans
phospholipase	C. elegans
426: HomoloGene: 568.Gene conserved in Bilateria
AVPR1A	H. sapiens
F14F4.1	C. elegans
T07D10.2	C. elegans
427: HomoloGene: 228.Gene conserved in Eukaryota
NPC1	H. sapiens
ncr-1	C. elegans
ncr-2	C. elegans
428: HomoloGene: 152.Gene conserved in Eukaryota
HADHA	H. sapiens
T08B2.7	C. elegans
ech-1	C. elegans
429: HomoloGene: 6.Gene conserved in Eukaryota
ACAT1	H. sapiens
kat-1	C. elegans
T02G5.4	C. elegans
430: HomoloGene: 121723.Gene conserved in Eukaryota
phosphotransferase	C. elegans
Y49A3A.1	C. elegans
431: HomoloGene: 116119.Gene conserved in Bilateria
TUBA3D	H. sapiens
TUBA3C	H. sapiens
tba-5	C. elegans
432: HomoloGene: 68181.Gene conserved in Fungi/Metazoa group
EEF1A1	H. sapiens
eft-4	C. elegans
eft-3	C. elegans
433: HomoloGene: 55839.Gene conserved in Eukaryota
DDX3Y	H. sapiens
Y71H2AM.19	C. elegans
vbh-1	C. elegans
434: HomoloGene: 41863.Gene conserved in Bilateria
C5orf4	H. sapiens
F49E12.9	C. elegans
F49E12.10	C. elegans
435: HomoloGene: 37946.Gene conserved in Bilateria
PNPLA4	H. sapiens
D1054.1	C. elegans
B0524.2	C. elegans
436: HomoloGene: 37883.Gene conserved in Eukaryota
DNAJC25	H. sapiens
dnj-2	C. elegans
C47A4.1	C. elegans
437: HomoloGene: 8206.Gene conserved in Eukaryota
ACOT9	H. sapiens
T07D3.9	C. elegans
F57F4.1	C. elegans
438: HomoloGene: 49392.Gene conserved in Eukaryota
ERO1L	H. sapiens
ero-1	C. elegans
439: HomoloGene: 37969.Gene conserved in Eukaryota
SYMPK	H. sapiens
F25G6.2	C. elegans
440: HomoloGene: 6309.Gene conserved in Eukaryota
CLINT1	H. sapiens
rsd-3	C. elegans
441: HomoloGene: 1657.Gene conserved in Eukaryota
ACO1	H. sapiens
aco-1	C. elegans
442: HomoloGene: 30957.Gene conserved in Bilateria
EXT1	H. sapiens
rib-1	C. elegans
443: HomoloGene: 16402.Gene conserved in Bilateria
STXBP5	H. sapiens
tom-1	C. elegans
444: HomoloGene: 10406.Gene conserved in Bilateria
SDK2	H. sapiens
rig-4	C. elegans
445: HomoloGene: 5201.Gene conserved in Bilateria
NISCH	H. sapiens
F13E9.1	C. elegans
446: HomoloGene: 4667.Gene conserved in Bilateria
DCTN2	H. sapiens
dnc-2	C. elegans
447: HomoloGene: 2991.Gene conserved in Eukaryota
BYSL	H. sapiens
byn-1	C. elegans
448: HomoloGene: 946.Gene conserved in Eukaryota
CCNH	H. sapiens
cyh-1	C. elegans
449: HomoloGene: 913.Gene conserved in Eukaryota
ALDH7A1	H. sapiens
alh-9	C. elegans
450: HomoloGene: 37697.Gene conserved in Bilateria
PXN	H. sapiens
pxl-1	C. elegans
451: HomoloGene: 23475.Gene conserved in Eutheria
ELMO3	H. sapiens
452: HomoloGene: 2662.Gene conserved in Bilateria
[truncated: 9,530 more rows]
