# Supplementary material for: OrthoList: A Compendium of C. elegans Genes with Human Orthologs
Source: PLoS One. 2011 May 25;6(5):e20085. doi: 10.1371/journal.pone.0020085 (PMC3102077; doi:10.1371/journal.pone.0020085)
Supplement: Table S3 — Analysis of kinases. A) Corrected kinase compendium. B) OrthoList kinases: GO and InterPro annotations used to find kinases, and corrections applied to arrive at final list. C) Summary of kinase distribution between corrected compendium and OrthoList. D) Analysis of kinases found in corrected compendium, but not in OrthoList. E) Analysis of kinases found in OrthoList, but not in corrected compendium. (XLS) [file pone.0020085.s003.xls]

## Sheet: A) Corrected original kinases
#	Sequence	Super-family	Group	Family	Mammalian orthologue	Mammalian homologue	Name in Original Lists (kinase.com and/or Manning, 2005) and changes
1	C12D8.10	Protein Kinase	AGC	AKT	RACa_h (504aa 55%)
2	F28H6.1	Protein Kinase	AGC	AKT		RACa_h (500aa 53%)
3	H42K12.1	Protein Kinase	AGC	AKT	PDK1_h (312aa 40%)
4	W04B5.5	Protein Kinase	AGC	AKT	PDK1_h (301aa 41%)
5	C10H11.9	Protein Kinase	AGC	DMPK	KIAA0619_h (1369aa 33%)
6	K08B12.5	Protein Kinase	AGC	DMPK	MRCK_r (1611aa 37%)
7	F19C6.1	Protein Kinase	AGC	GRK	GRK6_h (598aa 55%)
8	W02B3.2	Protein Kinase	AGC	GRK	BARK1_h (690aa 64%)
9	M03C11.1	Protein Kinase	AGC	M03C11.1		PKACa_h (311aa 32%);
10	C10C6.1	Protein Kinase	AGC	MAST	MAST205_m (1311aa 37%)
11	R166.5	Protein Kinase	AGC	MNK	MNK1_h (404aa 44%)
12	R11G1.4	Protein Kinase	AGC	NDR	NDR_h (444aa 66%)
13	T20F10.1	Protein Kinase	AGC	NDR	LATS1_h (502aa 48%)
14	F47F2.1	Protein Kinase	AGC	PKA	PKX1_h (321aa 50%)
15	ZK909.2	Protein Kinase	AGC	PKA	PKACa_h (346aa 82%)
16	B0545.1	Protein Kinase	AGC	PKC	PKCd_h (672aa 48%)
17	E01H11.1	Protein Kinase	AGC	PKC	PKCa_h (659aa 68%)
18	F09E5.1	Protein Kinase	AGC	PKC	PKCi_h (587aa 58%)
19	F46F6.2	Protein Kinase	AGC	PKC	PRK2_h (006aa 38%)
20	F47D12.10	Protein Kinase	AGC	PKC		PRK2_h (281a 29%)	Originally called F47D12. Likely should have been F47D12.10, now superseded by C56G2.5. Note that although F47D12.10 seemed to have a human ortholog (PKN3 according to Compara), the new designation, C56G2.5, does not. Likely because it's such a recent correction (05/2010). Keep as F47D12.10 for comparison purposes.
21	F57F5.5	Protein Kinase	AGC	PKC	PKCe_h (577aa 63%)
22	T25E12.4	Protein Kinase	AGC	PKC	EPK2_h (856aa 51%)
23	W09C5.5	Protein Kinase	AGC	PKC	PKCm_h (828aa 38%)
24	C09G4.2	Protein Kinase	AGC	PKG		CGK_h (585aa 43%)
25	F55A8.2	Protein Kinase	AGC	PKG	CGK_h (714aa 49%)
26	Y47D3A.16	Protein Kinase	AGC	S6K	p70S6K_h (416aa 60%)		Orignally called Y47D3A.r
27	W10G6.2	Protein Kinase	AGC	SGK	SGK_h (383aa 52%)
28	F31E3.2	Protein Kinase	AGC	Unique		PKCi_h (330aa 29%)
29	F42A10.4	Protein kinase	Atypical	MHCK	EEF2-K_h
30	F15A2.6	Protein Kinase	CAMK	AMPK	AJ006701_h (657aa 48%)
31	PAR2.3	Protein Kinase	CAMK	AMPK	AMPK_h (552aa 44%)
32	T01C8.1	Protein Kinase	CAMK	AMPK	AMPKa2_h (569aa 57%)
33	W03G1.6	Protein Kinase	CAMK	AMPK	KIAA0175_h (728aa 37%)
34	F17E5.1	Protein Kinase	CAMK	CAMK	CASK_h (976aa 47%)
35	F32D8.1	Protein Kinase	CAMK	CAMK		KIAA0369_h (279aa 36%)
36	K07A9.2	Protein Kinase	CAMK	CAMK	CAMKI_h (264aa 66%)
37	K11E8.1	Protein Kinase	CAMK	CAMK	CAMKIIb_m (542aa 61%)
38	R06A10.4	Protein Kinase	CAMK	CAMK	PSK-H1_h (258aa 47%)
39	Y79H2A.11	Protein Kinase	CAMK	CAMK		KIAA0369_h (143aa 46%) partial	Originally called Y75B8A.a. Likely was Y75B8A.36, which was superseded by zyg-8/Y79H2A.11. This is supported by homology to KIAA0369.
40	Y60A3A.12	Protein Kinase	CAMK	CHK2		CHK2_h (271aa 28%)	Originally Y116F11.zz34. Superseded by Y60A3A.12/chk-2
40	Y60A3A.12	Protein Kinase	CAMK	CHK2	CHK2_h (373aa 32%)		Originally Y60A3.b. Now also Y60A3A.12/chk-2
41	K12C11.4	Protein Kinase	CAMK	DAPK	DAPK_h (1424aa 33%)
42	B0496.3	Protein Kinase	CAMK	EMK	KIAA0537_h (460aa 43%)
43	B0511.4	Protein Kinase	CAMK	EMK		TSSK-2_m (260aa 41%)
44	F23C8.8	Protein Kinase	CAMK	EMK		149aa KIN1_sp 39%
45	F49C5.4	Protein Kinase	CAMK	EMK	EMK1_h (255aa 47%)
46	H39E23.1	Protein Kinase	CAMK	EMK	C-TAK1_h (1018aa 45%)
47	Y38H8A.4	Protein Kinase	CAMK	EMK	TSSK-2_m (289aa 38%)
48	ZK524.4	Protein Kinase	CAMK	EMK	SNRK_r (513aa 51%)	C-TAK1_h (637aa 37%)
49	C44C8.6	Protein Kinase	CAMK	MAPKAP	MAPKAP3_h (335aa 59%)
50	K08F8.1	Protein Kinase	CAMK	MAPKAP		MAPKAP3_h (375aa 42%)
51	C09D1.1	Protein Kinase	CAMK	MLCK		MLCK_h (752aa 28%)	Originally C24G7.5C. Currently C09D1.1/unc-89
52	W06H8.8	Protein Kinase	CAMK	MLCK		Titin_h (2291aa 24%)	Originally F12F3.2, has been superseded by W06H8.8/ttn-1
53	ZC373.4	Protein Kinase	CAMK	MLCK	MLCK_h (784aa 30%)
54	ZK617.1	Protein Kinase	CAMK	MLCK	Titin_h (3643aa 27%)
55	Y50D7A.3	Protein Kinase	CAMK	PhK	PhKg_m (356aa 45%)		Originally Y50D7.Con462, which is not found in WormBase now. Likely Y50D7A.3 based on homology.
56	C54G4.1	Protein Kinase	CAMK	S6K		MSK1_h (753aa 47%)
57	T01H8.1	Protein Kinase	CAMK	S6K		RSK3_h (694aa 63%)
58	C03C10.1	Protein Kinase	CKI	CKI	CKIa_h (315aa 86%)	CKIg2_h (289aa 52%)
59	F46F2.2	Protein Kinase	CKI	CKI	CKIe_h (291aa 79%)
60	B0285.1	Protein Kinase	CMGC	CDK	CHED_h
61	B0495.2	Protein Kinase	CMGC	CDK	PITSLRE_h
62	C07G1.3	Protein Kinase	CMGC	CDK	PCTAIRE2_h
63	F18H3.5	Protein Kinase	CMGC	CDK		CDK6_h (?)
64	F39H11.3	Protein Kinase	CMGC	CDK	CDK8_h
65	H01G02.2	Protein Kinase	CMGC	CDK		Unique
66	H25P06.2	Protein Kinase	CMGC	CDK	PITALRE_h
67	K03E5.3	Protein Kinase	CMGC	CDK	CDK3_h
68	T05G5.3	Protein Kinase	CMGC	CDK	CDC2_h
69	T27E9.3	Protein Kinase	CMGC	CDK	CDK5_h
70	Y42A5A.4	Protein Kinase	CMGC	CDK	KKIALRE_h
71	Y39G10AL.3	Protein Kinase	CMGC	CDK	CDK7_h (303aa, 60%)		Originally was listed as Y39G10.con155, which is not found in WormBase. Likely Y39G10AL.3 based on homology to cdk7
72	ZC123.4	Protein Kinase	CMGC	CDK	PCTAIRE1_h
73	ZC504.3	Protein Kinase	CMGC	CDK	PITSLRE_h
74	E02H4.3	Protein Kinase	CMGC	CLK	CLK2_h (384aa 57%)
75	Y111B2A.1	Protein Kinase	CMGC	CLK		CLK2_h (268aa 28%)	Y111B2A.b superseded but cannot find replacement. Possibly Y111B2A.1, however this kinase does not have a good mammalian ortholog (by TreeFam)
76	C34G6.5	Protein Kinase	CMGC	GSK		HSK1_sp
77	C36B1.10	Protein Kinase	CMGC	GSK		F21F3.2_ce
78	C44H4.6	Protein Kinase	CMGC	GSK	GSK3b_h
79	F21F3.2	Protein Kinase	CMGC	GSK		F21F3.2_ce
80	R03D7.5	Protein Kinase	CMGC	GSK		F21F3.2_ce
81	Y106G6D.4	Protein Kinase	CMGC	GSK		F21F3.2_ce
82	Y106G6E.1	Protein Kinase	CMGC	GSK		F21F3.2_ce
83	B0218.3	Protein Kinase	CMGC	MAPK	p38_h (362aa 64%)
84	B0478.1	Protein Kinase	CMGC	MAPK	JNK3_h (359aa 70%)
85	C04G6.1	Protein Kinase	CMGC	MAPK	ERK5_h (315aa 49%)
86	C05D10.2	Protein Kinase	CMGC	MAPK	ERK7_r (457aa 47%)
87	C49C3.10	Protein Kinase	CMGC	MAPK		JNK2_h (343aa 33%)
88	F09C12.2	Protein Kinase	CMGC	MAPK		ERK5_h (314aa 43%)
89	F42G8.3	Protein Kinase	CMGC	MAPK		p38_h (394aa 51%)
90	F42G8.4	Protein Kinase	CMGC	MAPK		p38_h (342aa 45%)
91	F43C1.2	Protein Kinase	CMGC	MAPK	ERK2_h (339aa 81%)
92	T07A9.3	Protein Kinase	CMGC	MAPK		JNK3_h (350aa 52%)
93	W06B3.2	Protein Kinase	CMGC	MAPK		ERK5_h (343aa 38%)
94	W06F12.1	Protein Kinase	CMGC	MAPK	NLK_m (524aa 55%)
95	Y51B9A.9	Protein Kinase	CMGC	MAPK		JNK2_h (316aa 35%)
96	ZC416.4	Protein Kinase	CMGC	MAPK		JNK3_h (363aa 50%)
97	M04C9.5	Protein Kinase	CMGC	RCK		MAK_m (307aa 30%)
98	C35D10.4	Protein kinase	Microbial PK	ABC1	ABC1_sc
99	D2023.6	Protein kinase	Microbial PK	ABC1	YL53_sc (464aa 33%)
100	Y32H12A.7	Protein kinase	Microbial PK	ABC1	YPL109C_sc		Originally listed as Y32H12A_68.a. Is likely Y32H12A.7 now.
101	B0207.4	Protein Kinase	Other	AUR	AUR1_h
102	K07C11.2	Protein Kinase	Other	AUR	AUR2_h
103	R06C7.8	Protein Kinase	Other	BUB	BUB1_h
104	C01H6.9	Protein Kinase	Other	C01H6.9	GSG2_m (278aa 41%)
105	C46C2.1	Protein Kinase	Other	C26C2.1		PkpA_Phycomyces (498aa 36%)
106	H37N21.1	Protein Kinase	Other	C26C2.1		Unique
107	C05H8.1	Protein Kinase	Other	CAMKK	KIAA0787_h (351aa 56%)
108	DC2.7	Protein Kinase	Other	CHK1		CHK1_h (265aa 37%)	Previously DC2.7N and DC2.7C. Now a single locus, DC2.7/kin-33?
109	R02C2.1	Protein Kinase	Other	CHK1		TAK1_h (209aa 38%)	Previously R02C2.1N and R02C2.1C. Now a single locus, R02C2.1?
110	R02C2.2	Protein Kinase	Other	CHK1		CHK1_h (261aa 36%)
111	Y39H10A.7	Protein Kinase	Other	CHK1	CHK1_h (483aa 37%)		Originally listed as Y39H10A_224.a. Has been superseded by Y39H10A.7/chk-1
112	B0205.7	Protein Kinase	Other	CKII	CKII_h (355aa 78%)
113	C36B7.1	Protein Kinase	Other	DYRK	DYRK3_h (398aa 32%)
114	C36B7.2	Protein Kinase	Other	DYRK		DYRK3_h (388aa 29%)
115	F20B6.8	Protein Kinase	Other	DYRK	PKY_h (578aa 51%)
116	F49E11.1	Protein Kinase	Other	DYRK	DYRK2_h (473aa 63%)
117	T04C10.1	Protein Kinase	Other	DYRK	MNB_h (405a 64%)
118	F46G11.3	Protein Kinase	Other	GAK	GAK_h (330aa 36%)
119	C29F9.7	Protein Kinase	Other	ILK	ILK_h (450aa 58%)
120	K09B11.1	Protein Kinase	Other	IRAK	IRAK_h (263aa 38%)
121	C41C4.4	Protein Kinase	Other	IRE	IRE1_m (913aa 38%)
122	F46C3.1	Protein Kinase	Other	IRE	PERK_m (861aa 29%)
123	Y59A8B.14	Protein Kinase	Other	LKB	LKB1_h (264aa 43%)		Originally listed as Y59A8_01348+. Is likely Y59A8B.14/par-4 based on homology to human LKB1
124	C24A1.3	Protein Kinase	Other	MLK	MLK2_h (285aa 35%)
125	F33E2.2	Protein Kinase	Other	MLK	ZIP_h (480aa 41%)
126	R13F6.6	Protein Kinase	Other	MLK	DLK_h (250aa 38%)		Originally R13F6.7. Has been merged/superseded to R13F6.6/zak-1
127	T27C10.6	Protein Kinase	Other	MLK		MLK2_h (348aa 29%)	Originaly T27C10.5. Has been merged/superseded by T27C10.6
128	K11D12.10	Protein Kinase	Other	MLK	SPRK_h (463aa 28%)		Y58A7A.f is now K11D12.10/mlk-1
129	C06E8.3	Protein Kinase	Other	PIM	KID1_m (295aa 40%)
130	F45H7.4	Protein Kinase	Other	PIM	PIM1_h (265aa 45%)
131	F55G1.8	Protein Kinase	Other	PLK		PLK1_h (570aa 41%)
132	Y71F9B.7	Protein Kinase	Other	PLK	PLK1_h (576aa 52%)		Y71F9B_297.b is now Y71F9B.7/plk-1
133	F22D6.5	Protein Kinase	Other	PRP4	KIAA0536_h (799aa 41%)
134	F13B9.5	Protein Kinase	Other	RAF	KSR1_h		F13B9.4 has ben merged/superseded by F13B9.5/ksr-1
135	F58D5.4	Protein Kinase	Other	RAF	KRAF		F58D5 is likely F58D5.4/ksr-2 based on homology
136	W07G4.3	Protein Kinase	Other	SCY1_sc	YPOD_sp (526aa 23%)
137	ZC581.9	Protein Kinase	Other	SCY1_sc	SCY1_sc	AF000657_at (409aa 23%)
138	B0464.5	Protein Kinase	Other	SRPK	MSSK1_h (577aa 50%)
139	C05D2.1	Protein Kinase	Other	STKR	ACTRII_h (450 33%)
140	C32D5.2	Protein Kinase	Other	STKR	ALK3_h 9556 36%)
141	F29C4.1	Protein Kinase	Other	STKR	ALK5_h (319aa 42%)
142	F52F12.3	Protein Kinase	Other	TAK1	TAK1_h (320aa 32%)
143	Y105C5A.24	Protein Kinase	Other	TAK1	TAK1_h (357aa 28%)		Y105C5A.y is now Y105C5A.24
144	W02B12.12	Protein Kinase	Other	TSK		TSK1_m (284aa 32%)
145	C07A9.3	Protein Kinase	Other	TSL	PKU-a_h/ TSL (733aa 45%)
146	T07F12.4	Protein Kinase	Other	UNC		KIAA0623_h (223aa 32%)
147	Y60A3A.1	Protein Kinase	Other	UNC	KIAA0623_h (321aa 54%)		Y60A3.y is now Y60A3A.1/unc-51
148	ZK930.1	Protein Kinase	Other	VPS15_sc	Y08991_h (1203aa 29%)
149	F28B12.3	Protein Kinase	Other	VRK	VRK1_h (390aa 31%)
150	F35H8.7	Protein Kinase	Other	WEE		MYT1_h (282aa 34%)
151	Y53C12A.1	Protein Kinase	Other	WEE	MYT1_h (315aa 40%)
152	D2045.7	Protein Kinase	Other	YPL236_sc		MPSK1_h (250aa 30%)
153	D1044.8	Protein Kinase	STE	NEK	NRK2_h (474aa 26%)		Originally D1044.3. Split off D1044.8 based on EST, and this is the kinase.
154	F19H6.1	Protein Kinase	STE	NEK		NEK1_m (228aa 38%)
155	Y39G10AR.3	Protein Kinase	STE	NEK	NEK1_m (273aa 35%)		Y39G10A_244.a is now Y39G10AR.3/nekl-1
156	ZC581.1	Protein Kinase	STE	NEK		NEK1_m (350aa 31%)
157	B0414.7	Protein Kinase	STE	STE11	MEKK4a_h
158	F59A6.1	Protein Kinase	STE	STE11	MEKK5_h
159	C03B1.5	Protein Kinase	STE	STE20		MST3_h (238aa 27%)
160	C04A11.3	Protein Kinase	STE	STE20	GEK_h
161	C09B8.7	Protein Kinase	STE	STE20	PAK1_h
162	C45B11.1	Protein Kinase	STE	STE20	PAK4_h
163	F09B12.6	Protein Kinase	STE	STE20		CDC15_sc (214aa 33%)	Previously F09B12. Only kinase in this cosmid is F09B12.6.
164	F14H12.4	Protein Kinase	STE	STE20	MST2_h
165	T17E9.1	Protein Kinase	STE	STE20	TAO1_r
166	T19A5.2	Protein Kinase	STE	STE20	STE20_h
167	Y38F1A.10	Protein Kinase	STE	STE20	PAK3_h		Previously Y38F1A.l … likely a typo. Y38F1A.1 is in Manning (2005) as a STE20-like kinase. That also may be a typo. In WormBase it's Y38F1A.10.
168	Y59A8B.23	Protein Kinase	STE	STE20	SPAK_h		Previously Y59A8A.b is now Y59A8B.23/gck-3
169	ZC404.9	Protein Kinase	STE	STE20	KHS1_h
170	ZC504.4	Protein Kinase	STE	STE20	HGK_h
171	E02D9.1	Protein Kinase	STE	STE7		Unique
172	F35C8.1	Protein Kinase	STE	STE7		Novel MPK
173	F35C8.2	Protein Kinase	STE	STE7		Novel MPK
174	F35C8.3	Protein Kinase	STE	STE7		MPK7_h (381aa 37%)
175	F42G10.2	Protein Kinase	STE	STE7	MPK4_h (298aa 54%)
176	K08A8.1	Protein Kinase	STE	STE7	MPK7_h (310aa 52%)
177	R03G5.2	Protein Kinase	STE	STE7	MPK6_h (331aa 51%)
178	VZC374L.1	Protein Kinase	STE	STE7		MPK4_h (290aa 48%)
179	Y54E10BL.6	Protein Kinase	STE	STE7	MEK2_h (293aa 62%)		Previously Y54E10B_152.b is now Y54E10BL.6/mek-2
180	ZC449.3	Protein Kinase	STE	STE7		MPK4_h (335aa 41%)
181	B0302.1	Protein Kinase	TK	CTK	ACK
182	C01C7.1	Protein Kinase	TK	CTK	ACK
183	C30F8.4	Protein Kinase	TK	CTK	FAK		Previously C30F8. Likely C30F8.4/kin-32
184	F49B2.5	Protein Kinase	TK	CTK	FYN
185	M79.1	Protein Kinase	TK	CTK	ABL1
186	Y47G6A.5	Protein Kinase	TK	CTK	FRK		Previously Y47G6A_245.h is now Y47G6A.5
187	Y48G1C.2	Protein Kinase	TK	CTK	CSK		Previously Y48G1B_55.a is now Y48G1C.2
188	F22D6.1	Protein Kinase	TK	FER	FER_h 151/390 (38%)
189	T04B2.2	Protein Kinase	TK	FER	FER_h 145/379 (38%)
190	ZK622.1	Protein Kinase	TK	FER	FER 147/373 (39%)
191	C01G6.8	Protein Kinase	TK	RTK	ROR
192	C16B8.1	Protein Kinase	TK	RTK	RYK
193	C16D9.2	Protein Kinase	TK	RTK	ROS
194	C25F6.4	Protein Kinase	TK	RTK	DDR1
195	F11D5.3	Protein Kinase	TK	RTK	DDR1
196	F11E6.8	Protein Kinase	TK	RTK		MET?
197	F58A3.2	Protein Kinase	TK	RTK	FGFR
198	F59F3.1	Protein Kinase	TK	RTK	VEGFR
199	F59F3.5	Protein Kinase	TK	RTK	VEGFR
200	M03A1.1	Protein Kinase	TK	RTK	EPHA3
201	T10H9.2	Protein Kinase	TK	RTK	ALK
202	T14E8.1	Protein Kinase	TK	RTK		MET?
203	Y55D5A.5	Protein Kinase	TK	RTK	INSR		Previously Y55D5A_392.a is now Y55D5A.5/daf-2
204	ZK1067.1	Protein Kinase	TK	RTK	EGFR
205	C01C4.3	Protein Kinase	Worm	Unique		PKN_r (325aa 29%)
206	K09A9.1	Protein Kinase	Worm	Unique		SNF1_sc (204aa 23%)
207	F22H10.5						No Mammalian homolog in kinase.com list, yes in Manning (2005).
208	Y18H1A.10						Not in kinase.com list at all. Is in Manning (2005) chapter.
209	Y40A1A.1						No Mammalian homolog in kinase.com list, yes in Manning (2005).
210	EEED8.9						No Mammalian homolog in kinase.com list, yes in Manning (2005).
211	F55C5.7						No Mammalian homolog in kinase.com list, yes in Manning (2005).
212	C33F10.2						No Mammalian homolog in kinase.com list, yes in Manning (2005).
213	F08B1.2						No Mammalian homolog in kinase.com list, yes in Manning (2005) (gcy-12).
214	F35G12.3						No Mammalian homolog in kinase.com list, yes in Manning (2005) (sel-5).
215	F40A3.5						No Mammalian homolog in kinase.com list, yes in Manning (2005).
216	T01A4.1						Not in kinase.com list at all. Is in Manning (2005) chapter.
217	Y52D3.1						Not in kinase.com list at all. Is in Manning (2005) chapter.
218	C14B9.4						No Mammalian homolog in kinase.com list, yes in Manning (2005).
219	C18H7.4						No Mammalian homolog in kinase.com list, yes in Manning (2005).
220	D1073.1						No Mammalian homolog in kinase.com list, yes in Manning (2005).
221	F01D4.3						No Mammalian homolog in kinase.com list, yes in Manning (2005).
222	F59E12.2						No Mammalian homolog in kinase.com list, yes in Manning (2005).
223	R11E3.1						No Mammalian homolog in kinase.com list, yes in Manning (2005).
224	R151.4						No Mammalian homolog in kinase.com list, yes in Manning (2005).
225	R90.1						No Mammalian homolog in kinase.com list, yes in Manning (2005).
226	T06C10.3						No Mammalian homolog in kinase.com list, yes in Manning (2005).
227	T08D2.7						No Mammalian homolog in kinase.com list, yes in Manning (2005).
228	T21G5.1						No Mammalian homolog in kinase.com list, yes in Manning (2005).
229	W01B6.5						No Mammalian homolog in kinase.com list, yes in Manning (2005).
230	W03F8.2						No Mammalian homolog in kinase.com list, yes in Manning (2005).
231	Y106G6E.6						No Mammalian homolog in kinase.com list, yes in Manning (2005).
232	Y18D10A.5						Not in kinase.com list at all. Is in Manning (2005).
233	Y38E10A.8						Not in kinase.com list at all. Is in Manning (2005).
234	Y43D4A.6						Not in kinase.com list at all. Is in Manning (2005).
235	Y73B6A.5						Not in kinase.com list at all. Is in Manning (2005) as raf-1. Name should be lin-45.
236	Y81G3A.3						Not in kinase.com list at all. Is in Manning (2005).
237	Y92H12A.1						Not in kinase.com list at all. Is in Manning (2005).
238	M01B12.5						No Mammalian homolog in kinase.com list, yes in Manning (2005).
239	Y105E8B.3						No Mammalian homolog in kinase.com list, yes in Manning (2005).
240	ZK632.3						No Mammalian homolog in kinase.com list, yes in Manning (2005).
241	ZK370.5						No Mammalian homolog in kinase.com list, yes in Manning (2005).
242	T17A3.1	Protein Kinase	TK	RTK	VEGFR		Previously F40G9.13. Has been superseded by T17A3.1/ver-1. Shown as having mammalian homolog in kinase.com list, but it's not so in Manning (2005) chapter?. Picked up by InParanoid and HomoloGene.
243	R107.4	Protein Kinase	Worm	R107.4		KIAA0151_h (254aa 31%)	kinase.com list suggests a mammalian homologue, but not in Manning, 2005. Picked up by Compara
	R04A9.5	Protein Kinase	AGC	S6K		p70S6K_h (313aa 51%)	No longer a kinase?
	C16A11.3	Protein Kinase	CMGC	CLK	CLK3_h (342aa 27%)		No longer a kinase?

## Sheet: B) OrthoList kinases
ID	"Typical" annotations used to find kinases in OrthoList		OrthoList kinases found with GO and InterPro annotations (see Left)	Kinases in OrthoList without "typical" kinase annotations	Genes in OrthoList with typical "kinase" annotations that are not kinases (concise description from WormBase). Not included in OrthoList kinase list
GO:0004672	protein kinase activity		F47D12.10	C35D10.4	B0222.9 (Xanthine dehydrogenase )
GO:0004674	protein serine/threonine kinase activity		R13F6.6	D2023.6	F55F8.3 (WD40-repeat-containing subunit of the 18S rRNA processing complex)
GO:0004675	transmembrane receptor protein serine/threonine kinase activity		C01H6.9	Y32H12A.7	W04A8.7 (TAF (TBP-associated transcription factor) family)
GO:0004683	calmodulin-dependent protein kinase activity		F22H10.5		Y47D3A.26 (Cohesin, subunit SMC3)
GO:0004685	calmodulin-dependent protein kinase activity		Y18H1A.10		K09H11.1 (Acyl-CoA dehydrogenase)
GO:0004686	elongation factor-2 kinase activity		Y40A1A.1		C31E10.8 (TBC (Tre-2/Bub2/Cdc16) domain family )
GO:0004689	phosphorylase kinase activity		EEED8.9		F54A5.3 (SHC (Src Homology domain C-terminal) adaptor homolog)
GO:0004692	cGMP-dependent protein kinase activity		F28B12.3		R119.6 (TAF (TBP-associated transcription factor) family)
GO:0004693	cyclin-dependent protein kinase activity		F41G3.5		R144.7 (LARP (RNA binding La related protein) homolog )
GO:0004697	protein kinase C activity		F55C5.7		ZK856.1 (Culllin)
GO:0004702	receptor signaling protein serine/threonine kinase activity		K09A9.1
GO:0004703	G-protein coupled receptor kinase activity		Y47G6A.13
GO:0004705	JUN kinase activity		ZK930.1
GO:0004707	MAP kinase activity		B0414.7
GO:0004708	MAP kinase kinase activity		B0478.1
GO:0004709	MAP kinase kinase kinase activity		B0495.2
GO:0004713	protein tyrosine kinase activity		B0496.3
GO:0004714	transmembrane receptor protein tyrosine kinase activity		C04A11.3
GO:0004715	non-membrane spanning protein tyrosine kinase activity		C05D2.1
GO:0004716	receptor signaling protein tyrosine kinase activity		C09D1.1
GO:0006468	protein amino acid phosphorylation		C10C6.1
			C16B8.1
IPR000719	Protein kinase, catalytic domain		C16D9.2
IPR001245	Serine/threonine/tyrosine-protein kinase		C25F6.4
IPR002290	Serine/threonine-protein kinase domain		C29F9.7
IPR008271	Serine/threonine-protein kinase, active site		C33F10.2
IPR017441	Protein kinase, ATP binding site		C41C4.4
IPR017442	Serine/threonine-protein kinase-like domain		C46C2.1
IPR017892	Protein kinase, C-terminal		D2045.7
IPR020635	Tyrosine-protein kinase, catalytic domain		F08B1.2
			F11D5.3
			F17E5.1
			F22D6.5
			F33E2.2
			F35C8.1
			F35C8.2
			F35C8.3
			F35G12.3
			F40A3.5
			F46G11.3
			H01G02.2
			H37N21.1
			H42K12.1
			K08A8.1
			K11D12.10
			M01B2.1
			R02C2.1
			R09D1.13
			T01A4.1
			T01G5.1
			T25B9.4
			T27C10.6
			Y39G8B.5
			Y50D4B.6
			Y50D7A.3
			Y52D3.1
			Y55D5A.5
			Y79H2A.11
			ZC504.3
			ZC581.9
			B0205.7
			B0207.4
			B0218.3
			B0285.1
			B0302.1
			B0464.5
			B0511.4
			B0545.1
			C01C4.3
			C01G6.8
			C04G6.1
			C05D10.2
			C05H8.1
			C07A9.3
			C07G1.3
			C08H9.5
			C09B8.7
			C09G4.2
			C10H11.9
			C12D8.10
			C14B9.4
			C18H7.4
			C24A1.3
			C24A8.4
			C27D6.11
			C30F8.4
			C32D5.2
			C34G6.5
			C44C8.6
			C45B11.1
			C54G4.1
			D1044.8
			D1073.1
			DC2.7
			E01H11.1
			E02D9.1
			E02H4.3
			F01D4.3
			F09C12.2
			F09E5.1
			F11E6.8
			F13B9.5
			F14H12.4
			F15A2.6
			F18H3.5
			F19C6.1
			F19H6.1
			F20B6.8
			F22D6.1
			F28H6.1
			F29C4.1
			F31E3.2
			F32D8.1
			F35H8.7
			F39H11.3
			F42G10.2
			F42G8.3
			F42G8.4
			F43C1.2
			F45H7.4
			F46C3.1
			F46F2.2
			F46F6.2
			F47F2.1
			F49B2.5
			F49C5.4
			F49E11.1
			F52F12.3
			F55A8.2
			F55G1.8
			F57F5.5
			F58A3.2
			F59A6.1
			F59E12.2
			F59F3.1
			F59F3.5
			H25P06.2
			H39E23.1
			K03E5.3
			K07A9.2
			K07C11.2
			K08B12.5
			K08F8.1
			K09B11.1
			K11E8.1
			K12C11.4
			M03A1.1
			M03C11.1
			M04C9.5
			M176.6
			M176.7
			M79.1
			PAR2.3
			R02C2.2
			R02C2.6
			R03G5.2
			R06A10.4
			R09D1.12
			R107.4
			R11E3.1
			R11G1.4
			R151.4
			R166.5
			R90.1
			T01C8.1
			T01H8.1
			T04B2.2
			T04C10.1
			T05G5.3
			T06C10.3
			T08D2.7
			T10H9.2
			T14E8.1
			T17A3.1
			T17E9.1
			T19A5.2
			T20F10.1
			T21G5.1
			T25E12.4
			T27E9.3
			VZC374L.1
			W01B6.5
			W02B12.12
			W02B3.2
			W03F8.2
			W03G1.6
			W04B5.5
			W04G5.10
			W04G5.6
			W06B3.2
			W06F12.1
			W06H8.8
			W09C5.5
			W10G6.2
			Y105C5A.24
			Y106G6E.6
			Y18D10A.5
			Y38E10A.8
			Y38F1A.10
			Y38H8A.4
			Y39G10AL.3
			Y39G10AR.3
			Y39H10A.7
			Y42A5A.4
			Y43D4A.6
			Y47D3A.16
			Y48G1C.2
			Y4C6A.1
			Y53C12A.1
			Y54E10BL.6
			Y59A8B.14
			Y59A8B.23
			Y60A3A.1
			Y60A3A.12
			Y71F9B.7
			Y73B6A.5
			Y81G3A.3
			Y92H12A.1
			ZC123.4
			ZC373.4
			ZC404.9
			ZC449.3
			ZC504.4
			ZC581.1
			ZK1067.1
			ZK524.4
			ZK617.1
			ZK622.1
			ZK909.2
			ZK938.5
			B0218.5
			C03C10.1
			C08F8.6
			R06C7.8
			M01B12.5
			Y105E8B.3
			ZK632.3
			F42A10.4
			ZK370.5
			W07G4.3

## Sheet: C) Summary
Kinases only in OrthoList	Kinases in both OrthoList and corrected Manning (2005)	Kinases only in corrected Manning (2005)		Orthology assignment of shaded kinases is not supported by TreeFam nor RBH (See Table 3D, E)
Y47G6A.13	F47D12.10	F23C8.8
F41G3.5	C01H6.9	Y111B2A.1
M01B2.1	F28B12.3	C36B1.10
R09D1.13	K09A9.1	C44H4.6
T01G5.1	ZK930.1	F21F3.2
T25B9.4	B0414.7	R03D7.5
Y39G8B.5	B0478.1	Y106G6D.4
Y50D4B.6	B0495.2	Y106G6E.1
C08H9.5	B0496.3	C49C3.10
C24A8.4	C04A11.3	T07A9.3
C27D6.11	C05D2.1	Y51B9A.9
M176.6	C09D1.1	ZC416.4
M176.7	W06H8.8	C36B7.1
R02C2.6	C10C6.1	C36B7.2
R09D1.12	C16B8.1	C06E8.3
W04G5.10	C16D9.2	F58D5.4
W04G5.6	C25F6.4	T07F12.4
Y4C6A.1	C29F9.7	C03B1.5
ZK938.5	C41C4.4	F09B12.6
B0218.5	C46C2.1	C01C7.1
C08F8.6	D2045.7	Y47G6A.5
	F11D5.3
	F17E5.1
	F22D6.5
	F33E2.2
	F35C8.1
	F35C8.2
	F35C8.3
	F46G11.3
	H01G02.2
	H37N21.1
	H42K12.1
	K08A8.1
	K11D12.10
	R02C2.1
	Y50D7A.3
	Y55D5A.5
	Y79H2A.11
	ZC504.3
	ZC581.9
	B0205.7
	B0207.4
	B0218.3
	B0285.1
	B0302.1
	B0464.5
	B0511.4
	B0545.1
	C01C4.3
	C01G6.8
	C04G6.1
	C05D10.2
	C05H8.1
	C07A9.3
	C07G1.3
	C09B8.7
	C09G4.2
	C10H11.9
	C12D8.10
	C24A1.3
	C32D5.2
	C34G6.5
	C44C8.6
	C45B11.1
	C54G4.1
	DC2.7
	E01H11.1
	E02D9.1
	E02H4.3
	F09C12.2
	F09E5.1
	F11E6.8
	F14H12.4
	F15A2.6
	F18H3.5
	F19C6.1
	F19H6.1
	F20B6.8
	F22D6.1
	F28H6.1
	F29C4.1
	F31E3.2
	F32D8.1
	F35H8.7
	F39H11.3
	F42G10.2
	F42G8.3
	F42G8.4
	F43C1.2
	F45H7.4
	F46C3.1
	F46F2.2
	F46F6.2
	F47F2.1
	F49B2.5
	F49C5.4
	F49E11.1
	F52F12.3
	F55A8.2
	F55G1.8
	F57F5.5
	F58A3.2
	F59A6.1
	F59F3.1
	F59F3.5
	H25P06.2
	H39E23.1
	K03E5.3
	K07A9.2
	K07C11.2
	K08B12.5
	K08F8.1
	K09B11.1
	K11E8.1
	K12C11.4
	M03A1.1
	M03C11.1
	M04C9.5
	M79.1
	PAR2.3
	R02C2.2
	R03G5.2
	R06A10.4
	R11G1.4
	R166.5
	T01C8.1
	T01H8.1
	T04B2.2
	T04C10.1
	T05G5.3
	T10H9.2
	T14E8.1
	T17E9.1
	T19A5.2
	T20F10.1
	T25E12.4
	T27E9.3
	VZC374L.1
	W02B12.12
	W02B3.2
	W03G1.6
	W04B5.5
	W06B3.2
	W06F12.1
	W09C5.5
	W10G6.2
	Y105C5A.24
	Y38H8A.4
	Y39G10AL.3
	Y39G10AR.3
	Y39H10A.7
	Y42A5A.4
	Y47D3A.16
	Y48G1C.2
	Y53C12A.1
	Y54E10BL.6
	Y59A8B.14
	Y59A8B.23
	Y60A3A.1
	Y60A3A.12
	Y71F9B.7
	ZC123.4
	ZC373.4
	ZC404.9
	ZC449.3
	ZC504.4
	ZC581.1
	ZK1067.1
	ZK524.4
	ZK617.1
	ZK622.1
	ZK909.2
	C03C10.1
	R06C7.8
	F42A10.4
	F22H10.5
	Y18H1A.10
	Y40A1A.1
	EEED8.9
	F55C5.7
	C33F10.2
	F08B1.2
	F35G12.3
	F40A3.5
	T01A4.1
	Y52D3.1
	C14B9.4
	C18H7.4
	C30F8.4
	D1073.1
	F01D4.3
	F13B9.5
	F59E12.2
	R11E3.1
	R151.4
	R90.1
	T06C10.3
	T08D2.7
	T21G5.1
	W01B6.5
	W03F8.2
	Y106G6E.6
	Y18D10A.5
	Y38E10A.8
	Y43D4A.6
	Y73B6A.5
	Y81G3A.3
	Y92H12A.1
	M01B12.5
	Y105E8B.3
	ZK632.3
	ZK370.5
	C35D10.4
	D2023.6
	Y32H12A.7
	R13F6.6
	W07G4.3
	R107.4
	T17A3.1
	T27C10.6
	D1044.8
	Y38F1A.10

## Sheet: D) Not in OrthoList
Sequence	Gene	RBH and TreeFam results	Ortholog by RBH and/or TreeFam?
F23C8.8		one way BLASTP. Automatic TreeFam does not group it with a human protein. Curated TreeFam excludes it completely.	no
Y111B2A.1		one way BLASTP. Nematode-specific tree in TreeFam.	no
C36B1.10	gska-3	one way BLASTP. Nematode-specific tree in TreeFam.	no
C44H4.6		one way BLASTP. TreeFam calls it out-paralog of gsk-3.	no
F21F3.2		one way BLASTP. Nematode-specific tree in TreeFam.	no
R03D7.5		one way BLASTP. Nematode-specific tree in TreeFam.	no
Y106G6D.4		one way BLASTP. Nematode-specific tree in TreeFam.	no
Y106G6E.1		one way BLASTP. Nematode-specific tree in TreeFam.	no
C49C3.10		one way BLASTP. Automatic TreeFam calls it out-paralog of jnk-1. Curated TreeFam tree excludes it completely.	no
T07A9.3	kgb-1	one way BLASTP. TreeFam calls it out-paralog of pmk-1/pmk-2/pmk-3	no
Y51B9A.9		one way BLASTP. Automatic TreeFam calls it out-paralog of jnk-1. Curated TreeFam tree excludes it completely.	no
ZC416.4	kgb-2	one way BLASTP. TreeFam calls it out-paralog of pmk-1/pmk-2/pmk-3	no
C36B7.1		one way BLASTP. TreeFam calls it out-paralog of mbk-1/mbk-2	no
C36B7.2		one way BLASTP. TreeFam calls it out-paralog of mbk-1/mbk-2	no
C06E8.3	prk-1	one way BLASTP. TreeFam calls it in-paralog of prk-2, and both are co-orthologs of human PIM1/2/3.	yes
F58D5.4	ksr-2	one way BLASTP. TreeFam calls it in-paralog of ksr-1, and both are co-orthologs of human KSR1/2	yes
T07F12.4		one way BLASTP. Automatic TreeFam calls it an ortholog of CDK5. However, curation excludes it from tree completely.	no
C03B1.5		one way BLASTP. Nematode-specific tree in TreeFam.	no
F09B12.6		one way BLASTP. Nematode-specific tree in TreeFam.	no
C01C7.1	ark-1	one way BLASTP. TreeFam calls it "out-paralog" of human TNK1/2. However, the C. elegans kinase that should be the ortholog of these human genes (kin-25) by RBH and which is found in OrthoList, is in a different nematode-specific tree in TreeFam.	no
Y47G6A.5		one way BLASTP. TreeFam calls it out-paralog of csk-1.	no
In bold are genes previously listed as having human orthologs but are not supported by RBH and/or TreeFam			19/21

## Sheet: E) No orthlog in corrected list
Sequence	Gene	Orthology Programs				RBH and TreeFam results	Ortholog by RBH and/or TreeFam?
Y47G6A.13						one way BLASTP. TreeFam calls it out-paralog of R90.1 (which is in OrthoList)	no
F41G3.5						one way BLASTP. TreeFam calls it out-paralog of R90.1 (which is in OrthoList)	no
M01B2.1	kin-30					one way BLASTP. TreeFam calls it out-paralog of large FER/FES expansion in nematodes.	no
R09D1.13						one way BLASTP. TreeFam calls it out-paralog of large FER/FES expansion in nematodes.	no
T01G5.1						one way BLASTP. TreeFam calls it out-paralog of csk-1.	no
T25B9.4						one way BLASTP. TreeFam calls it out-paralog of large FER/FES expansion in nematodes.	no			InParanoid
R107.4	ikke-1					one way BLASTP. TreeFam places in a nematode-specific tree.	no			OrthoMCL
Y39G8B.5						one way BLASTP. TreeFam places in a nematode-specific tree.	no			Compara
Y50D4B.6						one way BLASTP. TreeFam calls it out-paralog of large FER/FES expansion in nematodes.	no			HomoloGene
C08H9.5	old-1					one way BLASTP. TreeFam places in a nematode-specific tree.	no
C24A8.4	cst-2					one way BLASTP. TreeFam calls it an ortholog of human STK3/4.	yes
C27D6.11						one way BLASTP. TreeFam calls it an ortholog of human TSSK2/3/4/6	yes
M176.6	kin-15					one way BLASTP. TreeFam places in a nematode-specific tree.	no
M176.7	kin-16					one way BLASTP. TreeFam places in a nematode-specific tree.	no
R02C2.6						one way BLASTP. TreeFam calls it a co-ortholog of human CHEK1.	yes
R09D1.12						one way BLASTP. TreeFam calls it out-paralog of large FER/FES expansion in nematodes.	no
T17A3.1	ver-1					one way BLASTP. TreeFam places in a nematode-specific tree.	no
W04G5.10						one way BLASTP. TreeFam calls it out-paralog of large FER/FES expansion in nematodes.	no
W04G5.6	kin-23					one way BLASTP. TreeFam calls it out-paralog of large FER/FES expansion in nematodes.	no
Y4C6A.1						one way BLASTP. TreeFam calls it one of many co-orthologs of human FER/FES (has aldicarb-resistance phenotype by RNAi)	yes
ZK938.5	old-2					one way BLASTP. TreeFam places in a nematode-specific tree.	no
B0218.5						one way BLASTP. TreeFam calls it out-paralog of R90.1 (which is in OrthoList)	no
C08F8.6						one way BLASTP. TreeFam calls it out-paralog of R90.1 (which is in OrthoList)	no
Genes in red were not in corrected kinase list at all (see Table 3A)
Genes in bold have human ortholog based on RBH and/or TreeFam
