# Supplementary material for: OrthoList: A Compendium of C. elegans Genes with Human Orthologs
Source: PLoS One. 2011 May 25;6(5):e20085. doi: 10.1371/journal.pone.0020085 (PMC3102077; doi:10.1371/journal.pone.0020085)
Supplement: Table S4 — Analysis of NHRs and F-Box proteins. A) NHRs. B) F-Box proteins. (XLS) [file pone.0020085.s004.xls]

## Sheet: A) NHRs
Nuclear hormone receptors
C. elegans	Sequence	Closest human homolog(s)	Detected by orthology program(s)
nhr-23	C01H6.5	RORB¶ (TreeFam places nhr-23 in an insect-specifc tree)							InParanoid
nhr-35a,b	C07A12.3	(HNF4/NR2F/RXR)•							OrthoMCL
nhr-67	C08F8.8	NR2E1•							Ensembl Compara
nhr-64b	C45E1.1	(HNF4/NR2F/RXR)•							HomoloGene
nhr-6	C48D5.1	NR4A•
daf-12	F11A1.3	NR1H•						‡by curated TreeFam
nhr-25	F11C1.6	NR5A•						•by automatic TreeFam
nhr-8	F33D4.1	NR1H•						¶by one-way BLASTP
sex-1	F44A6.2	RARB¶ (TreeFam places sex-1 in a nematode-specific tree)						N.F.: No human homolog found by BLASTP
unc-55	F55D12.4	NR2F2¶ (TreeFam calls unc-55 an out-paralog of nhr-67 and fax-1)
fax-1	F56E3.4	NR2E3•
nhr-49a	K10C3.6	(HNF4/NR2F/RXR)•
nhr-14a,b	T01B10.4	HNF4A¶ (TreeFam calls nhr-14 an out-paralog of nhr-67 and fax-1)
nhr-69b	T23H4.2	(HNF4/NR2F/RXR)•
nhr-85	W05B5.3	NR1D2¶ (TreeFam places nhr-85 in an insect-specifc tree)
nhr-91	Y15E3A.1	NR6A1•
nhr-41	Y104H12A.1	NR2C•
nhr-48	ZK662.3	NR1H•
Genes in bold are found in OrthoLIst
Genes in red were not considered to be conserved with humans before
a not considered to be conserved with human by Sluder and Maina (2001)
b not considered to be conserved with human by Antebi (2006)

## Sheet: B) F-Box proteins
Conserved F-Box proteins
C. elegans gene	Sequence	Closest human homolog(s)	Detected by orthology program(s)
C10E2.2a,b	C10E2.2	(FBXO30, FBXO40)•							InParanoid
T28B11.1a	T28B11.1	ZCCHC10¶							OrthoMCL
mec-15	T01E8.4	FBXW9•							Ensembl Compara
dre-1	K04A8.6	FBXO11•							HomoloGene
sel-10	F55B12.3	FBXW7‡
lin-23	K10B2.1	(ßTRPC, FBXW11)‡						‡by curated TreeFam
T28B4.1a	T28B4.1	SKP2• (as out-paralog of skpt-1)						•by automatic TreeFam
C02F5.7	C02F5.7	FBXL2•						¶by one-way BLASTP
skpt-1a	F48E8.7	SKP2•						N.F.: No human homolog found by BLASTP
C14B1.3	C14B1.3	(NCCRP1, FBXO17, FBXO27, FBXO2, FBXO44, FBXO6)•
fsn-1a	C26E6.5	FBXO45•
Y60A3A.8a,b	Y60A3A.8	N.F.
mfb-1	DY3.6	(FBXO25, FBX032)•
Genes in bold are in OrthoLIst
Genes in red were not previously considered to be conserved with mammals.
a not considered to be conserved with humans by Jin et. al. (2004)
b not considered to be conserved with mouse by Thomas (2006)
