# Supplementary material for: OrthoList: A Compendium of C. elegans Genes with Human Orthologs
Source: PLoS One. 2011 May 25;6(5):e20085. doi: 10.1371/journal.pone.0020085 (PMC3102077; doi:10.1371/journal.pone.0020085)
Supplement: Table S7 — OrthoList genes with clones in Kamath, et al RNAi feeding library. (XLS) [file pone.0020085.s007.xls]

## Sheet: OL genes in Library (6,198)
OrthoList Genes in Ahringer Library		In red are (6) genes with clone in library, but considered pseudogene in WS218								In green are (11) genes whose clones were found to be incorrect in JA lab
F47G6.1
F56C11.1
F56C11.2
F47G6.4
F56C11.3
Y71G12A.3
F53G12.1
F53G12.3
M01D7.7
F53G12.5
C53H9.2
T21E3.3
Y44E3A.3
Y44E3A.4
F28H1.3
Y44E3A.6
F28H1.4
F55C7.7
C09D1.1
F12B6.1
F53G12.7
F53G12.10
C53D5.6
C53D5.5
W03F11.6
F23C8.4
C24G7.1
C24G7.2
K03E5.1
C24G7.4
K03E5.3
T28F2.2
E01A2.10
T28F2.4
E01A2.4
T28F2.5
T28F2.6
C53D5.2
F23C8.5
F23C8.6
R119.2
F23C8.9
R119.3
R119.4
R119.5
R119.6
W04C9.1
T28F2.7
E01A2.2
E01A2.1
E01A2.7
D1037.1
R12E2.2
D1037.3
R12E2.3
D1037.4
D1037.5
H26D21.1
H26D21.2
R12E2.10
K07A3.2
K07A3.1
K07A3.3
F56A6.2
Y23H5A.5
T06A4.1
Y23H5A.7
T06A4.3
R12E2.11
R12E2.12
T12F5.4
R12E2.13
T12F5.5
ZK770.1
C18E3.5
C32E8.2
C32E8.3
C18E3.6
ZC123.3
W10C8.5
ZC123.4
F32B5.8
Y95B8A.10
Y95B8A.7
C32E8.5
C32E8.7
C43E11.1
C32E8.8
C43E11.2
C32E8.9
C43E11.3
C32E8.10
C43E11.11
C32E8.11
F53F10.1
C43E11.6
C43E11.7
C43E11.8
F53F10.4
C43E11.9
F53F10.5
C43E11.10
W10C8.2
W03D8.6
W03D8.8
W10C8.1
T03F1.1
T03F1.2
T03F1.3
Y47D9A.2
T03F1.8
Y47D9A.1
ZK973.6
T03F1.10
T03F1.7
ZK973.11
ZK973.10
Y54E10BR.1
F54A5.1
M01B12.3
M01B12.5
C45E1.1
K09H9.2
R06A10.2
K09H9.3
ZK973.9
C50F2.3
C50F2.6
C50F2.8
T20F5.2
ZK973.3
T20F5.3
ZK993.1
K09H9.6
Y44E3B.1
K12C11.1
Y44E3B.2
K12C11.2
W01B11.2
K12C11.4
W01B11.3
Y92H12BR.8
F37F2.2
F37F2.3
T21E12.4
T21E3.1
C11D9.1
C41D11.2
F47B3.7
C41D11.3
C41D11.9
C41D11.7
C41D7.2
F54C1.2
T01A4.1
F54C1.5
D1007.1
C46H11.2
D1007.5
C46H11.3
D1007.6
C46H11.4
D1007.7
F27C1.13
C34G6.1
T05E8.1
C34G6.4
T05E8.3
C34G6.5
C09D4.1
C34G6.7
C09D4.4
C09D4.5
F59A3.1
D1007.12
C46H11.11
Y110A7A.19
D1007.15
C44E4.1
Y110A7A.17
C44E4.3
Y110A7A.16
C44E4.4
Y110A7A.14
Y110A7A.11
C44E4.5
Y110A7A.13
F59A3.3
F59A3.4
B0207.6
F59A3.6
B0207.12
M01A10.1
M01A10.2
M01A10.3
C06A5.1
C44E4.6
Y110A7A.12
Y110A7A.20
B0041.3
Y110A7A.9
B0041.4
Y110A7A.8
B0041.5
B0041.6
Y110A7A.6
Y110A7A.5
Y110A7A.4
Y110A7A.3
Y110A7A.2
C06A5.3
M01E11.1
M01E11.2
C06A5.7
M01E11.5
M01E11.6
M01E11.7
F46F11.1
B0025.1
F46F11.2
F46F11.3
B0025.2
W09C3.2
F56A3.2
F56A3.3
W09C3.4
C32E12.1
C32E12.2
C10H11.1
B0261.1
C10H11.3
B0261.4
C10H11.5
F46F11.4
F46F11.5
F46F11.10
C27A12.5
C27A12.6
F46F11.9
C27A12.7
C27A12.8
C27A12.9
F55F8.1
F55F8.2
ZK484.2
F55F8.3
F55F8.4
C10H11.6
C10H11.8
C10H11.9
C01G8.2
C01G8.3
M04F3.1
C01G8.4
C01G8.5
M04F3.4
C01G8.9
M04F3.5
F48C1.1
F54D7.2
F55F8.5
F55F8.9
T27A3.1
T19B4.1
T27A3.2
T19B4.2
T19B4.3
T27A3.4
T19B4.4
T27A3.6
T19B4.7
F57C9.1
F55A12.3
C01F4.2
F55A12.4
C04F1.3
F56F4.6
F56H1.1
F56F4.5
F56H1.4
T09B4.1
F56H1.5
T22E7.1
T22E7.2
B0414.2
T09B4.6
F55A12.7
F55A12.8
F25F8.2
F55A12.9
F21F3.1
C24A11.8
F21F3.3
C24A11.9
F21F3.5
F28B3.1
C30H7.2
F27C1.6
B0414.3
T09B4.8
B0414.5
T09B4.9
T09B4.10
B0414.7
T05E7.1
B0414.8
C32F10.1
T05E7.3
C32F10.2
C32F10.5
F28B3.5
F28B3.7
F27C1.2
W03G9.4
F27C1.7
W03G9.6
C32F10.8
T08B2.5
F33D11.1
T08B2.7
F33D11.3
T08B2.8
T08B2.9
F33D11.5
T08B2.10
F33D11.9
C48E7.2
F33D11.10
C48E7.3
F33D11.11
C48E7.5
C48E7.6
ZC581.1
D2092.1
C10G11.5
ZC581.9
F22D6.5
T25G3.1
F22D6.10
T25G3.3
F22D6.11
T25G3.4
F22D6.12
D2030.1
D2030.2
K10D3.1
D2030.4
K10D3.3
D2030.5
K10D3.4
D2030.6
C10G11.9
F26B1.2
T23B3.3
F26B1.3
T23B3.4
F26B1.4
F26B1.7
W02D3.2
K04F10.1
W02D3.3
K04F10.2
W02D3.4
H37N21.1
D2030.8
K07G5.1
D2030.9
K07G5.2
K07G5.3
F29D11.1
F26A3.1
F26A3.2
F26A3.3
F26A3.4
M05B5.4
M05B5.5
W02D3.5
K04F10.4
W02D3.6
W02D3.7
K04F10.6
K04F10.7
W02D3.9
ZC308.1
F08B6.2
ZC328.2
ZC328.3
E02D9.1
F26A3.7
C01H6.1
T23G11.2
T23G11.3
C01H6.4
T23G11.4
C01H6.5
T23G11.5
C01H6.6
T23G11.6
C01H6.7
T23G11.7
T24B1.1
C01H6.9
F27D4.1
C37A2.4
R10A10.2
F37E3.1
C37A2.6
C37A2.7
T23H2.2
T23H2.3
K02F2.1
K02F2.2
T23H2.5
K02F2.3
R06C7.3
F27D4.4
F27D4.5
R06C7.5
R06C7.6
R06C7.7
H15N14.2
R06C7.8
R06C7.10
F21C3.1
F21C3.2
D2005.3
F21C3.3
D2005.5
K02F2.6
T21G5.1
K06A5.6
T21G5.3
K06A5.7
K06A5.8
T21G5.5
C55B7.1
C48B6.2
C55B7.2
C55B7.4
F21C3.5
F13G3.1
F30F8.2
F13G3.4
F13G3.5
F30F8.10
F13G3.6
F30F8.8
F13G3.7
R11A5.1
F13G3.9
F13G3.10
R11A5.4
C55B7.5
C48B6.6
C48B6.8
C55B7.8
C55B7.9
T10B11.1
T10B11.2
C55B7.12
T10B11.6
R11A5.7
F52A8.5
F55D12.2
F52A8.6
F55D12.4
F07A5.3
F20G4.1
F20G4.3
C30F12.1
T10E9.7
C30F12.2
T10E9.9
F57B10.1
C30F12.6
C30F12.7
F57B10.5
H06O01.1
F57B10.6
H06O01.2
F57B10.7
H06O01.3
F57B10.8
F07A5.7
C15A11.1
T22C1.6
T22C1.7
C15A11.5
T22C1.8
C15A11.6
T22C1.10
ZK524.2
C54G4.1
F57B10.9
F15C11.1
F57B10.10
F15C11.2
F57B10.11
W01A8.2
W01A8.4
W01A8.6
D2092.2
F22D6.1
D2092.3
F22D6.2
D2092.4
F22D6.3
D2092.5
F22D6.4
T28F4.2
C54G4.4
C54G4.6
C54G4.7
C26C6.1
C54G4.8
C26C6.2
K04G2.1
K04G2.2
C26C6.5
C26C6.6
K04G2.5
R05D11.3
K04G2.6
R05D11.4
K04G2.8
R05D11.7
F18C12.1
F43G9.1
F18C12.2
F43G9.2
F18C12.3
F43G9.3
C09H6.1
C09H6.2
F43G9.5
C09H6.3
F43G9.6
F36F2.3
C36F7.1
F36F2.5
C36F7.4
C31H5.3
F42H11.2
W06D4.1
K07A1.3
W06D4.4
F43G9.9
F43G9.10
T28B8.5
F43G9.11
F08A10.1
F43G9.12
VF39H2L.1
F39H2.5
T02E1.5
F39H2.3
K07A12.1
W06D4.5
W06D4.6
K07A1.7
W10D5.1
K07A1.8
K07A1.9
W10D5.3
ZK858.1
K07A1.11
K07A1.12
ZK858.4
T05F1.1
ZK858.6
T05F1.3
ZK858.7
K07A12.3
ZK265.1
K07A12.4
ZK265.4
F39H11.1
ZK265.9
F39H11.2
ZK265.6
F39H11.3
C36B1.1
F39H11.5
T01G9.2
F25H5.1
T05F1.6
F25H5.3
T05F1.8
F25H5.4
F25H5.5
T05F1.10
F25H5.6
T05F1.11
C45G3.1
C03D6.8
C03D6.3
C45G3.3
C03D6.4
C03D6.5
C36B1.3
C36B1.14
T01G9.4
C36B1.4
T01G9.5
C36B1.5
T01G9.6
F52B5.1
C36B1.7
F52B5.3
F52B5.6
C36B1.12
C34B7.4
DY3.1
C34B7.2
DY3.2
VF36H2L.1
F36H2.1
F36H2.2
F14B4.1
C04F12.3
F14B4.2
C04F12.4
F14B4.3
C04F12.8
F26H9.4
C04F12.9
C04F12.10
C34B7.3
DY3.3
F16D3.1
DY3.5
F16D3.4
DY3.7
F16D3.7
F36A2.2
T19A6.2
F36A2.4
T19A6.4
F36A2.6
F36A2.8
F26H9.6
C16C2.1
C16C2.3
C16C2.2
F26H9.8
C12C8.1
C16C2.4
C12C8.2
K02A11.1
C12C8.3
M04C9.1
K02A11.3
M04C9.2
F26E4.1
M04C9.3
F26E4.3
M04C9.5
F16A11.3
F36A2.9
F02E9.4
F02E9.7
F36A2.13
F02E9.9
F10D11.1
F29D10.2
F29D10.4
F10D11.6
F16A11.1
F16A11.2
F26E4.7
F26E4.8
F26E4.9
C17E4.3
F26E4.10
C17E4.11
F26E4.11
C17E4.5
F26E4.12
C17E4.6
F35C12.2
C17E4.9
D1081.2
F55H12.3
T08G11.1
T08G11.3
T08G11.4
D1081.8
T08G11.5
K02B12.1
F53B6.2
K02B12.3
T27A8.3
K02B12.5
F46A9.6
K10C3.2
F46A9.3
K10C3.3
F46A9.4
K10C3.4
F46A9.5
K10C3.6
F30A10.1
T23H4.2
F30A10.3
T23H4.3
F30A10.4
F52F12.1
F30A10.5
F52F12.2
K02B12.7
F32H2.1
F32H2.4
F32H2.5
T01H8.1
T01H8.2
T01H8.5
F36F2.1
R05D11.1
F30A10.6
F52F12.3
F52F12.4
F30A10.8
F30A10.9
F52F12.6
F30A10.10
C41G7.1
C41G7.2
C41G7.5
Y106G6H.5
T24D1.1
Y106G6H.7
Y106G6H.8
T24D1.4
T23D8.1
T23D8.3
Y106G6H.14
T23D8.5
Y106G6H.15
T23D8.6
T27C10.6
F49D11.1
F37D6.1
T23D8.8
C03C11.2
F10G8.3
F59C6.2
F10G8.5
F59C6.4
F10G8.6
F59C6.5
F10G8.7
K08C9.7
F15D3.1
F49D11.8
F32B4.4
F49D11.9
F32B4.6
F59C6.7
F10G8.9
B0379.4
F25H2.2
F25H2.4
F25H2.5
F25H2.6
Y106G6D.3
F25H2.8
Y52B11A.2
Y52B11A.4
F15D3.6
Y52B11A.9
Y52B11A.10
W02B9.1
C17D12.2
F25H2.9
F25H2.10
F25H2.11
Y106G6D.7
F25H2.12
F25H2.13
T22A3.2
C25A1.1
T22A3.4
C25A1.3
T22A3.5
C25A1.4
C25A1.5
C25A1.6
T22A3.8
C17D12.6
W04G5.2
F28D9.1
W04G5.6
C25A1.7
C43H8.1
C43H8.2
C25A1.9
C25A1.10
B0511.1
C25A1.11
C25A1.12
B0511.4
B0511.6
B0511.7
Y106G6E.4
W06H12.1
F11A6.1
F11A6.2
Y53H1A.5
T22H2.5
T22H2.6
B0511.10
Y106G6E.6
B0511.12
ZC247.3
T20F10.1
C34B2.4
T20F10.5
C34B2.6
C34B2.7
C34B2.8
Y106G6G.2
ZK1151.1
C34B2.10
B0205.3
ZC434.2
B0205.4
ZC434.6
ZC434.9
R13H8.1
H25P06.2
Y47H9C.4
F56G4.4
F45H11.1
F45H11.2
F55A3.1
F45H11.4
F55A3.3
F25D7.1
F25D7.2
F55A3.6
F25D7.3
F25D7.4
Y106G6H.2
Y106G6H.3
Y47H9C.6
Y47H9C.7
F56G4.5
R09B3.1
R09B3.2
R09B3.3
R09B3.4
R09B3.5
R06C1.1
T09E11.10
R06C1.3
R06C1.4
T15D6.2
T15D6.3
T15D6.5
Y53C10A.4
T15D6.7
Y53C10A.5
F44F1.3
T06G6.9
W02A11.1
W02A11.2
W02A11.3
M01E5.2
W02A11.4
M01E5.5
Y53C10A.9
Y53C10A.10
Y53C10A.12
E03H4.3
Y47H10A.1
E03H4.8
E03H4.10
M01G12.12
E03H4.11
T04D3.3
Y18D10A.1
T04D3.4
Y18D10A.2
W08E3.2
W08E3.1
Y18D10A.5
Y18D10A.6
W08E3.3
Y18D10A.7
Y18D10A.9
E03H4.12
C54C8.2
C54C8.3
C54C8.5
C54C8.7
C54C8.11
T27F6.1
Y40B1A.4
Y18D10A.13
C01A2.3
C01A2.4
Y18D10A.16
C01A2.5
Y18D10A.17
Y18D10A.25
Y18D10A.20
Y40B1B.5
T27F6.2
T27F6.5
T27F6.6
C15C6.3
K11D2.1
C15C6.4
K11D2.2
K11D2.3
K11D2.4
W02D9.1
F08A8.1
Y40B1B.6
F08A8.2
Y40B1B.7
F08A8.3
Y40B1B.8
F08A8.4
Y48G10A.4
F08A8.6
Y48G10A.3
C47B2.2
C47B2.3
C47B2.4
C47B2.5
Y48G10A.1
C47B2.6
Y87G2A.17
W02D9.2
W02D9.3
F14B6.4
F14B6.6
F33E2.2
C47B2.7
Y87G2A.14
C47B2.8
Y87G2A.18
CC4.3
W05B5.2
Y87G2A.2
W05B5.3
Y87G2A.4
Y87G2A.5
F33E2.6
T07D10.2
H16D19.1
F56H6.1
T07D10.4
F56H6.5
Y87G2A.6
Y26D4A.9
Y87G2A.8
Y87G2A.10
Y87G2A.11
Y87G2A.13
Y6B3A.1
F56H6.6
H28O16.1
H28O16.2
F56H6.8
T26E3.2
T26E3.3
T26E3.4
T26E3.7
C47F8.3
C47F8.4
C47F8.5
W09C5.1
W09C5.2
F22G12.4
F22G12.5
F17B5.1
W09C5.7
W09C5.8
W09C5.9
ZK1225.2
C47F8.6
T09E11.1
T09E11.12
T09E11.9
W04A4.5
Y6B3B.4
Y6B3B.5
ZK1053.5
Y6B3B.9
Y6B3B.10
Y6B3B.11
Y105E8A.9
Y105E8A.8
Y37H9A.3
Y37H9A.6
W09G3.6
W09G3.2
W09G3.7
W04A8.1
Y105E8A.23
Y47G6A.10
Y47G6A.9
Y47G6A.8
Y18H1A.9
Y48G1A.6
Y18H1A.3
Y18H1A.2
Y48G1A.5
Y105E8B.5
W04A8.7
Y105E8B.9
Y54E5A.1
Y54E5A.4
Y48G1A.4
Y18H1A.10
Y34D9A.7
Y34D9A.6
Y34D9A.4
Y48G1C.6
Y48G1BL.2
Y48G1BL.1
Y54E5A.5
Y71A12C.2
Y54E5A.6
Y54E5A.7
F47G4.3
K05C4.1
K05C4.2
F47G4.7
K05C4.6
K05C4.7
Y34D9A.10
Y48G8AL.1
Y48G8AL.5
Y34D9A.1
Y39G10AR.18
Y48G8AL.13
Y63D3A.5
Y63D3A.6
F39B2.1
Y63D3A.7
F39B2.2
Y63D3A.8
F39B2.3
F39B2.4
K03D10.1
F39B2.5
K03D10.3
F39B2.6
C37A5.1
F39B2.7
F39B2.8
Y48G8AR.1
Y74C10AR.3
Y74C10AR.1
Y48G8AL.8
Y48G8AL.14
Y39G10AR.6
F39B2.10
F39B2.11
K11B4.1
Y54E5B.1
ZK849.2
Y54E5B.3
ZK849.5
Y54E5B.4
C49A1.2
ZK849.4
C49A1.3
F32A7.3
Y39G10AR.3
Y50C1A.1
Y39G10AR.9
Y39G10AR.21
Y39G10AR.8
Y54E10A.3
Y39G10AR.14
Y54E10A.2
Y54E10A.15
Y39G10AR.13
F32A7.5
ZK270.1
ZK270.2
F09C3.1
ZK909.2
ZK909.3
Y54E10A.7
Y54E10A.6
Y54E10BL.2
Y54E10BL.6
Y47G6A.19
Y47G6A.6
Y47G6A.14
ZK909.4
ZK337.1
ZK337.2
F49B2.5
F49B2.6
F33H2.1
F33H2.2
Y105E8B.2
F33H2.3
F33H2.5
F33H2.6
F33H2.7
Y47G6A.11
Y54E10BL.4
Y54E10BR.8
Y54E10BR.7
Y47G6A.29
Y54E10BR.6
Y47G6A.23
Y47G6A.22
Y54E10BR.4
Y47G6A.21
Y47G6A.20
Y54E10BR.3
Y54E10BR.2
Y105E8A.17
F31C3.3
Y105E8A.16
F31C3.4
Y105E8A.14
F31C3.5
Y105E8A.11
Y18H1A.6
Y105E8A.10
Y47G6A.27
Y65B4A.1
Y47G6A.13
Y47G6A.12
Y65B4A.2
Y47G6A.18
Y65B4A.7
Y65B4A.3
Y65B4BL.5
Y65B4BR.4
Y65B4BR.5
Y65B4BR.8
Y71F9AL.1
Y71F9AL.18
Y71F9AM.5
Y71F9AL.17
Y71F9AM.4
Y71F9AR.2
Y71F9AL.13
Y71F9AL.9
Y71F9AL.14
Y71F9B.2
Y71F9B.4
Y71F9B.6
Y71F9B.16
Y71F9B.9
Y71F9B.8
Y71G12B.15
Y71G12B.14
Y71G12B.11
Y71G12B.16
Y71G12B.8
Y71G12B.1
Y71G12B.27
C01B12.1
C01B12.2
C01B12.3
C01B12.4
C01B12.5
W10D9.5
W07E6.1
W07E6.2
F23F1.1
W07E6.3
W07E6.4
F46F5.13
T13B5.3
T13B5.4
W09B6.1
W09B6.2
F28A10.9
F28A10.6
F23F1.5
F23F1.6
F23F1.8
T27A1.5
T27A1.6
C23H3.3
C23H3.4
C23H3.7
C23H3.9
F28A10.10
F53A10.2
F47F6.1
T07D3.3
T07D3.4
W08F4.3
W08F4.8
C50D2.2
C50D2.4
C50D2.5
C50D2.7
C50D2.8
K10B4.3
W04H10.3
T07D3.5
T07D3.6
T07D3.7
T07D3.9
R07C3.1
R07C3.3
R07C3.4
Y57G7A.10
F56D12.1
K10B4.4
T25D3.2
T25D3.4
T04B8.5
T01D1.4
K07E8.1
T01D1.2
K07E8.7
F56D12.4
R07C3.12
F56D12.5
Y39F10C.1
F48A11.5
T02H6.1
B0432.2
B0432.4
B0432.5
C32B5.7
H17B01.1
C32B5.13
H17B01.4
T02H6.9
B0432.9
B0432.13
T02H6.11
Y38C1AB.1
K01A2.1
K01A2.5
T07H3.4
K01A2.7
Y38C1AB.8
D1069.2
D1069.3
C08G5.4
C03H5.1
C03H5.2
C03H5.4
C24H12.4
C24H12.5
ZC204.2
K02E7.10
F58E1.6
B0281.4
B0281.5
B0281.6
T05A8.4
B0281.8
T05A8.5
ZK1240.1
ZK1240.2
ZK1240.3
ZK1240.6
F29A7.4
F29A7.6
F45C12.2
F08D12.1
T22D2.1
F42G2.5
K12H6.3
K12H6.6
F36H5.6
F07E5.5
F53G2.6
K02F6.5
F09D1.1
C40A11.2
C40A11.4
C40A11.6
C40A11.7
C41H7.7
C33C12.3
C33C12.8
C33C12.9
Y59C2A.1
B0454.6
B0454.7
F22E5.6
F22E5.8
ZC239.2
Y25C1A.5
F22E5.12
F22E5.13
Y25C1A.7
K09F6.7
F52C6.4
B0281.3
Y25C1A.8
F34D6.3
Y25C1A.13
F34D6.4
C16C8.18
F31D5.5
C16A11.2
C01F1.1
Y49F6B.4
Y49F6B.10
ZC239.3
Y49F6B.2
ZC239.4
Y49F6B.1
ZC239.6
W09G10.4
C01F1.2
C01F1.3
C01F1.6
H20J04.6
H20J04.8
H20J04.5
H20J04.2
ZC239.12
ZC239.14
ZC239.15
ZC239.16
ZC239.17
B0286.2
C17A2.3
B0286.3
B0286.4
B0286.5
ZK430.1
ZK430.2
ZK430.3
ZK430.5
ZK430.7
ZK430.8
C17F4.8
F02E11.1
F02E11.5
W06B4.2
W06B4.3
T05C1.4
F39E9.7
B0304.1
B0304.3
F53C3.12
F53C3.13
K07E1.1
M03A1.1
K10G6.1
K07D4.3
K07D4.7
M03A1.6
K07D4.8
F18A12.8
C16C8.2
F35D11.11
R11F4.1
T08H4.1
F10G7.1
F12E12.11
F10G7.2
F10G7.3
F10G7.4
F10G7.5
F10G7.8
F10G7.10
F31D5.2
F41C3.3
F41C3.4
F26G1.1
C27D6.1
C27D6.4
F59G1.4
C17C3.1
F59G1.5
F59G1.7
C17C3.3
F28B12.2
F28B12.3
B0034.3
C33F10.2
C33F10.14
C34F11.1
C34F11.9
C33F10.5
C34F11.3
C17G10.1
R12C12.1
C17G10.2
R12C12.2
C17G10.4
R12C12.6
C17G10.9
C33F10.12
F11G11.1
EGAP2.3
F11G11.2
F11G11.3
T16D1.2
C54A12.1
C54A12.4
ZK622.1
F59E12.2
H12I13.4
F59E12.4
F21H12.1
F59E12.10
ZK675.1
F59E12.11
F21H12.5
F59E12.12
F11G11.9
F11G11.10
F08B1.1
F08B1.2
F11G11.13
F09E5.1
R05F9.1
F09E5.2
F09E5.3
F09E5.4
F09E5.5
R05F9.6
F09E5.7
F09E5.8
F21H12.6
F59E12.13
C29H12.1
C29H12.2
C25H3.3
C25H3.14
C25H3.4
C25H3.7
C25H3.8
C25H3.11
C18A3.1
F40H3.4
R05F9.5
R05F9.10
F09E5.11
R05F9.12
ZK546.1
ZK546.2
EEED8.4
EEED8.5
EEED8.6
EEED8.7
F40H3.5
C18A3.3
C18A3.4
C30B5.2
C18A3.5
C30B5.3
C18A3.6
C30B5.4
C18A3.8
C30B5.6
F10C1.2
T24H7.1
F10C1.5
T24H7.2
T24H7.3
EEED8.8
ZK546.11
EEED8.9
ZK546.13
ZK546.14
ZK546.15
EEED8.12
Y38A8.1
Y38A8.2
Y38A8.3
T27F7.1
F07F6.4
T27F7.3
F07F6.6
T24H7.5
K05F1.3
K05F1.5
F13H8.2
K05F1.6
F13H8.11
F13H8.7
F13H8.9
F59A6.1
F59A6.3
F56D1.3
F56D1.4
F59A6.5
F56D1.7
F59A6.6
F33G12.2
F33G12.3
F33G12.4
F33G12.5
F12A10.5
ZK1248.10
ZK1248.11
C32D5.2
C32D5.3
ZK1248.14
C32D5.5
C32D5.6
ZK1248.16
C27A2.2
C27A2.4
C27A2.5
C27A2.6
ZK177.4
ZK177.5
F09C12.8
ZK177.6
ZK177.8
F58A6.1
C32D5.8
C32D5.9
H41C03.3
F55C12.1
K10B2.1
K10B2.2
K10B2.3
F55C12.5
K10B2.4
K10B2.5
F59G1.1
F58F12.1
F59G1.3
T25D10.2
T13C2.6
T25D10.3
F31E8.2
F31E8.3
K03H9.2
K06A1.1
C04A2.1
C04A2.3
C27H5.8
R07G3.8
E04F6.2
R153.1
E04F6.3
E04F6.5
E04F6.7
E04F6.15
F18A1.5
F18A1.6
E04F6.11
K06A1.5
C04A2.7
K06A1.6
C44B7.1
C44B7.2
T28D9.2
T28D9.3
C44B7.4
C44B7.7
T28D9.10
C44B7.9
C44B7.12
C44B7.11
B0495.2
B0495.4
B0495.5
F32A5.1
F32A5.2
B0495.7
F32A5.3
B0495.8
F32A5.5
F32A5.6
F32A5.7
F22D3.2
C56E6.5
C56E6.6
F18C5.2
F22D3.6
B0228.5
B0228.7
C30G12.7
F45E12.1
C06A8.1
F45E12.2
C06A8.2
F45E12.3
F45E12.5
C06A8.6
F18C5.3
C15F1.7
C15F1.6
C15F1.4
C15F1.3
C56C10.1
C56C10.3
C52E12.2
C52E12.3
C52E12.4
C06A8.9
T05A6.2
F43E2.3
F43E2.4
F43E2.5
T09A5.2
F43E2.7
T09A5.3
C56C10.7
C56C10.8
ZK1127.11
C56C10.9
C56C10.10
C56C10.13
ZK1127.4
C56C10.12
ZK1127.5
ZK1127.9
K12D12.1
ZK1127.7
ZK1127.10
T09A5.6
T09A5.7
T09A5.8
K02A2.3
T09A5.9
T09A5.11
T01H3.1
Y9D1A.2
T01H3.2
D1022.1
T02G5.2
T19D12.6
T02G5.4
T02G5.6
T02G5.7
T02G5.8
T02G5.9
C18H9.3
ZK675.2
ZK675.3
D1022.7
D1022.8
ZK669.1
ZK669.3
DH11.1
C28F5.4
DH11.3
T02G5.12
T02G5.13
C18H9.7
C18H9.8
F10E7.3
T14B4.1
F10E7.4
T14B4.2
F10E7.5
F10E7.7
F10E7.8
T14B4.6
F10E7.9
ZK1290.2
C08B11.1
ZK1290.3
ZK1290.4
C08B11.3
C08B11.5
C08B11.6
C08B11.7
C08B11.8
C08B11.9
T05H10.1
F10E7.11
T14B4.9
T07F8.4
C27H5.1
F41G3.5
C27H5.3
C27H5.4
F41G3.12
C27H5.7
T05H10.5
F35D2.4
T05H10.6
F35D2.5
T05H10.7
R07G3.1
R07G3.3
K02C4.3
K02C4.4
R07G3.5
W01C9.4
C41C4.4
C41C4.5
F54C9.1
C41C4.6
F54C9.2
C41C4.7
F54C9.4
F10B5.1
F54C9.5
F54C9.6
F10B5.4
F54C9.8
F10B5.5
F54C9.9
F10B5.6
F54C9.10
C18E9.2
C18E9.4
C18E9.10
M176.6
C18E9.6
F44G4.1
F44G4.4
F54C9.11
T05C12.2
T05C12.3
F28C6.3
F28C6.4
T05C12.5
T05C12.6
T05C12.7
F28C6.7
F28C6.8
T05C12.10
F44G4.8
F37B12.2
F37B12.3
R09D1.12
T24B8.7
T22C8.2
M110.3
M110.4
M110.5
T22C8.5
M110.7
T22C8.8
D2085.1
D2085.2
F35C11.4
D2085.3
D2085.4
D2085.5
T24B8.6
C07H4.2
T24H10.1
T24H10.3
T24H10.4
T24H10.6
K01C8.1
D2085.6
K01C8.3
C34C6.2
K01C8.6
K01C8.7
C34C6.4
C34C6.5
K01C8.9
C34C6.6
K01C8.10
F14F11.1
C34C6.8
C26D10.1
W07A12.4
W07A12.5
T23G7.1
T23G7.2
T23G7.3
F35H8.5
F35H8.6
T23G7.5
F35H8.7
ZK1067.1
E02H1.1
C26D10.2
T01B7.3
C26D10.3
T01B7.4
C26D10.4
T01B7.5
T01B7.7
M195.1
T01B7.8
K08F8.1
K08F8.2
F49E12.1
F49E12.4
K08F8.6
E02H1.2
E02H1.3
ZK1067.4
E02H1.5
ZK1067.6
E02H1.6
E02H1.8
T26C5.1
T15H9.7
T15H9.3
T15H9.6
F07H5.2
F49E12.6
F49E12.9
F49E12.10
F14E5.2
F07H5.9
F14E5.3
F14E5.6
F14E5.4
F22B5.1
C01G6.4
C01G6.6
C01G6.7
ZK1307.5
C01G6.8
D2013.1
D2013.2
ZK1307.9
ZK1320.1
D2013.5
F22B5.2
F46C5.6
F46C5.8
F22B5.7
F46C5.9
T14D7.1
F22B5.9
F22B5.10
T07D4.1
M05D6.2
T07D4.2
T07D4.3
D2013.6
D2013.7
D2013.8
D2013.9
D2013.10
F42A8.2
F42A8.3
Y53C12A.1
C06C3.1
Y53C12A.2
Y53C12A.4
T07D4.4
B0457.1
M05D6.7
T13H5.8
T21B10.1
T21B10.2
T13H5.4
T13H5.5
T21B10.5
T21B10.7
Y53C12B.1
Y53C12B.2
Y53C12B.3
ZK1321.2
ZK1321.3
T10B9.1
M176.2
T10B9.2
T10B9.3
T10B9.4
F54B3.3
T10B9.5
T10B9.7
T10B9.8
ZK970.3
ZK970.2
ZK970.4
Y53C12C.1
ZK938.4
C09G5.5
C09G5.6
C47G2.2
C47G2.4
C09G5.8
C47G2.5
T24F1.1
T24F1.2
T24F1.3
C52A11.4
T19E10.1
T24F1.6
R06F6.1
B0491.1
R06F6.2
B0491.2
ZK938.5
C07E3.1
C07E3.2
C08H9.1
C08H9.2
C08H9.3
C08H9.5
C07E3.9
R06F6.4
B0491.3
R06F6.5
R06F6.8
B0491.7
R06F6.9
B0491.8
M106.1
VM106R.1
C33B4.3
C05D12.1
M106.3
T09F3.2
T09F3.3
E04D5.1
F26C11.1
F26C11.2
C05C10.1
C05C10.3
C05C10.4
M106.4
M106.5
VW02B12L.1
F59E10.1
F59E10.2
F59E10.3
W02B12.2
F44F4.4
W02B12.3
F44F4.6
W02B12.6
W02B12.7
C05C10.6
R53.1
R53.3
R53.4
R53.5
R53.6
ZK892.1
ZK892.2
W02B12.8
W02B12.9
W02B12.10
F44F4.11
W02B12.11
W02B12.12
Y19D2B.1
R03D7.1
B0334.3
R03D7.4
B0334.4
B0334.5
R03D7.6
F59B10.1
F52H3.1
F52H3.2
R166.1
F52H3.5
R166.2
R166.3
F52H3.7
R166.4
R166.5
B0334.8
C09D8.1
F38A3.1
F38A3.2
F33A8.1
F33A8.3
F33A8.4
F54D5.12
F33A8.5
F45E10.1
C06A1.1
C18D1.4
C06A1.5
C06A1.6
C14A4.1
C14A4.14
C14A4.3
ZK945.8
C14A4.4
C14A4.5
ZK945.9
C09H10.2
C09H10.3
F54D5.8
C09H10.6
F54D5.11
F54D5.14
W10C6.1
D1043.1
F40F8.1
F40F8.3
F07A11.2
F27E5.2
F27E5.4
C14A4.11
F33H1.1
F33H1.2
F33H1.3
M28.5
R05H5.2
F07A11.4
[truncated: 4,199 more rows]
