# Supplementary material for: OrthoList: A Compendium of C. elegans Genes with Human Orthologs
Source: PLoS One. 2011 May 25;6(5):e20085. doi: 10.1371/journal.pone.0020085 (PMC3102077; doi:10.1371/journal.pone.0020085)
Supplement: Table S9 — Analysis of the worm transcription factor compendium, wTF2.0. A) wTF2.0 transcription factors found in OrthoList. B) wTF2.0 transcriptions factors not found in OrthoList. C) Distribution (by program) of TFs found in OrthoList, not scored as having human orthologs in wTF2.0. D) TFs found by all four programs used to compile OrthoList methods, but not scored as having human orthologs in wTF2.0. E) TFs found by single OrthoList programs, not scored as having human orthologs by wTF2.0. (XLS) [file pone.0020085.s009.xls]

## Sheet: A) TFs in OrthoList (377)
Sequence name	Gene name	Closest Human Protein ID	HUGO ID	Predicted to have human ortholog by Reece-Hoyes, et. al.?		In bold are genes whose OrthoLogy assignemnt has changed by inclusion in OrthoList
W10D5.1	mef-2	ENSP00000346389	MEF2A	yes
C42D8.4	ets-5	ENSP00000295727	FEV	yes
D1007.1	ceh-17	ENSP00000298231	PHOX2A	yes
F11A10.2		ENSP00000221494	SF3A2	yes
C17H12.9	ceh-48	ENSP00000262095	ONECUT2	yes
K10G6.1	lin-31	ENSP00000306807	FOXB1	yes
F47E1.3		ENSP00000276594	PRDM14	yes
T08H4.3	ast-1	ENSP00000339627	FLI1	yes
Y38H8A.5		ENSP00000283268	ZNF312	yes
F31E8.3	tab-1	ENSP00000344285		yes
K02B12.1	ceh-6	ENSP00000355001	POU3F3	yes
Y16B4A.1	unc-3	ENSP00000322898	EBF	yes
F56E3.4	fax-1	ENSP00000317199	NR2E3	yes
T14G12.4	fkh-2	ENSP00000339004	FOXG1C	yes
K08A8.2	sox-2	ENSP00000323588	SOX2	yes
F33D11.4	ceh-12	ENSP00000252971	HLXB9	yes
C27A12.5	ceh-2	ENSP00000258106	EMX1	yes
C43H6.8	hlh-15	ENSP00000302189	NHLH1	yes
Y105C5B.29		ENSP00000318799	BHLHB5	yes
C08F8.8	nhr-67	ENSP00000230083	NR2E1	yes
F43G9.11	ces-1	ENSP00000340112		yes
T22B7.1	egl-13	ENSP00000344078		yes
W05E10.3	ceh-32	ENSP00000260653	SIX3	yes
F13H6.1		ENSP00000280435		yes
Y116A8C.35	uaf-2	ENSP00000291552	U2AF1	yes
T27A1.6	mab-9	ENSP00000297053	TBX20	yes
F34D10.5	lin-48	ENSP00000246049		yes
F48D6.3	hlh-13	ENSP00000306982	PTF1A	yes
K02H8.1		ENSP00000267287	MBNL2	yes
Y41C4A.4	crh-1	ENSP00000236996	CREB1	yes
C32E12.5	sox-1	ENSP00000322568	SOX11	yes
R07B1.1	vab-15	ENSP00000295284	MSX1	yes
C27C12.2		ENSP00000239938	EGR1	yes
K08B4.1	lag-1	ENSP00000354528	RBPSUH	yes
C10G8.7	ceh-33	ENSP00000247182	SIX1	yes
F22A3.1	ets-4	ENSP00000315408	SPDEF	yes
ZK993.1	ceh-45	ENSP00000238558	GSC	yes
W03C9.4	lin-29	ENSP00000291413		yes
C34H3.2	odd-2	ENSP00000297565	OSR2	yes
C24A1.2		ENSP00000239882	ELF1	yes
F33A8.3	cey-1	ENSP00000228251	CSDA	yes
M6.3	pha-2	ENSP00000282728	HHEX	yes
F52F12.6	ekl-2	ENSP00000353269		yes
F31E3.1	ceh-20	ENSP00000275123	PBX2	yes
Y40B1A.4		ENSP00000310301	SP3	yes
D1081.2	unc-120	ENSP00000265354	SRF	yes
C47G2.2	unc-130	ENSP00000334691	FOXD3	yes
C47C12.3	ref-2	ENSP00000282928	ZIC1	yes
F46C8.5	ceh-14	ENSP00000241587		yes
K02D7.2		ENSP00000020945	SNAI2	yes
H21P03.1	mbf-1	ENSP00000224073	EDF1	yes
F40E10.2	sox-3	ENSP00000245342	SOX21	yes
F14F3.1	vab-3	ENSP00000337430	PAX6	yes
Y65B4BR.5		ENSP00000349212	NACA	yes
H14A12.4	mls-1	ENSP00000331791		yes
K12H4.1	ceh-26	ENSP00000261454	PROX1	yes
ZK265.4	ceh-8	ENSP00000334813	RAX	yes
Y39E4B.7		ENSP00000317804	ZDHHC8	yes
C27D6.4		ENSP00000329140	CREB3L2	yes
T11G6.8		ENSP00000199814	RBM22	yes
F33D11.12		ENSP00000345268		yes
ZK686.4		ENSP00000274712	ZMAT2	yes
C33A11.4		ENSP00000257831	EHF	yes
C16C2.1	ceh-5	ENSP00000234392	VAX2	yes
T01C1.2		ENSP00000352150		yes	This gene was called T01C1.3 in WormBase release used by Reece-Hoyes, et. al. (WS140). Merged to T01C1.2 between then and WS210.
B0412.1	dac-1	ENSP00000346604		yes
F49E10.5		ENSP00000311825		yes
B0564.10	unc-30	ENSP00000323303	PITX1	yes
W10D9.4		ENSP00000240055	NFYB	yes
R74.3	xbp-1	ENSP00000216037	XBP1	yes
Y52B11A.9		ENSP00000281372	KIN	yes
C25A1.11	aha-1	ENSP00000307479	ARNT2	yes
C30A5.7	unc-86	ENSP00000230732	POU4F3	yes
D1081.8		ENSP00000265414	CDC5L	yes
Y47D3A.6	tra-1	ENSP00000312694		yes
W03A3.1	ceh-10	ENSP00000261980	CHX10	yes
C08C3.3	mab-5	ENSP00000239165	HOXB7	yes
C39E6.4	mls-2	ENSP00000342854		yes
ZK652.6		ENSP00000319986	KCMF1	yes
Y54G2A.1	lin-22	ENSP00000232424	HES1	yes
C02B8.4	hlh-8	ENSP00000242261	TWIST1	yes
W09C2.1	elt-1	ENSP00000218266	GATA1	yes
T22H6.6	gei-3	ENSP00000160740	CIC	yes
R12B2.1	sma-4	ENSP00000341551	SMAD4	yes
F46G10.6	mxl-3	ENSP00000351490	MAX	yes
B0304.1	hlh-1	ENSP00000228641	MYF6	yes
T08D10.1	tag-295	ENSP00000229418		yes
Y53F4B.3		ENSP00000233699	POLE4	yes
F57B10.1		ENSP00000078445		yes
K01G5.1	tag-331	ENSP00000245419		yes
ZC247.3	lin-11	ENSP00000254457	LHX1	yes
T27C4.4	egr-1	ENSP00000282366	MTA3	yes
C04F1.3	lim-7	ENSP00000290759	ISL2	yes
F47D12.4	hmg-1.2	ENSP00000296503	HMGB2	yes
F53A2.5	dro-1	ENSP00000236164	DR1	yes
C28A5.4	ceh-43	ENSP00000222598	DLX5	yes
Y87G2A.3		ENSP00000355256	APG4A	yes
K03E6.1	lim-6	ENSP00000343711	LMX1B	yes
Y102A5C.18	efl-1	ENSP00000256117	E2F5	yes
Y113G7A.6	ttx-1	ENSP00000282549	OTX1	yes
F29F11.5	ceh-22	ENSP00000246017	NKX2-2	yes
R08B4.2		ENSP00000005545	ARX	yes
C27B7.4		ENSP00000296477		yes
Y47H9C.2		ENSP00000310507	ZDHHC14	yes
T23D8.8	cfi-1	ENSP00000263620	ARID3A	yes
Y105E8A.17	ekl-4	ENSP00000354697	DMAP1	yes
C45E1.1	nhr-64	ENSP00000312987	HNF4A	yes
Y47G6A.7		ENSP00000243896	SLC35C2	yes
F22D6.2		ENSP00000350586		yes
F23F1.1		ENSP00000330989		yes
C48E7.11		ENSP00000284000	CEBPG	yes
T20B12.8	hmg-4	ENSP00000278412	SSRP1	yes
F28B12.2	egl-44	ENSP00000351184	TEAD4	yes
Y48G8AR.1	grh-1	ENSP00000251808		yes
ZK757.4		ENSP00000262096	ZDHHC2	yes
C34E10.7	cnd-1	ENSP00000295108	NEUROD1	yes
W02C12.3		ENSP00000324246		yes
C37E2.5	ceh-37	ENSP00000343819	OTX2	yes
F45H11.4	mgl-2	ENSP00000282753	GRM1	yes
F46B6.7	ztf-7	ENSP00000354501	ZNF277	yes
Y55F3AM.14		ENSP00000346382		yes
Y71H2AM.17		ENSP00000323967	SMARCE1	yes
C33D12.7	ceh-30	ENSP00000263610	BARHL1	yes
T15H9.3	hlh-6	ENSP00000318846	ASCL3	yes
F11C1.6	nhr-25	ENSP00000349064	NR5A2	yes
Y56A3A.18		ENSP00000270812	ZNF593	yes
B0035.1		ENSP00000340029	ZNF207	yes
F55D12.4	unc-55	ENSP00000325819	NR2F1	yes
F22A3.5	ceh-60	ENSP00000327400	PBX1	yes
M05B5.5	hlh-2	ENSP00000262965	TCF3	yes
ZK909.4	ces-2	ENSP00000222122	DBP	yes
T04D1.4		ENSP00000307304	CHD7	yes
C16A3.7		ENSP00000353576		yes
C17G10.4	cdc-14	ENSP00000354916		yes
R13H8.1	daf-16	ENSP00000339527	FOXO3A	yes
C44F1.2		ENSP00000355186		yes
F02E9.2	lin-28	ENSP00000344401		yes
T24B8.6	hlh-3	ENSP00000266744	ASCL1	yes
F59B10.1	pqn-47	ENSP00000265460		yes
W10D5.3	gei-17	ENSP00000249636	PIAS1	yes
F26H9.2		ENSP00000305530	PHACTR2	yes
Y53C10A.12	hsf-1	ENSP00000332698	HSF1	yes
B0414.2	rnt-1	ENSP00000319087		yes
K11G9.4	egl-46	ENSP00000306523	INSM2	yes
R03E9.1	mdl-1	ENSP00000331152		yes
C48D5.1	nhr-6	ENSP00000344479	NR4A2	yes
C26C6.1		ENSP00000349213		yes
K05C4.6	hmp-2	ENSP00000344456	CTNNB1	yes
C41G7.5	ahr-1	ENSP00000242057	AHR	yes
C28H8.9		ENSP00000252268	DPF2	yes
ZK1067.2		ENSP00000244030		yes
C52E12.1		ENSP00000248125	ZNF598	yes
C48E7.3	lpd-2	ENSP00000352360		yes
R03C1.3	cog-1	ENSP00000295886	NKX6-1	yes
Y53G8AR.9		ENSP00000257940		yes
F58A4.7	hlh-11	ENSP00000204517	TFAP4	yes
Y42H9AR.3	ztf-5	ENSP00000253699	ZFYVE20	yes
F23B12.7		ENSP00000234170	CEBPZ	yes
T07F8.4		ENSP00000346400		yes
C16A3.4		ENSP00000310042	ZNF622	yes
C15C8.2	cky-1	ENSP00000311196		yes
F39B2.1		ENSP00000318085		yes
F23C8.4		ENSP00000294119		yes
C04A2.3	egl-27	ENSP00000338629	RERE	yes
T03F6.2	dnj-17	ENSP00000343728		yes
T20B12.6	mml-1	ENSP00000312834		yes
Y39A1A.5	rabx-5	ENSP00000284957		yes
C17E4.6		ENSP00000295315	TCFL1	yes
T26A8.4		ENSP00000253048		yes
B0336.3		ENSP00000267229		yes
F28F9.1	zag-1	ENSP00000353778		yes
F49E12.6		ENSP00000250024		yes
T22E7.2		ENSP00000283441	ZDHHC11	yes
F32H2.1	gei-11	ENSP00000298532	SNAPC4	yes
F38A6.3	hif-1	ENSP00000323326		yes
C43H6.7		ENSP00000345383		yes
F54A5.1		ENSP00000347371		yes
F09B12.2		ENSP00000309429		yes
K10D2.3		ENSP00000311339	ZCCHC6	yes
C01G8.9		ENSP00000337170	ARID1A	yes
F26H11.2		ENSP00000334351		yes
Y47D3B.7	sbp-1	ENSP00000354476	SREBF2	yes
F45E4.9	hmg-5	ENSP00000320311	TFAM	yes
H20J04.2		ENSP00000353458	BAZ1A	yes
F40F9.7		ENSP00000307850	DRAP1	yes
W02D9.3		ENSP00000336856	HMG20A	yes
Y54F10AM.4	ceh-44	ENSP00000342189		yes
C33H5.17		ENSP00000349634	ZGPAT	yes
F40G9.11	mxl-2	ENSP00000246912	MLX	yes
T10G3.5	eea-1	ENSP00000317955	EEA1	yes
F45E6.2	atf-6	ENSP00000263291	ATF6	yes
K09A11.1		ENSP00000216268	ZBED4	yes
ZC8.4	lfi-1	ENSP00000072205	CROCC	yes
T19E7.2	skn-1	ENSP00000234401	NFE2L2	yes
C14B9.6	gei-8	ENSP00000268712	NCOR1	yes
F37A4.8	isw-1	ENSP00000218157	SMARCA1	no
ZK593.4	rbr-2	ENSP00000235790	JARID1B	no
T12D8.1	tag-350	ENSP00000301067	MLL2	no
Y113G7B.23	psa-1	ENSP00000346311	SMARCC1	no
C32F10.5	hmg-3	ENSP00000278412	SSRP1	no
ZK370.2	sma-2	ENSP00000305769	SMAD1	no
R13F6.9	sma-3	ENSP00000231589	SMAD5	no
F17A2.5	ceh-40	ENSP00000275123	PBX2	no
F25E2.5	daf-3	ENSP00000341551	SMAD4	no
F33H1.1	daf-19	ENSP00000352076		no
F25D7.3	odd-3	ENSP00000071246	PRDM1	no
C08B11.3		ENSP00000335044	ARID2	no
F21H11.3	tbx-2	ENSP00000257567		no
F27D4.4		ENSP00000338788		no
C34D10.2		ENSP00000301712		no
Y95B8A.7		ENSP00000265069		no
T28F12.2	unc-62	ENSP00000326296	MEIS2	no
F38A5.13	dnj-11	ENSP00000249270	ZRF1	no
F21A10.2		ENSP00000265460		no
M18.8		ENSP00000342781	ZDHHC6	no
T23G7.1	dpl-1	ENSP00000352355	TFDP1	no
F45B8.4	pag-3	ENSP00000294702	GFI1	no
C01H6.5	nhr-23	ENSP00000355068	RORB	no
F26D12.1	fkh-7	ENSP00000353689	FOXP4	no
Y55F3AM.6		ENSP00000255977	MKRN1	no
K06A1.1		ENSP00000263543	TFAP2E	no
K06B9.5	pax-2	ENSP00000347385	PAX2	no
F15C11.1	sem-4	ENSP00000340501		no
ZK1290.4	nfi-1	ENSP00000342859	NFIC	no
F27E5.2	pax-3	ENSP00000342092	PAX3	no
R05D11.1	smad-1	ENSP00000239886	SMAD9	no
ZK328.8	tbx-7	ENSP00000240328	TBX2	no
F38A6.1	pha-4	ENSP00000250448	FOXA1	no
T28H11.4	pes-1	ENSP00000306807	FOXB1	no
C40H5.5	ttx-3	ENSP00000223522	LHX2	no
F52C12.5	elt-6	ENSP00000218266	GATA1	no
K07C11.1	pax-1	ENSP00000246010	PAX1	no
R53.3	egl-43	ENSP00000270722	PRDM16	no
R11E3.6	eor-1	ENSP00000340307	MYNN	no
C54D1.6	bar-1	ENSP00000344456	CTNNB1	no
F56F11.3		ENSP00000259349	KLF4	no
ZC64.3	ceh-18	ENSP00000260264	POU2F3	no
F54H5.4	mua-1	ENSP00000350807	KLF8	no
F53F8.1		ENSP00000261438	KLF3	no
W10C8.2	pop-1	ENSP00000344823		no
C36F7.1	irx-1	ENSP00000331608	IRX3	no
M03D4.4		ENSP00000345514		no
ZC64.4	lim-4	ENSP00000271609	LHX9	no
F26B1.7	let-381	ENSP00000259806	FOXF2	no
F44A6.2	sex-1	ENSP00000246672	NR1D1	no
C55B7.12	che-1	ENSP00000350492	ZNF79	no
Y47D3A.12	tbx-37	ENSP00000177694	TBX21	no
F53H10.2		ENSP00000346285		no
T22C8.5		ENSP00000222584	SP4	no
Y48B6A.14	hmg-1.1	ENSP00000296503	HMGB2	no
C37F5.1	lin-1	ENSP00000228741	ELK3	no
Y54E10BR.8		ENSP00000339314	ZNF70	no
C13G5.1	ceh-16	ENSP00000297375	EN2	no
F55B12.1	ceh-24	ENSP00000346879	TITF1	no
Y53C12C.1		ENSP00000337430	PAX6	no
B0286.5	fkh-6	ENSP00000064324	FOXC1	no
C07H6.7	lin-39	ENSP00000239151	HOXB5	no
C24H11.3	tbx-38	ENSP00000279386	TBX6	no
F59C6.2		ENSP00000345383		no
C27C12.6	dmd-4	ENSP00000190165	DMRT3	no
D2021.2		ENSP00000334868	ZDHHC17	no
H32C10.3		ENSP00000334868	ZDHHC17	no
Y48G8AL.10		ENSP00000306351		no
Y39A1C.3	cey-4	ENSP00000279550		no
Y69A2AR.29	ngn-1	ENSP00000295108	NEUROD1	no
M142.4	vab-7	ENSP00000312385	EVX2	no
F10E7.11		ENSP00000346400		no
F40H3.4	fkh-8	ENSP00000354449		no
R13A5.5	ceh-13	ENSP00000355140	HOXB1	no
F16H11.4	ceh-1	ENSP00000332299		no
T01D3.2		ENSP00000348460	NPAS3	no
Y48A6C.1		ENSP00000318024		no
C38D4.6	pal-1	ENSP00000253572	CDX4	no
Y75B8A.2	nob-1	ENSP00000253572	CDX4	no
Y80D3A.3		ENSP00000344285		no
F45H11.1		ENSP00000297210		no
F46F11.2	cey-2	ENSP00000163282	NSEP1	no
M01E11.5	cey-3	ENSP00000163282	NSEP1	no
F26C11.2	unc-4	ENSP00000005545	ARX	no
Y57A10A.31		ENSP00000299305	ARIH1	no
K11D2.4		ENSP00000309784	ZNF32	no
K02G10.1		ENSP00000309429		no
K03A11.3	ceh-28	ENSP00000327758	NKX2-5	no
F52F12.4	lsl-1	ENSP00000321049	ZNF227	no
F58E6.10	unc-42	ENSP00000234492	PAX7	no
C03B8.4	lin-13	ENSP00000284020		no
F38C2.2	hlh-17	ENSP00000318799	BHLHB5	no
F38C2.8		ENSP00000318799	BHLHB5	no
T01B10.4	nhr-14	ENSP00000343807		no
T23H4.2	nhr-69	ENSP00000343807		no
Y75B8A.1	php-3	ENSP00000006015	HOXA11	no
Y56A3A.28		ENSP00000323945		no
C33D12.1	ceh-31	ENSP00000263610	BARHL1	no
C01F6.9		ENSP00000311768		no
C09H6.1	spr-4	ENSP00000337455	ZNF142	no
F13D11.2	hbl-1	ENSP00000337455	ZNF142	no
C12D12.5		ENSP00000293894	SOX8	no
T19B10.11	mxl-1	ENSP00000351490	MAX	no
F49H12.1	lsy-2	ENSP00000319479	ZNF404	no
C09G12.1		ENSP00000311290	PROP1	no
F46F3.1	ceh-27	ENSP00000238974	NKX2-3	no
F08C6.7	unc-98	ENSP00000271977		no
Y48C3A.17	efl-2	ENSP00000262904	E2F3	no
F19F10.1		ENSP00000349966	ERG	no
ZK616.10	ehn-3	ENSP00000343443	ZNF588	no
Y48C3A.12		ENSP00000354885		no
Y73B3A.5		ENSP00000354885		no
ZC328.2		ENSP00000331067	ZNF25	no
C37E2.4	ceh-36	ENSP00000221996	CRX	no
T13C5.4		ENSP00000221996	CRX	no
C18A3.8	hlh-14	ENSP00000302216	ATOH1	no
T14F9.5	lin-32	ENSP00000302216	ATOH1	no
D1014.8	spr-1	ENSP00000262241	RCOR1	no
C09F5.3		ENSP00000262383	ZNF423	no
ZK867.1		ENSP00000324605	ZNF660	no
Y74C9A.4		ENSP00000326840	RCOR3	no
T05C1.4		ENSP00000306522	CAMTA1	no
F17A9.3		ENSP00000222122	DBP	no
Y51H4A.4		ENSP00000222122	DBP	no
F32A5.1	ada-2	ENSP00000308022		no
Y53H1A.5		ENSP00000229418		no
C50A2.4		ENSP00000345585		no
ZK652.5	ceh-23	ENSP00000302942	EMX2	no
T23G5.6		ENSP00000217439	DNTTIP1	no
F26A10.2		ENSP00000221355		no
C30G4.7		ENSP00000261489		no
T18D3.7		ENSP00000261489		no
DY3.3	hlh-16	ENSP00000245673	BHLHB4	no
F37D6.2		ENSP00000267807	SUHW4	no
C18B12.3		ENSP00000286667	ALX3	no
C09G9.6	oma-1	ENSP00000248673	ZFP36	no
F32A11.6	moe-3	ENSP00000248673	ZFP36	no
F38B7.1		ENSP00000248673	ZFP36	no
ZC513.6	oma-2	ENSP00000248673	ZFP36	no
F55A8.1	egl-18	ENSP00000345681	GATA2	no
F54F2.9		ENSP00000259293	DNAJC1	no
C34C6.8	ceh-7	ENSP00000234392	VAX2	no
K08F8.2	atf-2	ENSP00000297689	NFIL3	no
F19F10.5		ENSP00000281428		no
F33D4.1	nhr-8	ENSP00000229022	VDR	no
C25G4.4	tag-347	ENSP00000294409	GMEB1	no
Y104H12A.1	nhr-41	ENSP00000333275		no
Y18D10A.1		ENSP00000251819	PRG4	no
W06H12.1	ztf-6	ENSP00000354487		no
ZK682.4	hlh-10	ENSP00000237316	TCF21	no
F13G3.1	ztf-2	ENSP00000252713	ZNF655	no
C07A12.3	nhr-35	ENSP00000346339	HNF4G	no
K10C3.6	nhr-49	ENSP00000346339	HNF4G	no
K05F1.5		ENSP00000274507	LECT2	no
T26A5.8		ENSP00000277334	POLE3	no
T23G4.1	tlp-1	ENSP00000312257	ZNF503	no
W07G1.3	zip-3	ENSP00000307356	ATF5	no
C01B12.2		ENSP00000266068	GMEB2	no
F53H4.5		ENSP00000266068	GMEB2	no
F45C12.2		ENSP00000311467		no
ZC204.2		ENSP00000311467		no
C52B9.2		ENSP00000222279	ETV2	no
W05B5.3	nhr-85	ENSP00000310006	NR1D2	no
F29G9.4		ENSP00000295499	ATF2	no
Y59A8B.13		ENSP00000349161		no
F10C1.5	dmd-5	ENSP00000319651	DMRTA1	no
C04G2.7	egl-38	ENSP00000346455	PAX5	no
W02H5.7	sknr-1	ENSP00000234401	NFE2L2	no
C07G2.2	atf-7	ENSP00000344614		no
B0261.1		ENSP00000351575	BDP1	no
R07H5.10		ENSP00000350359	CREB5	no
M163.2		ENSP00000265526	GLI3	no
Y44E3B.1	zip-4	ENSP00000305422	CEBPB	no
R151.8		ENSP00000348903		no
D1005.3		ENSP00000352916		no
Y15E3A.1	nhr-91	ENSP00000341135	NR6A1	no
ZK337.2		ENSP00000239938	EGR1	no
ZC123.3		ENSP00000050961	ZFHX4	no
F11A1.3	daf-12	ENSP00000342470	NR1H3	no
Y51H4A.17		ENSP00000300134	STAT6	no
C38D4.3		ENSP00000311997	NEFH	no
F15E6.1		ENSP00000257745		no

## Sheet: B) TFs not in OrthoList (557)
Sequence name	gene name	Closest Human Protein ID	HUGO ID	Predicted to have human ortholog by Reece-Hoyes, et. al.?	RBH and TreeFam results	Predicted to have ortholog by RBH and/or TreeFam
R144.3		ENSP00000312587		yes	No RBH with human (low score one-way best BLASTP is ZNF512). TreeFam suggests as ortholog of GTF3.	yes
Y65B4BR.9	ceh-9	ENSP00000246017	NKX2-2	yes	One way BLASTP to HMX3. TreeFam suggests as ortholog of NKX3.	yes
F47G4.6		ENSP00000344724		yes	RBH with TOX2. No TreeFam.	yes
H22D14.1	nhr-267	ENSP00000264330	RARB	yes	No RBH with human. Nematode-specific tree in TreeFam. Note that this NHR is not considered to be conserved with humans by Sluder and Maina (2001) nor by Antebi (2006).	no
T07G12.12	him-8	ENSP00000295321		no
R11E3.5	nhr-104	ENSP00000312987	H4A	no
F22D3.1	ceh-38	ENSP00000262095	ONECUT2	no
C10G8.6	ceh-34	ENSP00000247182	SIX1	no
C49C3.5		ENSP00000247182	SIX1	no
E03H4.6	nhr-174	ENSP00000349064	NR5A2	no
C49D10.2	nhr-166	ENSP00000325819	NR2F1	no
R08H2.9	nhr-269	ENSP00000325819	NR2F1	no
Y51A2D.17	nhr-70	ENSP00000325819	NR2F1	no
C05D10.1		ENSP00000346389	MEF2A	no
C05G6.1	nhr-76	ENSP00000317199	NR2E3	no
F44G3.9	nhr-111	ENSP00000317199	NR2E3	no
Y66D12A.12		ENSP00000270722	PRDM16	no
Y6G8.3		ENSP00000270722	PRDM16	no
F01D4.6	mec-3	ENSP00000261731	LHX5	no
ZK686.5		ENSP00000340307	MYNN	no
B0280.4	odd-1	ENSP00000297565	OSR2	no
W03D2.1	pqn-75	ENSP00000279573		no
K03C7.2	fkh-9	ENSP00000259806	FOXF2	no
F56A12.1	ceh-35	ENSP00000316842	SIX5	no
C17D12.1		ENSP00000341681		no
T07C4.2	tbx-8	ENSP00000271394	TBX19	no
C25E10.1	nhr-30	ENSP00000246672	NR1D1	no
F44C8.5	nhr-128	ENSP00000246672	NR1D1	no
B0280.8	nhr-10	ENSP00000339908		no
C03G6.10	nhr-148	ENSP00000339908		no
C06B8.1	nhr-150	ENSP00000339908		no
C06C6.4	nhr-63	ENSP00000339908		no
C06C6.5	nhr-50	ENSP00000339908		no
C11G6.4	nhr-28	ENSP00000339908		no
C24G6.4	nhr-47	ENSP00000339908		no
C26B2.3	nhr-31	ENSP00000339908		no
C26B2.4	nhr-258	ENSP00000339908		no
C33G8.7	nhr-161	ENSP00000339908		no
C38C3.9	nhr-260	ENSP00000339908		no
F07C3.10	nhr-36	ENSP00000339908		no
F16B4.11	nhr-179	ENSP00000339908		no
F21D12.1	nhr-21	ENSP00000339908		no
F31F4.12	nhr-180	ENSP00000339908		no
F32B6.1	nhr-4	ENSP00000339908		no
F44C8.9	nhr-184	ENSP00000339908		no
F44E7.8	nhr-142	ENSP00000339908		no
F48G7.11	nhr-190	ENSP00000339908		no
F48G7.3	nhr-83	ENSP00000339908		no
F58G6.5	nhr-34	ENSP00000339908		no
F59E11.10	nhr-195	ENSP00000339908		no
H10E21.3	nhr-80	ENSP00000339908		no
K06A1.4	nhr-22	ENSP00000339908		no
K06B4.10	nhr-199	ENSP00000339908		no
K06B4.11	nhr-53	ENSP00000339908		no
K06B4.5	nhr-196	ENSP00000339908		no
K08A2.5	nhr-88	ENSP00000339908		no
K11E4.5	nhr-71	ENSP00000339908		no
M02H5.4	nhr-202	ENSP00000339908		no
R09G11.2	nhr-1	ENSP00000339908		no
R13D11.8	nhr-270	ENSP00000339908		no
T01G6.4	nhr-106	ENSP00000339908		no
T03G6.2	nhr-40	ENSP00000339908		no
T06C12.6	nhr-102	ENSP00000339908		no
T12C9.1	nhr-273	ENSP00000339908		no
T12C9.5	nhr-109	ENSP00000339908		no
T19A5.4	nhr-44	ENSP00000339908		no
T27B7.6	nhr-228	ENSP00000339908		no
Y32B12B.6	tag-122	ENSP00000339908		no
Y40B10A.8	nhr-86	ENSP00000339908		no
Y41D4B.21	nhr-274	ENSP00000339908		no
Y41D4B.7	nhr-146	ENSP00000339908		no
Y41D4B.8	nhr-87	ENSP00000339908		no
Y41D4B.9	nhr-92	ENSP00000339908		no
Y46H3D.7	nhr-238	ENSP00000339908		no
Y5H2B.2	nhr-13	ENSP00000339908		no
Y67A6A.2	nhr-62	ENSP00000339908		no
Y69H2.8	nhr-241	ENSP00000339908		no
Y73F8A.21	nhr-5	ENSP00000339908		no
ZC410.1	nhr-11	ENSP00000339908		no
ZK455.6	nhr-33	ENSP00000339908		no
ZK488.1	nhr-250	ENSP00000339908		no
ZK488.2	nhr-90	ENSP00000339908		no
ZK6.1	nhr-278	ENSP00000339908		no
T07C4.6	tbx-9	ENSP00000240335	TBX4	no
C27A12.3	tag-146	ENSP00000334685	Z568	no
M04B2.1	mep-1	ENSP00000292733		no
Y67H2A.10		ENSP00000292733		no
C27A12.2		ENSP00000253159		no
F56D1.1		ENSP00000253159		no
AC3.10		ENSP00000313583		no
C02B4.2	nhr-17	ENSP00000335676	RXRA	no
C03G6.12	nhr-149	ENSP00000335676	RXRA	no
C17E7.6	nhr-158	ENSP00000335676	RXRA	no
C25B8.6	nhr-120	ENSP00000335676	RXRA	no
F47C10.1	nhr-185	ENSP00000335676	RXRA	no
F47C10.3	nhr-186	ENSP00000335676	RXRA	no
F47C10.7	nhr-188	ENSP00000335676	RXRA	no
F47C10.8	nhr-189	ENSP00000335676	RXRA	no
F57A10.6		ENSP00000335676	RXRA	no
H01A20.1	nhr-3	ENSP00000335676	RXRA	no
R04B5.3	nhr-205	ENSP00000335676	RXRA	no
T07C5.2	nhr-272	ENSP00000335676	RXRA	no
T26E4.16		ENSP00000335676	RXRA	no
Y71A12C.1	nhr-276	ENSP00000335676	RXRA	no
ZK218.6	nhr-248	ENSP00000335676	RXRA	no
C10A4.8		ENSP00000339314	Z70	no
F35H8.3		ENSP00000343183		no
F48B9.5		ENSP00000337430	PAX6	no
C29F7.4	fkh-3	ENSP00000064324	FOXC1	no
C29F7.5	fkh-4	ENSP00000064324	FOXC1	no
F17A9.6	ceh-49	ENSP00000302630	ONECUT1	no
F34D6.2		ENSP00000222598	DLX5	no
T26C11.6	ceh-21	ENSP00000302630	ONECUT1	no
T26C11.7	ceh-39	ENSP00000302630	ONECUT1	no
F40H6.4	tbx-11	ENSP00000259049	TBR1	no
ZK829.5	tbx-36	ENSP00000259049	TBR1	no
Y45G5AM.1	nhr-114	ENSP00000345616		no
C25A1.2	fkh-10	ENSP00000326272	FOXL1	no
Y5F2A.4		ENSP00000350105	Z528	no
Y37E11B.1		ENSP00000333088		no
C33D3.1	elt-2	ENSP00000259090		no
F53B2.6	ham-1	ENSP00000298596		no
F26F4.8		ENSP00000300619	Z91	no
R07B7.13	nhr-206	ENSP00000350815	NR3C2	no
C45E5.6	nhr-46	ENSP00000343807		no
F38H12.3	nhr-181	ENSP00000343807		no
Y80D3A.4	nhr-243	ENSP00000343807		no
F57C9.4		ENSP00000333192	ZFP1	no
R13F6.5		ENSP00000315516	ZDHHC21	no
C07A12.5	spr-3	ENSP00000337455	Z142	no
K02B9.4	elt-3	ENSP00000341619	GATA3	no
K04C2.6	med-2	ENSP00000341619	GATA3	no
T24D3.1	med-1	ENSP00000341619	GATA3	no
C17E7.7	nhr-159	ENSP00000236914		no
C54F6.8	nhr-171	ENSP00000236914		no
F09F3.10	nhr-175	ENSP00000236914		no
R07B7.16	nhr-209	ENSP00000236914		no
T24A6.11	nhr-222	ENSP00000236914		no
C55C2.1		ENSP00000327968	SNAI3	no
Y39B6A.47	nhr-145	ENSP00000292237	NUP210L	no
Y47D3B.9		ENSP00000282478	DSPP	no
ZC395.8		ENSP00000282478	DSPP	no
R08E3.4		ENSP00000325123	ZSCAN2	no
Y73F8A.17	tbx-40	ENSP00000296946	T	no
ZK380.1	tbx-32	ENSP00000296946	T	no
C12D5.2	nhr-152	ENSP00000336528	NR1I2	no
C50B6.8	nhr-168	ENSP00000336528	NR1I2	no
F25E5.6	nhr-141	ENSP00000336528	NR1I2	no
T24A6.8	nhr-221	ENSP00000336528	NR1I2	no
ZK662.3	nhr-48	ENSP00000336528	NR1I2	no
F53B3.1		ENSP00000309507		no
Y48C3A.4		ENSP00000354885		no
T27B1.2		ENSP00000342595		no
F58G1.2		ENSP00000339823	Z546	no
C13C4.2	nhr-154	ENSP00000320447	NR2C2	no
C47F8.2	nhr-165	ENSP00000320447	NR2C2	no
F16H11.5	nhr-45	ENSP00000320447	NR2C2	no
F35E8.12	nhr-108	ENSP00000320447	NR2C2	no
F44C8.3	nhr-18	ENSP00000320447	NR2C2	no
T01G6.2	nhr-131	ENSP00000320447	NR2C2	no
T01G6.7	nhr-55	ENSP00000320447	NR2C2	no
Y17D7A.1	nhr-230	ENSP00000320447	NR2C2	no
Y5H2A.2	nhr-275	ENSP00000320447	NR2C2	no
R06C7.9		ENSP00000262894	Z225	no
C44B9.4	athp-1	ENSP00000329933		no
F12E12.5		ENSP00000331175	Z84	no
Y22D7AL.16		ENSP00000331175	Z84	no
Y51H1A.6		ENSP00000301396		no
F09C6.9	nhr-116	ENSP00000316769		no
F20D12.6	ceh-19	ENSP00000233638	TLX2	no
C39B10.6	elt-4	ENSP00000252997	GATA5	no
T06C12.7	nhr-84	ENSP00000332695	RARG	no
W01D2.2	nhr-61	ENSP00000332695	RARG	no
C35D6.4		ENSP00000337386	ZFP36L1	no
C54F6.9	nhr-172	ENSP00000261532	ESRRB	no
F38C2.7		ENSP00000337386	ZFP36L1	no
F41B5.9	nhr-182	ENSP00000261532	ESRRB	no
F44A2.4	nhr-39	ENSP00000261532	ESRRB	no
F52E1.1	pos-1	ENSP00000337386	ZFP36L1	no
T09E11.2	nhr-217	ENSP00000261532	ESRRB	no
Y116A8C.17		ENSP00000337386	ZFP36L1	no
Y116A8C.19		ENSP00000337386	ZFP36L1	no
Y57G11C.25		ENSP00000337386	ZFP36L1	no
Y60A9.3		ENSP00000337386	ZFP36L1	no
ZK1025.9	nhr-113	ENSP00000261532	ESRRB	no
T07D10.3		ENSP00000262383	Z423	no
C52E12.6		ENSP00000324605	Z660	no
C49F5.4	nhr-167	ENSP00000264330	RARB	no
C54E10.5	nhr-170	ENSP00000264330	RARB	no
F16B4.12	nhr-117	ENSP00000264330	RARB	no
M02H5.1	nhr-99	ENSP00000264330	RARB	no
Y69A2AR.26	nhr-242	ENSP00000264330	RARB	no
ZK6.5	nhr-254	ENSP00000264330	RARB	no
C06G3.1	nhr-105	ENSP00000238459	NR4A3	no
C17A2.1	nhr-257	ENSP00000238459	NR4A3	no
C03G6.8	nhr-147	ENSP00000271387	RXRG	no
E02H9.8	nhr-121	ENSP00000271387	RXRG	no
K06B4.1	nhr-51	ENSP00000271387	RXRG	no
R02C2.4	nhr-204	ENSP00000271387	RXRG	no
T06C12.13	nhr-213	ENSP00000271387	RXRG	no
Y62E10A.17		ENSP00000259733	TFAP2A	no
F54D1.4	nhr-7	ENSP00000235480		no
K01H12.3	nhr-38	ENSP00000235480		no
T15D6.6	nhr-77	ENSP00000235480		no
Y17D7B.1	nhr-231	ENSP00000235480		no
W03C9.7	mex-1	ENSP00000282388	ZFP36L2	no
Y116A8C.20		ENSP00000282388	ZFP36L2	no
C28D4.1	nhr-100	ENSP00000352900		no
F16B12.8		ENSP00000352900		no
R04B5.4	nhr-12	ENSP00000352900		no
T13F3.2	nhr-218	ENSP00000352900		no
VC5.5	nhr-135	ENSP00000352900		no
F16B4.9	nhr-178	ENSP00000328843	NR2C1	no
F19B10.9	tbx-18	ENSP00000241607	TBX22	no
C08C3.1	egl-5	ENSP00000222728	HOXA6	no
Y22F5A.1	nhr-232	ENSP00000236914		no
F36D3.2	nhr-54	ENSP00000259458	NR5A1	no
F44C8.2	nhr-134	ENSP00000259458	NR5A1	no
F56H1.2	nhr-266	ENSP00000259458	NR5A1	no
R11G11.12	nhr-210	ENSP00000259458	NR5A1	no
T07C5.5	nhr-26	ENSP00000259458	NR5A1	no
K08B12.2		ENSP00000259622	DMRT2	no
Y43F8C.10	dmd-3	ENSP00000259622	DMRT2	no
Y53C12B.5	mab-3	ENSP00000259622	DMRT2	no
Y67D8A.3		ENSP00000259622	DMRT2	no
C13C4.3	nhr-136	ENSP00000343698		no
C14C6.4	nhr-155	ENSP00000343698		no
C17A2.8	nhr-72	ENSP00000343698		no
C32F10.6	nhr-2	ENSP00000343698		no
C49D10.6	nhr-75	ENSP00000343698		no
F13A2.8	nhr-118	ENSP00000343698		no
F16B4.1	nhr-177	ENSP00000343698		no
K06B4.6	nhr-268	ENSP00000343698		no
K06B4.7	nhr-197	ENSP00000343698		no
R11G11.2	nhr-58	ENSP00000343698		no
ZK6.4	nhr-253	ENSP00000343698		no
ZK697.2	nhr-256	ENSP00000343698		no
T07C12.11		ENSP00000301962	USP42	no
R06F6.6		ENSP00000297537	GBX1	no
C17E7.5	nhr-157	ENSP00000343205	NR3C1	no
C49D10.9	nhr-261	ENSP00000343205	NR3C1	no
F38C2.5		ENSP00000248673	ZFP36	no
W02A2.7	mex-5	ENSP00000248673	ZFP36	no
Y49E10.14	pie-1	ENSP00000248673	ZFP36	no
C18G1.2		ENSP00000345681	GATA2	no
F37D6.6	tag-68	ENSP00000288840	SMAD6	no
C13C4.1	nhr-153	ENSP00000352077		no
C33G8.6	nhr-42	ENSP00000352077		no
C41G6.5	nhr-164	ENSP00000352077		no
E03H4.13	nhr-89	ENSP00000352077		no
F14A5.1	nhr-264	ENSP00000352077		no
F33E11.1	nhr-15	ENSP00000352077		no
F36A4.14	nhr-78	ENSP00000352077		no
F41D3.1	nhr-82	ENSP00000352077		no
F47C10.4	nhr-187	ENSP00000352077		no
K06B4.8	nhr-198	ENSP00000352077		no
T05B4.2	nhr-57	ENSP00000352077		no
AH6.5	mex-6	ENSP00000248673	ZFP36	no
C27C7.3	nhr-74	ENSP00000000442	ESRRA	no
F14H3.11	nhr-176	ENSP00000000442	ESRRA	no
F55D12.3	nhr-191	ENSP00000229022	VDR	no
F57A10.5	nhr-60	ENSP00000000442	ESRRA	no
R10D12.2	dpr-1	ENSP00000000442	ESRRA	no
R11G11.1	nhr-132	ENSP00000335087		no
T19H12.8	nhr-220	ENSP00000335087		no
T27B7.4	nhr-115	ENSP00000335087		no
C29E6.5	nhr-43	ENSP00000299224		no
F44C4.2	nhr-37	ENSP00000299224		no
M02H5.6	nhr-98	ENSP00000299224		no
T12C9.6	nhr-16	ENSP00000299224		no
T27B7.1	nhr-59	ENSP00000299224		no
C54C8.1	nhr-169	ENSP00000206249	ESR1	no
Y70C5C.6	nhr-112	ENSP00000262735	PPARA	no
F41D3.3	nhr-265	ENSP00000230083	NR2E1	no
F44C8.8	nhr-133	ENSP00000230083	NR2E1	no
T18D3.2	odr-7	ENSP00000230083	NR2E1	no
Y54F10AM.1	nhr-239	ENSP00000230083	NR2E1	no
B0310.2		ENSP00000238031		no
F28C6.1		ENSP00000008391	TFAP2D	no
C29G2.5	srt-58	ENSP00000343698	RARG2	no
Y116A8C.18	nhr-229	ENSP00000348827	THRB	no
M02H5.7	nhr-123	ENSP00000333275		no
F33H1.4		ENSP00000295365	IVL	no
C05D2.5	gak-1	ENSP00000251819	PRG4	no
F16B12.6		ENSP00000251819	PRG4	no
F28C6.2		ENSP00000201031	TFAP2C	no
W05H7.4		ENSP00000251819	PRG4	no
R02D1.1	nhr-125	ENSP00000349164		no
C17E7.8	nhr-124	ENSP00000315442		no
C56E10.4	nhr-137	ENSP00000315442		no
K06B4.2	nhr-52	ENSP00000315442		no
T26E4.8	nhr-223	ENSP00000315442		no
ZK418.1	nhr-9	ENSP00000315442		no
F16H9.2	nhr-27	ENSP00000188403	NR1H4	no
Y17D7A.3	nhr-65	ENSP00000188403	NR1H4	no
ZK6.2	nhr-252	ENSP00000188403	NR1H4	no
T01G6.8	nhr-130	ENSP00000261523	RORA	no
C47F8.8	nhr-81	ENSP00000354274		no
F21D12.5		ENSP00000258387		no
T19A5.5	nhr-219	ENSP00000354274		no
T24H10.7		ENSP00000303315	JUNB	no
B0336.1	wrm-1	ENSP00000308144	JUP	no
R13.1		ENSP00000265346		no
C28D4.9	nhr-138	ENSP00000346339	H4G	no
C33G8.10	nhr-162	ENSP00000346339	H4G	no
C33G8.12	nhr-163	ENSP00000346339	H4G	no
C33G8.8	nhr-139	ENSP00000346339	H4G	no
F09C6.8	nhr-262	ENSP00000346339	H4G	no
F41B5.10	nhr-183	ENSP00000346339	H4G	no
F43C1.4	nhr-20	ENSP00000346339	H4G	no
F44C8.10	nhr-126	ENSP00000346339	H4G	no
F44C8.11	nhr-96	ENSP00000346339	H4G	no
F44C8.4	nhr-103	ENSP00000346339	H4G	no
F44C8.6	nhr-56	ENSP00000346339	H4G	no
H12C20.3	nhr-68	ENSP00000346339	H4G	no
H12C20.6	nhr-101	ENSP00000346339	H4G	no
K08H2.8	nhr-32	ENSP00000346339	H4G	no
M02H5.3	nhr-201	ENSP00000346339	H4G	no
M02H5.5	nhr-203	ENSP00000346339	H4G	no
T01G6.5	nhr-211	ENSP00000346339	H4G	no
T01G6.6	nhr-212	ENSP00000346339	H4G	no
ZK1037.4	nhr-246	ENSP00000346339	H4G	no
ZK1037.5	nhr-247	ENSP00000346339	H4G	no
C04F5.9		ENSP00000299237	Z319	no
Y59E9AR.3	tbx-30	ENSP00000219905	MGA	no
Y59E9AR.5		ENSP00000219905	MGA	no
Y73F8A.16	tbx-39	ENSP00000219905	MGA	no
ZK177.10	tbx-35	ENSP00000219905	MGA	no
R13.2		ENSP00000263333		no
ZK1193.5		ENSP00000341024	SATB1	no
T06G6.5		ENSP00000354686	Z652	no
ZK177.3		ENSP00000354686	Z652	no
T26C11.1	tbx-41	ENSP00000353365		no
F54F2.5	ztf-1	ENSP00000223428	Z510	no
C12D5.8	nhr-94	ENSP00000337063		no
C17E7.1	nhr-156	ENSP00000337063		no
C28G1.4		ENSP00000277225		no
C33G8.11	nhr-107	ENSP00000337063		no
T27B7.3	nhr-226	ENSP00000337063		no
ZK185.1		ENSP00000277225		no
F47H4.1		ENSP00000293686	ZBTB12	no
C27C7.4	nhr-73	ENSP00000352755		no
ZK1025.10	nhr-245	ENSP00000352755		no
C07A12.1	ham-2	ENSP00000344471		no
F36F12.8		ENSP00000335232	Z482	no
B0250.4		ENSP00000354794		no
C46E10.9		ENSP00000292450	Z38	no
F52E10.1	sdc-1	ENSP00000292450	Z38	no
C06E1.8		ENSP00000348960		no
C53D5.4	ztf-3	ENSP00000321015		no
Y66A7A.5		ENSP00000265148	CENPE	no
Y75B8A.29		ENSP00000265148	CENPE	no
Y75B8A.35	zip-1	ENSP00000265148	CENPE	no
C33G8.9	nhr-140	ENSP00000329908	NR2F2	no
T13F3.3	nhr-127	ENSP00000329908	NR2F2	no
Y94H6A.1	nhr-277	ENSP00000329908	NR2F2	no
F26A1.2	fkh-5	ENSP00000299162	FOXN4	no
T27B7.5	nhr-227	ENSP00000325120	PGR	no
ZK678.2	nhr-255	ENSP00000325120	PGR	no
Y53C10A.3		ENSP00000265492	HSF2	no
Y39E4B.2		ENSP00000216294	SNAPC1	no
T05G5.2	hlh-4	ENSP00000266744	ASCL1	no
ZK546.5		ENSP00000338807	Z509	no
C37A2.5	pqn-21	ENSP00000265436	FOXP2	no
Y17G7B.22		ENSP00000342002	Z505	no
F59H6.6		ENSP00000311467		no
T02E1.3		ENSP00000309052	CATSPER1	no
R10E4.11		ENSP00000349604		no
E02H1.7	nhr-19	ENSP00000230234	RXRB	no
H27C11.1	nhr-97	ENSP00000230234	RXRB	no
K12H6.1	nhr-119	ENSP00000230234	RXRB	no
T09A12.4	nhr-66	ENSP00000230234	RXRB	no
T09D3.4	nhr-216	ENSP00000230234	RXRB	no
ZK488.4	nhr-251	ENSP00000230234	RXRB	no
Y79H2A.3		ENSP00000343629	BAT2D1	no
T05A7.4	hmg-11	ENSP00000346658		no
F54C4.3		ENSP00000252825	HRC	no
F21A9.2		ENSP00000262525	Z629	no
H20J04.3		ENSP00000350813		no
W05B10.2		ENSP00000253048		no
C34D1.1		ENSP00000319651	DMRTA1	no
T22H9.4		ENSP00000319651	DMRTA1	no
F57A8.5	nhr-192	ENSP00000313925	AR	no
F57G8.6	nhr-193	ENSP00000313925	AR	no
C09G9.7		ENSP00000346455	PAX5	no
C50B6.14	nhr-129	ENSP00000291442	NR2F6	no
F59E11.11	nhr-143	ENSP00000291442	NR2F6	no
T03E6.3	nhr-271	ENSP00000291442	NR2F6	no
Y38E10A.18	nhr-234	ENSP00000291442	NR2F6	no
Y116A8C.22		ENSP00000353617		no
C18D1.1	die-1	ENSP00000322097		no
C34B4.2		ENSP00000322097		no
T01E8.2	ref-1	ENSP00000322097		no
T10D4.6		ENSP00000322097		no
C34D1.2		ENSP00000223955	DMRT1	no
F57C12.3	hlh-19	ENSP00000345420	ASCL4	no
Y47D3A.10	tbx-34	ENSP00000327158		no
Y66A7A.8	tbx-33	ENSP00000327158		no
T20H4.2		ENSP00000260970	PPIG	no
C36C9.2	tbx-31	ENSP00000295743	EOMES	no
C44C10.8	hnd-1	ENSP00000346840		no
F23F12.9		ENSP00000286639	BATF	no
K02F3.4	zip-2	ENSP00000286639	BATF	no
K12H6.12		ENSP00000340524		no
Y39B6A.17	nhr-95	ENSP00000353916	PPARD	no
Y48A6C.3		ENSP00000260385		no
C28C12.8	hlh-12	ENSP00000246080	TCF15	no
F40G9.14		ENSP00000238349	TRIM32	no
T20F7.1		ENSP00000341190		no
ZK662.4	lin-15b	ENSP00000341190		no
T09F3.1		ENSP00000343529		no
F53B7.2		ENSP00000351725		no
T27F2.4		ENSP00000243440		no
C07E3.6		ENSP00000324884	HOXA3	no
F45C12.3		ENSP00000333119		no
C17C3.7	hlh-25	ENSP00000341038		no
Y37F4.6		ENSP00000354247		no
F40F8.7	pqm-1	ENSP00000322361	Z236	no
W08E12.1		ENSP00000351377		no
Y39B6A.12		ENSP00000313642		no
F52B5.7		ENSP00000258963	Z161	no
F55H12.6		ENSP00000258963	Z161	no
K11D12.12		ENSP00000258963	Z161	no
R07E5.5		ENSP00000322697	Z322A	no
K10G6.3	sea-2	ENSP00000353758		no
T05A10.1	sma-9	ENSP00000353758		no
T26C11.5	ceh-41	ENSP00000268489	ATBF1	no
R05D3.3		ENSP00000265827		no
F45C12.15		ENSP00000269243	MYH10	no
F10B5.3		ENSP00000333537	SALL2	no
2L52.1		ENSP00000265526	GLI3	no
T07C5.4	nhr-215	ENSP00000312472		no
T27B7.2	nhr-225	ENSP00000312472		no
F25H8.6		ENSP00000216268	ZBED4	no
B0336.7		ENSP00000300850	Z646	no
C46E10.8		ENSP00000300850	Z646	no
ZK892.7		ENSP00000300850	Z646	no
K09H9.7		ENSP00000243643	Z415	no
T22C8.3		ENSP00000302669		no
F13C5.2		ENSP00000309923	BRD2	no
C32C4.5	mab-23	ENSP00000269945	DMRTC2	no
C56E10.1	nhr-173	ENSP00000253727	NR1H2	no
R07B7.14	nhr-207	ENSP00000253727	NR1H2	no
Y46H3D.6	nhr-237	ENSP00000253727	NR1H2	no
C35C5.1	sdc-2	ENSP00000290632	THH	no
F44E2.7		ENSP00000290632	THH	no
T04G9.1		ENSP00000290632	THH	no
T05G11.1		ENSP00000252463	Z206	no
T09A5.12		ENSP00000252463	Z206	no
F13G11.1		ENSP00000348903		no
Y48E1B.7		ENSP00000345848	ANP32B	no
F18A1.2	lin-26	ENSP00000315505		no
F52E4.8		ENSP00000260435		no
Y39B6A.46		ENSP00000294753	Z496	no
C40D2.4		ENSP00000312222	ZHX3	no
F55B11.4		ENSP00000246515	SLURP1	no
F21D5.9		ENSP00000349980	Z488	no
C02F12.5		ENSP00000308252	HOXB3	no
C26E6.2		ENSP00000333016	MUC16	no
F23A7.6		ENSP00000337209		no
R03E1.4		ENSP00000353132	DMBX1	no
C01G12.1		ENSP00000262710	ACIN1	no
T22C8.4		ENSP00000294740	Z281	no
F44D12.10		ENSP00000299687	Z407	no
F49E8.2		ENSP00000264447	Z638	no
W03F9.2		ENSP00000309606	Z408	no
C08G9.2		ENSP00000262464	FBN2	no
T27A8.2		ENSP00000304004	FOXA3	no
C34F6.9		ENSP00000351455	SFRS2IP	no
T07G12.11	zim-3	ENSP00000289816	ZFP276	no
M04G12.4		ENSP00000323172		no
C34D1.5		ENSP00000286800	BACH1	no
F31A3.2	hlh-28	ENSP00000348372		no
F31A3.4	hlh-29	ENSP00000348372		no
F42G2.6		ENSP00000353268	MPHOSPH1	no
ZC376.7		ENSP00000078445		no
W02D7.6		ENSP00000326997	Z406	no
T23F11.4		ENSP00000337862	OVOL1	no
Y11D7A.12		ENSP00000271411	POU2F1	no
C38D4.7		ENSP00000326924	Z291	no
F37H8.1	lir-3	ENSP00000353410		no
Y53F4B.5		ENSP00000269834	ZIM3	no
F18A1.4	lir-2	ENSP00000217537	Z516	no
W04B5.2		ENSP00000281640		no
F21G4.5		ENSP00000265295		no
T08G5.7		ENSP00000342847		no
ZC376.4		ENSP00000238558	GSC	no
C01B7.1		ENSP00000245295	ZIC2	no
ZK643.8	grl-25	ENSP00000246662	KRT9	no
F27D4.6		ENSP00000316543	RAPH1	no
T07G12.10	zim-2	ENSP00000264674	EVI1	no
F18A1.3	lir-1	ENSP00000320347		no
C17C3.10	hlh-27	ENSP00000353871	NAV2	no
F52B5.5	cep-1	ENSP00000320210		no
K10B3.5		ENSP00000301744	Z597	no
T10B11.3	ztf-4	ENSP00000319690	HNRPC	no
Y39A3CR.6		ENSP00000314774	HES7	no
R02D3.7		ENSP00000302222		no
F37B4.10		ENSP00000272252	GALM	no
C17C3.8	hlh-26	ENSP00000331103	IHPK2	no
D1046.2		ENSP00000310359		no
F28H6.2		ENSP00000050961	ZFHX4	no
R04A9.5		ENSP00000050961	ZFHX4	no
C02F5.12		ENSP00000310301	SP3	no
K11H3.4		ENSP00000276116	ACRC	no
R07B7.15	nhr-208	ENSP00000342470	NR1H3	no
T14F9.4	peb-1	ENSP00000285243		no
T26H2.9	nhr-79	ENSP00000342470	NR1H3	no
T26E4.11	srw-49	ENSP00000312492	CYSLTR1	no
T24C4.7		ENSP00000320898	R168	no
Y71A12B.8		ENSP00000341554		no
Y48G9A.11		ENSP00000264808	PRDM5	no
C26E1.3		ENSP00000216720		no
Y53H1A.2		ENSP00000301547	Z443	no
W04D2.4		ENSP00000328753		no
H16D19.3		ENSP00000344895	Z337	no
D2030.7		ENSP00000314153	ZBTB33	no
Y111B2A.10		ENSP00000352053	ZFP62	no
Y54G2A.20		ENSP00000352053	ZFP62	no
Y73F8A.33		ENSP00000352053	ZFP62	no
F09G2.9		ENSP00000311997	NEFH	no
F44B9.6	lin-36	ENSP00000311997	NEFH	no
Y17G7A.1	hmg-12	ENSP00000311997	NEFH	no
Y38E10A.6		ENSP00000311997	NEFH	no
F58E10.2	end-1	ENSP00000269216	GATA6	no
F58E10.5	end-3	ENSP00000269216	GATA6	no
Y48G8AL.9		ENSP00000311596		no
C07E3.5		ENSP00000251195	CLSPN	no
Y105C5A.15		ENSP00000328670		no
T04C10.4	atf-5	ENSP00000326863		no
B0019.2		ENSP00000341190		no
C04F5.5	srab-2			no
C06A5.4				no
C06E2.1				no
C46F11.3				no
C50H2.6				no
F17C11.1				no
F36D1.1				no
F45C12.1				no
F57A8.1				no
F57G4.6				no
K04C1.3				no
T05C3.1	nhr-279			no
T07C5.3	nhr-214			no
T07G12.13				no
T11A5.1				no
T28D9.9				no
Y106G6H.4				no
Y11D7A.13				no
Y41D4B.26	nhr-122			no
Y46H3D.5	nhr-110			no
Y51H4A.19				no
Y60A9.2				no
Y82E9BR.1				no
Y82E9BR.17				no
ZC416.1				no
ZK673.4				no

## Sheet: C) Distribution of OL only TFs 
Compara Uniques (45)	OrthoMCL Uniques (8)	InP Uniques (31)	HoGe Uniques (0)		Compara/OrthoMCL (20)	Compara/InP (21)	Compara/HoGe (0)	OrthoMCL/InP (0)	OrthoMCL/HoGe (0)	InP/HoGe (1)		Compara/OrthoMCL/InP (30)	Compara/OrthoMCL/HoGe (1)	Compara/InP/HoGe (1)	OrthoMCL/InP/HoGe (1)		Compara/OrthoMCL/InP/HoGe (23)
F17A2.5	Y48G8AL.10	T28H11.4			R13F6.9	ZC64.3				Y73B3A.5		T12D8.1	T23H4.2	T22C8.5	C37F5.1		ZK593.4
F25E2.5	M142.4	F52C12.5			T23G7.1	F54H5.4						F25D7.3					Y113G7B.23
R05D11.1	ZK616.10	R11E3.6			F45B8.4	C55B7.12						C08B11.3					C32F10.5
ZK328.8	C18A3.8	Y47D3A.12			F26D12.1	F53H10.2						C34D10.2					ZK370.2
C54D1.6	K05F1.5	B0286.5			F27E5.2	Y53C12C.1						K06A1.1					F33H1.1
M03D4.4	T26A5.8	C24H11.3			F38A6.1	C27C12.6						K06B9.5					F21H11.3
Y48B6A.14	ZC204.2	Y48A6C.1			K07C11.1	Y39A1C.3						F15C11.1					F27D4.4
Y54E10BR.8	R07H5.10	Y56A3A.28			F44A6.2	F40H3.4						ZK1290.4					Y95B8A.7
F59C6.2		C09H6.1			D2021.2	Y75B8A.2						R53.3					T28F12.2
Y80D3A.3		C09G12.1			C38D4.6	F46F11.2						F56F11.3					F38A5.13
F45H11.1		ZC328.2			M01E11.5	F58E6.10						F53F8.1					F21A10.2
Y57A10A.31		D1014.8			F38C2.2	C03B8.4						W10C8.2					M18.8
K11D2.4		Y74C9A.4			F38C2.8	T19B10.11						C36F7.1					C01H6.5
K02G10.1		F17A9.3			C01F6.9	F46F3.1						ZC64.4					Y55F3AM.6
K03A11.3		C09G9.6			T14F9.5	Y48C3A.17						F26B1.7					C40H5.5
F52F12.4		F32A11.6			Y53H1A.5	Y48C3A.12						C13G5.1					C07H6.7
T01B10.4		ZC513.6			C30G4.7	F32A5.1						F55B12.1					F10E7.11
F13D11.2		F55A8.1			T18D3.7	ZK682.4						H32C10.3					R13A5.5
C12D12.5		F33D4.1			K10C3.6	W05B5.3						Y69A2AR.29					C33D12.1
F49H12.1		W06H12.1			B0261.1	M163.2						F16H11.4					F54F2.9
F08C6.7		T23G4.1				F15E6.1						T01D3.2					Y104H12A.1
F19F10.1		W07G1.3										F26C11.2					Y51H4A.17
C37E2.4		F45C12.2										Y75B8A.1					F37A4.8
T13C5.4		C52B9.2										T05C1.4
C09F5.3		W02H5.7										T23G5.6
ZK867.1		C07G2.2										F38B7.1
Y51H4A.4		Y44E3B.1										F10C1.5
C50A2.4		D1005.3										C04G2.7
ZK652.5		ZK337.2										Y15E3A.1
F26A10.2		F11A1.3										ZC123.3
DY3.3		C38D4.3
F37D6.2
C18B12.3
C34C6.8
K08F8.2
F19F10.5
C25G4.4
Y18D10A.1
F13G3.1
C07A12.3
C01B12.2
F53H4.5
F29G9.4
Y59A8B.13
R151.8

## Sheet: D) OrthoList only, all programs
Sequence name	Public name	Closest Human Protein ID	HUGO ID	Predicted to have human ortholog by Reece-Hoyes, et. al.?
F37A4.8	isw-1	ENSP00000218157	SMARCA1	no
ZK593.4	rbr-2	ENSP00000235790	JARID1B	no
Y113G7B.23	psa-1	ENSP00000346311	SMARCC1	no
C32F10.5	hmg-3	ENSP00000278412	SSRP1	no
ZK370.2	sma-2	ENSP00000305769	SMAD1	no
F33H1.1	daf-19	ENSP00000352076		no
F21H11.3	tbx-2	ENSP00000257567		no
F27D4.4		ENSP00000338788		no
Y95B8A.7		ENSP00000265069		no
T28F12.2	unc-62	ENSP00000326296	MEIS2	no
F38A5.13	dnj-11	ENSP00000249270	ZRF1	no
F21A10.2		ENSP00000265460		no
M18.8		ENSP00000342781	ZDHHC6	no
C01H6.5	nhr-23	ENSP00000355068	RORB	no
Y55F3AM.6		ENSP00000255977	MKRN1	no
C40H5.5	ttx-3	ENSP00000223522	LHX2	no
C07H6.7	lin-39	ENSP00000239151	HOXB5	no
F10E7.11		ENSP00000346400		no
R13A5.5	ceh-13	ENSP00000355140	HOXB1	no
C33D12.1	ceh-31	ENSP00000263610	BARHL1	no
F54F2.9		ENSP00000259293	DNAJC1	no
Y104H12A.1	nhr-41	ENSP00000333275		no
Y51H4A.17	sta-1	ENSP00000300134	STAT6	no

## Sheet: E) OrthoList only, one program
OrthoList program in which gene is found	Sequence name	Public name	Ensembl Peptide ID	HUGO ID	Predicted to have human ortholog by Reece-Hoyes, et. al.?
Ensembl Compara	F17A2.5	ceh-40	ENSP00000275123	PBX2	no
Ensembl Compara	F25E2.5	daf-3	ENSP00000341551	SMAD4	no
Ensembl Compara	R05D11.1	smad-1	ENSP00000239886	SMAD9	no
Ensembl Compara	ZK328.8	tbx-7	ENSP00000240328	TBX2	no
InParanoid	T28H11.4	pes-1	ENSP00000306807	FOXB1	no
InParanoid	F52C12.5	elt-6	ENSP00000218266	GATA1	no
InParanoid	R11E3.6	eor-1	ENSP00000340307	MYNN	no
Ensembl Compara	C54D1.6	bar-1	ENSP00000344456	CTNNB1	no
Ensembl Compara	M03D4.4		ENSP00000345514		no
InParanoid	Y47D3A.12	tbx-37	ENSP00000177694	TBX21	no
Ensembl Compara	Y48B6A.14	hmg-1.1	ENSP00000296503	HMGB2	no
Ensembl Compara	Y54E10BR.8		ENSP00000339314	ZNF70	no
InParanoid	B0286.5	fkh-6	ENSP00000064324	FOXC1	no
InParanoid	C24H11.3	tbx-38	ENSP00000279386	TBX6	no
Ensembl Compara	F59C6.2		ENSP00000345383		no
OrthoMCL	Y48G8AL.10		ENSP00000306351		no
OrthoMCL	M142.4	vab-7	ENSP00000312385	EVX2	no
InParanoid	Y48A6C.1		ENSP00000318024		no
Ensembl Compara	Y80D3A.3		ENSP00000344285		no
Ensembl Compara	F45H11.1		ENSP00000297210		no
Ensembl Compara	Y57A10A.31		ENSP00000299305	ARIH1	no
Ensembl Compara	K11D2.4		ENSP00000309784	ZNF32	no
Ensembl Compara	K02G10.1		ENSP00000309429		no
Ensembl Compara	K03A11.3	ceh-28	ENSP00000327758	NKX2-5	no
Ensembl Compara	F52F12.4	lsl-1	ENSP00000321049	ZNF227	no
Ensembl Compara	T01B10.4	nhr-14	ENSP00000343807		no
InParanoid	Y56A3A.28		ENSP00000323945		no
InParanoid	C09H6.1	spr-4	ENSP00000337455	ZNF142	no
Ensembl Compara	F13D11.2	hbl-1	ENSP00000337455	ZNF142	no
Ensembl Compara	C12D12.5		ENSP00000293894	SOX8	no
Ensembl Compara	F49H12.1	lsy-2	ENSP00000319479	ZNF404	no
InParanoid	C09G12.1		ENSP00000311290	PROP1	no
Ensembl Compara	F08C6.7	unc-98	ENSP00000271977		no
Ensembl Compara	F19F10.1		ENSP00000349966	ERG	no
OrthoMCL	ZK616.10	ehn-3	ENSP00000343443	ZNF588	no
InParanoid	ZC328.2		ENSP00000331067	ZNF25	no
Ensembl Compara	C37E2.4	ceh-36	ENSP00000221996	CRX	no
Ensembl Compara	T13C5.4		ENSP00000221996	CRX	no
OrthoMCL	C18A3.8	hlh-14	ENSP00000302216	ATOH1	no
InParanoid	D1014.8	spr-1	ENSP00000262241	RCOR1	no
Ensembl Compara	C09F5.3		ENSP00000262383	ZNF423	no
Ensembl Compara	ZK867.1		ENSP00000324605	ZNF660	no
InParanoid	Y74C9A.4		ENSP00000326840	RCOR3	no
InParanoid	F17A9.3		ENSP00000222122	DBP	no
Ensembl Compara	Y51H4A.4		ENSP00000222122	DBP	no
Ensembl Compara	C50A2.4		ENSP00000345585		no
Ensembl Compara	ZK652.5	ceh-23	ENSP00000302942	EMX2	no
Ensembl Compara	F26A10.2		ENSP00000221355		no
Ensembl Compara	DY3.3	hlh-16	ENSP00000245673	BHLHB4	no
Ensembl Compara	F37D6.2		ENSP00000267807	SUHW4	no
Ensembl Compara	C18B12.3		ENSP00000286667	ALX3	no
InParanoid	C09G9.6	oma-1	ENSP00000248673	ZFP36	no
InParanoid	F32A11.6	moe-3	ENSP00000248673	ZFP36	no
InParanoid	ZC513.6	oma-2	ENSP00000248673	ZFP36	no
InParanoid	F55A8.1	egl-18	ENSP00000345681	GATA2	no
Ensembl Compara	C34C6.8	ceh-7	ENSP00000234392	VAX2	no
Ensembl Compara	K08F8.2	atf-2	ENSP00000297689	NFIL3	no
Ensembl Compara	F19F10.5		ENSP00000281428		no
InParanoid	F33D4.1	nhr-8	ENSP00000229022	VDR	no
Ensembl Compara	C25G4.4	tag-347	ENSP00000294409	GMEB1	no
Ensembl Compara	Y18D10A.1		ENSP00000251819	PRG4	no
InParanoid	W06H12.1	ztf-6	ENSP00000354487		no
Ensembl Compara	F13G3.1	ztf-2	ENSP00000252713	ZNF655	no
Ensembl Compara	C07A12.3	nhr-35	ENSP00000346339	HNF4G	no
OrthoMCL	K05F1.5		ENSP00000274507	LECT2	no
OrthoMCL	T26A5.8		ENSP00000277334	POLE3	no
InParanoid	T23G4.1	tlp-1	ENSP00000312257	ZNF503	no
InParanoid	W07G1.3	zip-3	ENSP00000307356	ATF5	no
Ensembl Compara	C01B12.2		ENSP00000266068	GMEB2	no
Ensembl Compara	F53H4.5		ENSP00000266068	GMEB2	no
InParanoid	F45C12.2		ENSP00000311467		no
OrthoMCL	ZC204.2		ENSP00000311467		no
InParanoid	C52B9.2		ENSP00000222279	ETV2	no
Ensembl Compara	F29G9.4		ENSP00000295499	ATF2	no
Ensembl Compara	Y59A8B.13		ENSP00000349161		no
InParanoid	W02H5.7	sknr-1	ENSP00000234401	NFE2L2	no
InParanoid	C07G2.2	atf-7	ENSP00000344614		no
OrthoMCL	R07H5.10		ENSP00000350359	CREB5	no
InParanoid	Y44E3B.1	zip-4	ENSP00000305422	CEBPB	no
Ensembl Compara	R151.8		ENSP00000348903		no
InParanoid	D1005.3		ENSP00000352916		no
InParanoid	ZK337.2		ENSP00000239938	EGR1	no
InParanoid	F11A1.3	daf-12	ENSP00000342470	NR1H3	no
InParanoid	C38D4.3		ENSP00000311997	NEFH	no
